# Supplementary material for: Neonatal ketone body elevation regulates postnatal heart development by promoting cardiomyocyte mitochondrial maturation and metabolic reprogramming
Source: Cell Discov. 2022 Oct 11;8:106. doi: 10.1038/s41421-022-00447-6 (PMC9553951; doi:10.1038/s41421-022-00447-6)
Supplement: Supplementary file 2 — Table S1 [file 41421_2022_447_MOESM2_ESM.xlsx]

## Sheet: Sheet 1
Supplementary Table S1. Transcriptomic changes in the mouse heart during perinatal period
Abbreviations: Embryonic day 18.5 (E18.5d), postnatal day 1 (P1d), postnatal day 7 (P7d)
		FPKM
Ensembl ID	Gene Symbol	E18.5d-1	E18.5d-2	E18.5d-3	P1d-1	P1d-2	P1d-3	P7d-1	P7d-2	P7d-3
ENSMUSG00000000001.4	Gnai3	22.8	22.78	23.87	17.14	17.39	18.89	15.83	12.47	16.33
ENSMUSG00000000003.15	Pbsn	0	0	0	0	0	0	0	0	0
ENSMUSG00000000028.14	Cdc45	15.64	13.58	13.73	3.96	2.48	5.56	7.72	9.21	8.99
ENSMUSG00000000031.15	H19	2274.4	2233.29	2036.64	1590.15	1768.11	1697.42	413.62	412.88	460.36
ENSMUSG00000000037.16	Scml2	2	2.67	2.25	0.96	1.27	0.91	1.32	1.43	1.57
ENSMUSG00000000049.11	Apoh	0.22	0.03	0	0.09	1.33	0.12	0	0.06	0
ENSMUSG00000000056.7	Narf	30.88	33.39	27.92	25.16	25.66	26.55	31.09	29.43	24.82
ENSMUSG00000000058.6	Cav2	12.44	12.93	11.6	8.6	10.32	10.02	13.23	14.47	13.21
ENSMUSG00000000078.6	Klf6	21.88	23.17	22.96	37.52	32.9	30.16	17.01	18.02	20.3
ENSMUSG00000000085.16	Scmh1	35.49	35.27	39.18	34.12	35.16	36.45	26.64	27.41	25.9
ENSMUSG00000000088.6	Cox5a	365.85	350.19	326.51	312.2	339.29	344.3	350.91	362.29	332.7
ENSMUSG00000000093.6	Tbx2	2.71	2.73	2.27	3.9	3.55	3.16	3.02	3.13	3.27
ENSMUSG00000000094.12	Tbx4	0.09	0.14	0.04	0.05	0.03	0	0.03	0.03	0
ENSMUSG00000000103.12	Zfy2	0	0	0	0	0	0	0	0	0
ENSMUSG00000000120.6	Ngfr	2.17	2.21	2.29	1.44	1.67	1.63	2.51	2.26	2.36
ENSMUSG00000000125.5	Wnt3	0.01	0.05	0	0	0	0	0.01	0.01	0
ENSMUSG00000000126.11	Wnt9a	1.25	1.24	0.94	2.05	2.51	1.62	3.01	2.51	2.44
ENSMUSG00000000127.14	Fer	9.93	10.01	9.58	7.58	6.42	8.21	8.55	8.47	8.54
ENSMUSG00000000131.15	Xpo6	16.24	15.89	19	17.94	14.21	19.25	13.65	12.77	12.77
ENSMUSG00000000134.17	Tfe3	9.77	8.25	9.01	8.82	8.14	9.05	8.78	8.83	10.34
ENSMUSG00000000142.15	Axin2	2.85	2.65	3.28	1.91	2.12	2.53	2.4	1.88	2.73
ENSMUSG00000000148.17	Brat1	3.8	4.13	3.81	3.62	4.32	2.8	4.05	4.55	4.09
ENSMUSG00000000149.10	Gna12	27.6	25.47	25.02	30.85	32.43	29.37	33.37	32.28	33.61
ENSMUSG00000000154.16	Slc22a18	0.35	0.13	0.24	0.23	0.41	0.25	0.1	0.28	0.15
ENSMUSG00000000157.15	Itgb2l	0.02	0	0.01	0.13	0.2	0.06	0.01	0	0.02
ENSMUSG00000000159.15	Igsf5	0.09	0.32	0	0.05	0.09	0	0	0	0
ENSMUSG00000000167.14	Pih1d2	0.99	0.46	0.92	0.94	0.23	0.62	0.49	0.37	0.63
ENSMUSG00000000168.9	Dlat	91.25	84.98	82.12	77.94	77.01	80.99	95.9	100.74	85.57
ENSMUSG00000000171.4	Sdhd	273.07	259.25	259.66	288.41	303.54	303.09	294.9	292.71	257.67
ENSMUSG00000000182.9	Fgf23	0.47	0.3	0.34	0.02	0.12	0.16	0	0.02	0
ENSMUSG00000000183.6	Fgf6	0.03	0.01	0.03	0	0.04	0.02	0.06	0.02	0.06
ENSMUSG00000000184.12	Ccnd2	68.97	68.13	65.29	42.4	36.18	48.28	73.47	77.07	77.37
ENSMUSG00000000194.13	Gpr107	17.75	17	16.1	15.52	17.74	15.09	14.24	12.48	11.8
ENSMUSG00000000197.7	Nalcn	0.23	0.25	0.17	0.2	0.27	0.11	0.13	0.07	0.15
ENSMUSG00000000202.9	Btbd17	0	0.02	0.11	0.05	0	0	0.04	0.05	0
ENSMUSG00000000204.15	Slfn4	0.06	0.15	0.11	0.07	0.12	0.09	0.07	0.03	0.04
ENSMUSG00000000214.11	Th	0.45	0.71	0.22	0.32	0.37	0.36	0.31	0.09	0.2
ENSMUSG00000000215.11	Ins2	0	0.76	0.2	0.67	0	0.44	0.2	0.33	0
ENSMUSG00000000216.8	Scnn1g	0	0.01	0	0.01	0	0	0	0.03	0
ENSMUSG00000000223.13	Drp2	0.19	0.19	0.15	0.19	0.22	0.06	0.19	0.15	0.2
ENSMUSG00000000244.17	Tspan32	0.61	0.8	0.35	0.42	0.71	0.55	0.1	0.22	0.5
ENSMUSG00000000247.11	Lhx2	0.02	0.01	0.09	0	0.03	0	0.03	0.03	0.19
ENSMUSG00000000248.16	Clec2g	0	0	0	0	0	0	0.88	0	0
ENSMUSG00000000253.12	Gmpr	65.2	67.65	60.5	95.8	103.32	94.04	91.98	88.29	84
ENSMUSG00000000263.15	Glra1	0	0	0	0	0.02	0	0	0	0
ENSMUSG00000000266.11	Mid2	15.42	15.72	14.37	20.09	16.68	14.94	13	11.48	11.86
ENSMUSG00000000275.16	Trim25	10	10.14	8.87	13.5	12.83	12.05	11.78	11.7	11.92
ENSMUSG00000000276.11	Dgke	4.49	4.45	4.76	6.9	5.8	6.83	5.09	5.16	4.83
ENSMUSG00000000278.10	Scpep1	14.97	14.25	12.92	17.06	17.94	15.29	14.92	16.82	13.88
ENSMUSG00000000282.12	Mnt	2.58	2.76	3.02	4.43	3.98	4.74	2.69	2.89	2.93
ENSMUSG00000000290.13	Itgb2	1.16	0.81	1	1.22	1.84	1.82	1.46	1.83	1.66
ENSMUSG00000000295.12	Hddc2	18.37	16.42	16.48	18.66	21.17	20.61	10.37	8.96	10.37
ENSMUSG00000000296.7	Tpd52l1	2.31	2.01	1.87	2.98	3.17	2.78	0.98	1.15	1.11
ENSMUSG00000000301.16	Pemt	2.8	1.83	2.65	3.14	2.29	2.03	2.39	1.28	2.29
ENSMUSG00000000303.12	Cdh1	0.29	0.69	0.16	0.74	0.21	0.13	0.08	0.05	0.04
ENSMUSG00000000305.12	Cdh4	0.88	0.94	0.6	0.59	0.49	0.59	0.54	0.58	0.55
ENSMUSG00000000308.14	Ckmt1	2.72	1.05	1.8	0.76	1.03	1.21	0.42	0.9	0.82
ENSMUSG00000000317.11	Bcl6b	10.34	12.12	12.21	9.18	10.45	11.68	20.76	20.8	21.07
ENSMUSG00000000318.16	Clec10a	0.12	0.27	0.3	0.72	0.86	1.25	0.27	0.44	0.33
ENSMUSG00000000320.10	Alox12	1.53	1.1	1.38	1.01	1.26	1.11	1.74	2.22	1.76
ENSMUSG00000000325.15	Arvcf	15.48	14.69	13.5	16.26	19.31	14.98	14.37	11.49	13.41
ENSMUSG00000000326.12	Comt	22.54	23.26	22.6	28.82	28.98	25.48	40.07	47.06	44.35
ENSMUSG00000000339.14	Rtca	15.05	15.99	16.12	16.14	17.01	17.55	10.83	10.33	10.87
ENSMUSG00000000340.10	Dbt	21.99	15.96	17.61	13.63	15.35	11.35	12.22	11.08	11.54
ENSMUSG00000000346.8	Dazap2	55.75	55.41	53.12	88.24	93.03	85.87	58.35	58.29	55.83
ENSMUSG00000000355.13	Mcts1	17.18	13.8	14.05	12.19	11.44	11.73	12.16	10.66	10.87
ENSMUSG00000000359.3	Rem1	3.88	4.66	4.49	4.09	3.43	4.91	5.56	5.57	4.95
ENSMUSG00000000365.8	Rnf17	0.18	0.3	0.32	0.15	0.19	0.26	0.08	0.05	0.11
ENSMUSG00000000374.7	Trappc10	14.24	13.77	13.71	17.54	17.72	17.32	17.25	16.46	15.68
ENSMUSG00000000378.15	Ccm2	14.43	14.66	13.79	10.56	10.86	11.68	13.47	14.05	14.46
ENSMUSG00000000381.10	Wap	0	0.18	0	0	0	0.06	0	0	0
ENSMUSG00000000384.15	Tbrg4	30.08	29.51	28.18	31.84	31.11	30.8	23.2	27.18	28.27
ENSMUSG00000000385.7	Tmprss2	0.15	0.09	0.11	0.11	0.03	0.02	0	0.03	0.02
ENSMUSG00000000386.14	Mx1	0.11	0.18	0.03	0.1	0.41	0.21	0.01	0.49	0.04
ENSMUSG00000000392.17	Fap	2.92	2.96	3.81	2.32	2.63	2.28	6.56	6.44	5.92
ENSMUSG00000000394.15	Gcg	0	0	0	0.11	0	0	0.04	0	0
ENSMUSG00000000399.10	Ndufa9	179.21	181.35	163.53	221.84	254.02	224.48	193.04	190.12	174.88
ENSMUSG00000000402.2	Egfl6	0.47	0.49	0.53	0.32	0.35	0.21	0.19	0.15	0.17
ENSMUSG00000000409.14	Lck	0.78	0.28	1.02	1.03	1.26	0.97	0.46	0.59	0.35
ENSMUSG00000000411.7	Tssk3	0.12	0.08	0	0.47	0	0.14	0.14	0.05	0.07
ENSMUSG00000000416.16	Cttnbp2	1.75	1.53	2.61	1.7	2.06	1.43	1.58	1.2	3.25
ENSMUSG00000000420.15	Galnt1	33.94	35.81	37.81	26.76	23.19	30.02	27.9	24.32	29.63
ENSMUSG00000000435.1	Myf5	0	0	0.02	0	0	0	0	0	0
ENSMUSG00000000439.9	Mkrn2	12.75	8.79	8.68	13.34	12.16	11.63	8.58	9.19	8.79
ENSMUSG00000000440.12	Pparg	2.84	3.29	2.69	6.81	5.49	3.85	3.4	3.66	3.63
ENSMUSG00000000441.17	Raf1	66.63	66.62	62.53	78.76	82.66	76.51	63.79	62.19	58.34
ENSMUSG00000000486.13	2020-09-01	5.21	5.56	6.72	7.65	6.75	7.02	5.54	4.49	3.95
ENSMUSG00000000489.6	Pdgfb	9.7	9.97	9.52	8.26	7.05	8.79	14.89	13.95	14.71
ENSMUSG00000000530.16	Acvrl1	10.42	10.68	9.79	8.79	12.57	9.33	11.47	12.32	11.92
ENSMUSG00000000531.4	Grasp	3.66	3.99	4.13	6.12	5.08	5.98	6.03	5.72	6.02
ENSMUSG00000000532.10	Acvr1b	10.71	11.02	10.76	11.7	11.2	11.24	8.71	8.59	8.39
ENSMUSG00000000538.18	Tom1l2	19.78	20.62	22.57	25.43	26.09	21.28	29.49	27.18	30.07
ENSMUSG00000000544.14	Gpa33	0.09	0.03	0	0.04	0	0	0	0.01	0
ENSMUSG00000000552.9	Zfp385a	2.74	2.8	2.51	3.25	2.27	3.44	3.99	3.63	3.72
ENSMUSG00000000555.6	Itga5	34.95	34.46	37.86	30.29	32.48	29.56	32.51	35.3	34.22
ENSMUSG00000000560.9	Gabra2	0.01	0.05	0.03	0	0.02	0.01	0	0	0
ENSMUSG00000000561.14	Wdr77	18.99	17.65	17.54	17.35	16.18	18.01	15.55	15.35	14.56
ENSMUSG00000000562.5	Adora3	0.17	0.08	0.1	0.06	0.04	0.16	0.01	0.03	0.09
ENSMUSG00000000563.17	Atp5f1	447.53	444.05	419.5	385.67	398.6	424.45	370.64	378.63	380.77
ENSMUSG00000000567.5	Sox9	3.9	3.26	4.09	1	0.94	1.42	2.69	2.93	2.84
ENSMUSG00000000568.15	Hnrnpd	27.01	31.75	36.83	21.07	21.66	26.43	18.65	18.65	19.67
ENSMUSG00000000579.14	Dynlt1c	7.83	10.24	8.63	8.7	7.2	10.01	5.76	4.68	5.32
ENSMUSG00000000581.8	C1d	13.42	8	7.85	8.18	12.67	14.44	9.08	8.46	7.69
ENSMUSG00000000594.7	Gm2a	12.66	11.81	10.82	10.72	12.07	11.22	9.43	9.9	9.46
ENSMUSG00000000600.15	Krit1	14.86	17.29	16.7	14.98	14.87	15.15	12.79	11.62	13.09
ENSMUSG00000000605.9	Clcn4	22.24	21.2	20.86	20.69	19.97	21.58	25.89	25.55	22
ENSMUSG00000000606.15	Vmn2r88	0	0	0	0	0	0	0	0	0
ENSMUSG00000000617.14	Grm6	0.01	0.02	0.02	0	0	0	0	0	0.01
ENSMUSG00000000627.15	Sema4f	0.03	0.04	0.01	0.02	0	0.04	0.09	0.07	0.09
ENSMUSG00000000628.10	Hk2	46.97	45.94	47.31	16.42	19.44	19.47	40.65	39.27	35.53
ENSMUSG00000000631.20	Myo18a	121.26	117.42	110.9	108.81	95	87.27	122.94	120.22	124.95
ENSMUSG00000000632.13	Sez6	0	0.03	0	0	0.01	0.03	0.03	0.05	0.07
ENSMUSG00000000673.8	Haao	0.13	0	0	0	0.04	0.04	0	0.03	0
ENSMUSG00000000682.7	Cd52	8.15	6.75	4.95	9.77	10.77	8.28	6.64	8.23	10.18
ENSMUSG00000000686.11	Abhd15	0.5	1.41	0.94	0.46	1.15	0.34	1.23	0.65	0.68
ENSMUSG00000000690.5	Hoxb6	0.04	0.18	0.03	0.03	0	0	0	0	0
ENSMUSG00000000693.10	Loxl3	3.59	5.1	4.44	4.48	4.83	2.94	5.3	4.41	6.69
ENSMUSG00000000701.7	Tcl1b5	0	0	0	0	0	0	0	0	0
ENSMUSG00000000706.15	Btn1a1	0.46	0.27	0.37	0.17	0.16	0.15	0.06	0.07	0.08
ENSMUSG00000000708.14	Kat2b	26.63	28.81	24.54	38.16	34.78	35.81	34.95	31.22	35.96
ENSMUSG00000000711.2	Rab5b	30.96	29.85	30.12	37.86	43.21	36.14	32.97	30.8	29.11
ENSMUSG00000000724.10	Cryba1	0.15	0.2	0.03	0.26	0	0.07	0.18	0.04	0.21
ENSMUSG00000000730.13	Dnmt3l	0	0	0.08	0	0	0.41	0.04	0	0.03
ENSMUSG00000000731.15	Aire	0.03	0	0	0	0	0	0	0	0
ENSMUSG00000000732.8	Icosl	1.15	0.92	1.16	2	2.12	2.62	1.51	1.7	1.68
ENSMUSG00000000738.17	Spg7	26	26.29	27.9	30.75	23.78	26.47	31.03	27.45	31.5
ENSMUSG00000000739.13	Sult5a1	1.1	1.64	1.04	1.72	3.43	0.81	0.73	0.52	0.81
ENSMUSG00000000740.11	Rpl13	583.72	571.78	534.39	450.19	505.46	456.92	345.95	355.21	327.54
ENSMUSG00000000743.8	Chmp1a	20.24	19.25	18.51	25.14	30	24.87	21.56	20.96	18
ENSMUSG00000000751.13	Rpa1	65.83	62.82	53.61	37.08	38.58	39.59	46.42	47.18	48.77
ENSMUSG00000000753.15	Serpinf1	20.68	17.68	15.73	13.51	26.78	16.21	30.27	26.82	30.4
ENSMUSG00000000759.14	Tubgcp3	16.1	15.18	15.86	12.38	13.51	15.09	14.61	12.54	14.4
ENSMUSG00000000766.18	Oprm1	0.04	0.04	0.05	0.08	0	0.05	0	0.02	0.05
ENSMUSG00000000776.12	Polr3d	12.12	11.26	10.71	5.25	5.08	5.87	8.48	9.84	9.19
ENSMUSG00000000782.15	Tcf7	0.54	0.4	0.51	0.6	0.8	0.86	0.56	0.7	0.5
ENSMUSG00000000787.12	Ddx3x	124.7	95.62	117.87	101.79	94.77	113.65	78.95	87.3	121.08
ENSMUSG00000000791.8	Il12rb1	0	0.01	0	0.04	0.06	0.04	0.01	0.04	0.03
ENSMUSG00000000792.2	Slc5a5	0.06	0.04	0.04	0.03	0.01	0	0.01	0.02	0.02
ENSMUSG00000000794.9	Kcnn3	2.37	2.57	2.57	1.84	2.1	2.11	3.67	4	4.15
ENSMUSG00000000804.14	Usp32	9.38	9.98	12.32	9.26	7.43	9.14	9.21	7.33	9.54
ENSMUSG00000000805.18	Car4	1.66	2.31	2.39	26.39	22.17	13.89	13.3	14.11	14.17
ENSMUSG00000000811.13	Txnrd3	9.58	9.05	8.33	15.06	14.73	15.3	11.31	11.77	10.53
ENSMUSG00000000817.10	Fasl	0	0	0	0	0	0.04	0.3	0	0
ENSMUSG00000000823.16	Zfp512b	11.92	13.2	11.11	15.02	12.93	15.36	13.07	11.67	11.65
ENSMUSG00000000826.16	Dnajc5	27.25	27.49	25.71	34.39	32.41	33.76	28.21	27.62	26.2
ENSMUSG00000000827.18	Tpd52l2	40.48	44.03	42.19	45.11	48.21	45.05	37.97	41.01	38.84
ENSMUSG00000000838.17	Fmr1	13.05	14.1	16.06	15.62	12.66	15.44	11.36	9.75	11.14
ENSMUSG00000000861.15	Bcl11a	5.4	5.65	5.57	4.72	4.31	4.69	2.32	2.24	2.83
ENSMUSG00000000869.12	Il4	0	0.09	0	0	0	0	0	0	0
ENSMUSG00000000876.11	Pxmp4	7.09	11.34	7.82	11.44	12.91	10.44	10.8	11.93	11.25
ENSMUSG00000000881.12	Dlg3	3.1	3.52	3.01	3.92	3.43	2.78	2.52	2.67	2.2
ENSMUSG00000000884.16	Gnb1l	0.94	0.95	0.85	1.63	0.95	0.92	1.66	1.48	1.31
ENSMUSG00000000889.8	Dbh	0.7	1.1	0.5	0.33	0.53	0.6	1.25	0.93	0.97
ENSMUSG00000000901.15	Mmp11	7.76	7.93	5.35	6.49	6.58	6.09	6.39	5.8	6.45
ENSMUSG00000000902.13	Smarcb1	39.79	36.21	34.71	28.85	24.76	30.28	27.36	30.22	29.04
ENSMUSG00000000903.3	Vpreb3	0	0	0	0.12	0.12	0	0.27	0.15	0
ENSMUSG00000000915.15	Hip1r	5.83	5.73	6	7.18	7.27	6.21	8.35	7.79	7.79
ENSMUSG00000000916.15	Nsun5	5.69	6.15	4.99	4.4	3.94	3.92	3.77	4.52	3.88
ENSMUSG00000000934.8	Top1mt	4.21	3.55	2.46	3.03	3.68	3.36	3.91	3.06	3.2
ENSMUSG00000000938.11	Hoxa10	0	0	0	0	0	0	0	0	0
ENSMUSG00000000942.10	Hoxa4	0.24	0.51	0.22	0.22	0.26	0.03	0.11	0.11	0.07
ENSMUSG00000000948.16	NA	1.55	1.71	2.01	3.38	3.3	3.6	1.59	1.57	1.85
ENSMUSG00000000957.9	Mmp14	62.82	61.72	55.8	52.54	55.02	60	64.32	63.58	61.68
ENSMUSG00000000958.9	Slc7a7	3.34	3.8	3.51	3.55	2.98	2.86	5.02	3.74	2.98
ENSMUSG00000000959.6	Oxa1l	33.03	36.96	34.46	46.17	45.73	42.49	37.51	38.35	35.91
ENSMUSG00000000976.13	Heatr6	5.05	5.49	5.26	4.57	3.96	3.93	5.09	4.75	4.62
ENSMUSG00000000982.5	Ccl3	0.17	0.23	0.14	0.47	0.49	0.15	0.31	0.26	0.15
ENSMUSG00000000983.13	Wfdc18	3.41	3.33	3.39	1.07	1.64	0.69	0.55	0.34	0.43
ENSMUSG00000001014.5	Icam4	0.19	0.26	0.21	0.24	0.12	0.17	0.14	0.08	0.11
ENSMUSG00000001016.12	Ilf2	43.06	42.91	40.49	36.26	35.31	33.84	31.39	28.94	30.52
ENSMUSG00000001017.15	Chtop	48.25	45.15	46.98	43.95	40.52	48.13	40.15	38.28	38.05
ENSMUSG00000001018.15	Snapin	20.36	18.33	17.34	29.01	27.49	26.46	22.33	22.54	21.53
ENSMUSG00000001020.8	S100a4	5.61	8.68	7.38	12.05	15.24	10.03	18.76	14.41	10.22
ENSMUSG00000001021.12	S100a3	0	0.15	0	0.09	0.4	0	0	0	0
ENSMUSG00000001023.10	S100a5	0	0	0	0	0	0	0	0	0
ENSMUSG00000001025.8	S100a6	25.99	28.04	28.81	48.07	51.29	33.46	57.1	58.45	46.85
ENSMUSG00000001027.7	Scn4a	0.09	0.53	0.1	0.46	1.01	1.16	2.21	3.4	2.07
ENSMUSG00000001029.15	Icam2	47.23	37.81	43.54	25.42	31.04	27.02	36.88	46.84	43.21
ENSMUSG00000001034.17	Mapk7	7.82	7.92	7.16	5.22	4.75	5.14	6.6	7.53	8.44
ENSMUSG00000001036.17	Epn2	11.58	13.43	10.47	15.97	15.46	15.79	13.41	13.59	13.18
ENSMUSG00000001039.12	B9d1	8.79	10.49	6.97	6.73	6.39	6.54	9.71	7.83	5.25
ENSMUSG00000001052.15	Sec24b	14.79	16.72	14.73	16.03	14.88	15.31	12.14	13.61	15
ENSMUSG00000001053.15	N4bp3	10.83	9.95	8.71	6	8.69	7.18	14.67	13.45	13.99
ENSMUSG00000001054.9	Rmnd5b	9.42	9.05	8.47	9.9	11.04	10.64	10.5	10.03	10.61
ENSMUSG00000001056.3	Nhp2	29.77	29.67	28.25	25.6	23.35	23.32	20.81	19.91	21.94
ENSMUSG00000001062.17	Vps9d1	5.2	7.43	6.18	8.04	7.5	7.07	7.98	8.09	9.48
ENSMUSG00000001065.14	Zfp276	5.22	6.7	5.74	6.01	4.85	5.12	5.92	5	6.36
ENSMUSG00000001076.6	C1ql4	0	0	0.06	0	0	0	0	0	0.12
ENSMUSG00000001082.12	Mfsd10	9.19	9.94	10.22	6.86	8.42	10.86	10.18	7.78	9.71
ENSMUSG00000001089.14	Luzp1	18.63	22.28	22.74	17.34	17.06	16.64	16.91	17.18	18.09
ENSMUSG00000001095.5	Slc13a2	0	0	0	0	0	0	0	0	0
ENSMUSG00000001098.15	Kctd10	38.47	39.59	39.06	36.76	44.99	38.82	37.84	36.68	40.03
ENSMUSG00000001100.10	Poldip2	69.99	69.45	64.95	80.75	81.13	76.08	68.88	72.74	67.22
ENSMUSG00000001103.7	Sebox	0.04	0.08	0.06	0	0.04	0	0	0.12	0
ENSMUSG00000001105.15	Ift20	25.84	21.06	19.94	16.35	18.1	20.4	17.34	14.2	17.04
ENSMUSG00000001119.7	Col6a1	119.88	119.49	105.14	104.66	127.19	104.15	151.71	152.51	155.21
ENSMUSG00000001120.15	Pcbp3	2.89	3.9	2.47	2.5	1.91	2.32	2.39	2.14	2.44
ENSMUSG00000001123.15	Lgals9	41.45	38.71	30.54	29.47	35.34	34.19	30.05	29.55	27.7
ENSMUSG00000001127.12	Araf	25.72	26.67	26.6	34.23	32.31	31.41	36.9	39.79	36.59
ENSMUSG00000001128.7	Cfp	1.73	2.01	2.43	2.3	3.08	2.05	1.16	2.32	2.03
ENSMUSG00000001131.11	Timp1	11.65	11.75	12.23	11.13	12.98	14.92	11.93	10.72	9.53
ENSMUSG00000001134.9	Uxt	19.39	20.26	17.79	22.63	23.37	26.06	14.8	15.6	14.47
ENSMUSG00000001138.13	Cnnm3	4.75	4.29	4.78	7.41	8.12	6.33	4.37	3.87	3.9
ENSMUSG00000001143.13	Lman2l	10.12	9.73	10.86	5.44	4.94	5.04	5.83	8.19	6.38
ENSMUSG00000001150.6	Mcm3ap	11.83	11.59	10.86	12.92	12.47	12.26	12.69	12.42	11.47
ENSMUSG00000001151.9	Pcnt	10.01	10.8	10.2	11.26	11.06	8.98	10.09	9.08	10.31
ENSMUSG00000001155.13	Ftcd	0.58	0.52	0.6	0.54	0.58	0.72	0.04	0.19	0.19
ENSMUSG00000001156.9	Mxd1	3.87	4.01	3.87	5.35	7.13	4.57	2.94	2.72	2.55
ENSMUSG00000001157.13	Gmcl1	6.82	6.52	6.46	3.83	3.58	3.78	4.35	3.61	4.67
ENSMUSG00000001158.13	Snrnp27	31.63	36.1	37.86	27.36	27.4	28.48	21.12	23.6	25.03
ENSMUSG00000001166.17	Oas1c	0.55	0.35	0.26	0.93	1.87	0.75	0.69	0.31	0.51
ENSMUSG00000001168.16	Oas1h	0	0	0	0	0	0	0	0	0
ENSMUSG00000001173.15	Ocrl	10.39	10.89	9.3	13.39	11.72	10.08	6.82	6.58	7.77
ENSMUSG00000001175.13	Calm1	64.79	64.98	65.78	45.58	46.38	52.7	58.17	57.25	58.98
ENSMUSG00000001211.14	Agpat3	30.06	30.06	27.67	53.13	58.94	53.41	74.76	80.6	76.82
ENSMUSG00000001225.12	Slc26a3	0.25	0.42	0.3	0.51	0.49	0.4	0.49	0.28	0.39
ENSMUSG00000001227.11	Sema6b	1.89	1.55	1.3	1.55	1.56	0.99	1.73	2.25	2.3
ENSMUSG00000001228.14	Uhrf1	39.75	35.97	31.92	7	6.2	9.69	17.62	20.04	26.38
ENSMUSG00000001229.7	Dpp9	10.26	10.89	10.73	7.22	6.95	7.15	9.43	9.97	9.69
ENSMUSG00000001240.13	Ramp2	105.76	102.67	102.75	118.5	140.56	111.24	79.27	77.4	78.89
ENSMUSG00000001247.16	Lsr	1.87	1.82	1.46	2.77	2.82	2.78	1.26	1.21	1.03
ENSMUSG00000001248.14	Gramd1a	14.35	15.23	12.65	19.2	23.48	15.84	13.6	11.56	12.32
ENSMUSG00000001249.14	Hpn	0.13	0.2	0.28	0.65	1.09	0.29	0.9	0.52	0.71
ENSMUSG00000001260.10	Gabrg1	0	0	0	0	0	0.06	0	0	0
ENSMUSG00000001270.8	Ckb	99.28	96.49	91.45	48.5	54.8	48.65	56.08	58.49	55.98
ENSMUSG00000001280.12	Sp1	22.31	22.96	23.11	26.1	22.15	28.54	20.96	18.74	20.45
ENSMUSG00000001281.9	Itgb7	0.15	0.17	0.28	0.18	0.21	0.21	0.15	0.29	0.29
ENSMUSG00000001285.12	Myg1	22.03	22.53	21.96	16.6	23.11	16.75	18.34	17.16	15.58
ENSMUSG00000001288.14	Rarg	5.12	4.84	4.46	4.41	5.22	3.2	6.25	6.33	6.52
ENSMUSG00000001289.12	Pfdn5	123.86	124.01	115.76	142.54	150.49	148.59	110.89	107.22	118.09
ENSMUSG00000001300.16	Efnb2	17.94	18.22	16.85	13.13	11.78	14	14.35	15.24	18.13
ENSMUSG00000001305.5	Rrp15	11.25	10.15	10.71	6.77	5.95	8.6	6.32	6.37	6.79
ENSMUSG00000001313.12	Rnd2	3.83	3.24	2.87	3.49	3.1	2.48	2.74	2.4	2.14
ENSMUSG00000001323.17	Srr	8.99	9.67	10.39	8.75	7.98	9.37	10.34	10.08	9.67
ENSMUSG00000001333.9	Sync	2.46	2.51	1.89	3.23	2.22	3.42	6.94	6.85	6.48
ENSMUSG00000001334.9	Fndc5	21.59	21.29	21.28	30.53	35.11	35.39	53.28	56.58	51.72
ENSMUSG00000001348.14	Acp5	0.96	0.67	0.74	0.75	1.17	1.02	0.48	0.49	0.39
ENSMUSG00000001349.4	Cnn1	34.21	34.13	26.99	13.17	13.99	11.06	5.9	5.9	6.24
ENSMUSG00000001366.14	Fbxo9	21.91	20.76	24.96	21.69	24.98	20.78	27.3	28.35	26.22
ENSMUSG00000001376.17	Vps50	8.96	9.69	8.73	9.25	10.91	9.29	11.07	7.97	7.83
ENSMUSG00000001380.6	Hars	28.82	26.71	24.82	21.2	24.48	23.36	20.43	19.47	20.19
ENSMUSG00000001383.8	Zmat2	16.61	15.92	15.61	12.02	12.78	13.6	9.1	8.55	10.13
ENSMUSG00000001403.13	Ube2c	86.27	86.04	77.22	21.65	25.28	22.97	25.91	32.46	34.72
ENSMUSG00000001415.10	Smg5	27.21	25.87	24.49	21.95	18.8	17.34	20.6	17.83	21.56
ENSMUSG00000001416.13	Cct3	126.67	120.95	112.38	98.48	95.05	99.48	72.36	68.95	67.74
ENSMUSG00000001418.13	Glmp	27.18	24.51	19.14	26.49	25.15	21.92	19.91	19.67	16.9
ENSMUSG00000001419.17	Mef2d	22.66	25.89	25.62	35.02	30.78	32.89	32.95	34.86	33.43
ENSMUSG00000001420.13	Tmem79	0.32	0.09	0.13	0.74	0.31	0.29	0	0.19	0.27
ENSMUSG00000001424.14	Snd1	63.97	66.32	60.35	57.75	61.62	54.57	44.87	45.9	45.03
ENSMUSG00000001435.14	Col18a1	53.24	49.63	47.6	39.75	49.16	51.44	40.2	39.05	38.02
ENSMUSG00000001436.15	Slc19a1	2.41	1.94	2.32	3.55	2.73	1.95	2.12	2.02	2.1
ENSMUSG00000001440.5	Kpnb1	82.51	80.05	82.51	36.64	34.62	36.86	49.72	46.25	50.95
ENSMUSG00000001441.13	Npepps	40.32	39.13	44.39	28.87	29.59	31.87	34.78	30.61	31.02
ENSMUSG00000001444.2	Tbx21	0.02	0	0	0	0.03	0.02	0.03	0	0.04
ENSMUSG00000001445.10	Mrpl10	26.22	23.57	21.59	27.76	24.05	26.88	24.03	24.44	21.35
ENSMUSG00000001467.5	Cyp51	13.31	13.8	11.02	7.27	6.7	9.92	6.42	7.12	7.02
ENSMUSG00000001472.16	Tcf25	64.96	63.11	58.67	70.41	74.18	69.21	63.92	65.52	61.12
ENSMUSG00000001473.6	Tubb6	48.62	47.57	46.29	27.15	28.86	29.96	43.7	51.42	53.32
ENSMUSG00000001482.14	Def8	17.5	16.69	16.12	18.86	18.56	20.31	22.48	23.61	23.41
ENSMUSG00000001493.9	Meox1	12.95	12.3	10.67	6.16	7.86	10	19	18.39	21.98
ENSMUSG00000001494.6	Sost	9.7	9.06	7.02	11.13	10.83	4.54	2.88	2.21	2.35
ENSMUSG00000001496.15	Nkx2-1	0.08	0.09	0	0.14	0	0	0	0	0
ENSMUSG00000001497.18	Pax9	0.15	0.17	0.08	0.06	0.16	0.09	0.06	0.14	0.05
ENSMUSG00000001504.10	Irx2	4.62	4.44	5.07	4.48	4.08	4.83	2.22	2.57	1.97
ENSMUSG00000001506.10	Col1a1	252.86	259.29	251.48	186.56	255.09	178.79	304	303.89	295.14
ENSMUSG00000001507.16	Itga3	9.16	7.74	6.65	8.32	10.78	8.21	7.59	6.73	8.53
ENSMUSG00000001508.15	Sgca	13.07	15.43	14.46	25.28	33.16	28.99	30.71	33.74	28.72
ENSMUSG00000001510.8	Dlx3	0.02	0.03	0.04	0.05	0	0	0.01	0	0
ENSMUSG00000001517.14	Foxm1	17.57	16.48	16.65	4.21	5.2	5.04	7.96	8.88	9.98
ENSMUSG00000001518.12	Itfg2	9.85	11.96	11.37	9.18	11.07	7.63	6.65	5.67	9.42
ENSMUSG00000001520.12	Nrip2	1.19	1.4	2.28	1.53	1.88	1.53	1.67	1.57	1.56
ENSMUSG00000001521.12	Tulp3	8.34	8.09	7.2	4.71	5.03	4.69	4.7	4.87	5.75
ENSMUSG00000001524.14	Gtf2h4	7.43	8.87	8.1	6.03	6.26	6.37	6.79	7.77	6.92
ENSMUSG00000001525.10	Tubb5	453.64	454.64	419.61	186.46	235.64	220.79	245.2	283.96	289.12
ENSMUSG00000001542.6	Ell2	1.28	1.61	1.85	1.35	1.45	1.28	1.64	1.72	1.79
ENSMUSG00000001552.14	Jup	57.52	62.05	56.8	86.42	96.74	76.75	93.26	91.51	85.95
ENSMUSG00000001555.10	Fkbp10	43.33	39.23	35.09	59.37	69.17	63.18	51.78	52.38	46.9
ENSMUSG00000001558.5	Klhl10	0.3	0.15	0.2	0.42	0.28	0.1	0.1	0.1	0.17
ENSMUSG00000001566.9	Mnx1	0	0	0	0	0	0	0	0	0
ENSMUSG00000001569.10	Nom1	5.22	5.83	6.6	9.44	6.88	5.99	6.04	6.5	7.11
ENSMUSG00000001576.14	Ergic1	41.06	39.77	38.08	24.67	25.47	26.98	27.36	31.57	33.25
ENSMUSG00000001583.13	Tnk1	0.46	0.04	0.04	0.02	0.08	0	0.04	0	0.12
ENSMUSG00000001588.12	Acap1	1	0.96	1.55	1.41	1.41	1.3	1.24	0.79	0.87
ENSMUSG00000001604.14	Tcea3	27.44	30.31	26.14	39.59	43.61	39.54	42.05	42.06	42.21
ENSMUSG00000001622.15	Csn3	0	0	0	0	0	0	0	0	0.03
ENSMUSG00000001627.11	Ifrd1	11.64	14.2	16.34	22.04	18.27	22.47	13.91	15.19	16.26
ENSMUSG00000001630.13	Stk38l	12.7	12.46	14.46	10.46	10.14	11.7	8.13	7.29	8.55
ENSMUSG00000001632.16	Brpf1	10.1	8.99	9.27	11.37	11.29	8.9	9	8.84	9.28
ENSMUSG00000001642.18	Akr1b3	71.46	67.6	62.7	60.48	81.05	68.53	89.57	93.51	88.12
ENSMUSG00000001655.6	Hoxc13	0	0	0	0	0	0	0	0	0
ENSMUSG00000001656.3	Hoxc11	0	0	0	0	0	0	0	0	0
ENSMUSG00000001657.7	Hoxc8	0	0	0	0	0	0	0	0	0
ENSMUSG00000001661.5	Hoxc6	0	0.02	0.07	0.06	0.09	0	0	0.02	0.02
ENSMUSG00000001663.10	Gstt1	3.31	4.91	3.81	2.81	7.98	3.7	6.7	4.92	5.88
ENSMUSG00000001665.10	Gstt3	1.06	1.08	0.44	0.92	1.6	0.88	1.4	0.64	1.09
ENSMUSG00000001666.8	Ddt	17.15	19.7	18.77	20.51	22.84	20.7	11.24	14.17	14.38
ENSMUSG00000001670.13	Tat	0.16	0.2	0.06	1.19	1.02	0.16	0.05	0.07	0.04
ENSMUSG00000001672.14	Marveld3	0.15	0.82	0.37	0.33	0.36	0.05	0.13	0	0.07
ENSMUSG00000001674.11	Ddx18	18.24	17.2	15.99	13.62	10.57	11.98	11.78	10.45	10.52
ENSMUSG00000001687.15	Ubl3	31.23	30.45	32.75	39.06	45.13	41.93	39.61	40.79	38.89
ENSMUSG00000001700.9	Gramd3	11.94	11.79	11.81	12.3	13.25	12.77	10.9	10.51	10.45
ENSMUSG00000001707.7	Eef1e1	22.29	19.26	17.21	9.97	8.91	11.52	11.05	11.47	9.3
ENSMUSG00000001729.14	Akt1	125.34	130.92	124.09	121.89	116.83	125.05	135.78	142.79	138.67
ENSMUSG00000001739.14	Cldn15	4.41	4.59	4.66	9.26	9.84	7.07	2.97	2.26	2.28
ENSMUSG00000001741.12	Il16	3.22	3.18	2.49	3.2	2.71	2.16	4.89	3.85	3.65
ENSMUSG00000001750.15	Tcirg1	5.08	6.29	5.12	6.06	4.95	4.91	6	5.62	5.82
ENSMUSG00000001751.9	Naglu	4.66	4.56	4.33	3.94	5.87	4.27	4.15	4.09	4.13
ENSMUSG00000001755.12	Coasy	8.78	8.84	8.22	10.06	11.08	9.36	8.03	7.64	7.57
ENSMUSG00000001761.7	Smo	13.78	12.55	13.37	13.71	16.75	14.36	14.83	14.17	13.85
ENSMUSG00000001763.14	Tspan33	0.88	0.57	0.87	0.48	0.94	0.49	0.33	0.36	0.51
ENSMUSG00000001767.5	Crnkl1	8.06	10.57	8.7	9.78	9.01	10.58	10.41	9.72	9.02
ENSMUSG00000001768.15	Rin2	10.48	10.01	11.65	8.84	10.06	8.25	10.08	10.97	10.79
ENSMUSG00000001773.14	Folh1	0.33	0.33	0.18	0.33	0.4	0.12	0.01	0.03	0
ENSMUSG00000001774.7	Chordc1	13.05	14.23	15.52	7.38	6.54	7.19	9.52	8.62	10.12
ENSMUSG00000001783.3	Rtcb	64.45	61.13	57.31	62.33	69.17	62.94	51.92	51.39	52.8
ENSMUSG00000001785.11	Pwp1	13	12.24	11.12	13.32	13.84	12.15	9.5	10.01	9.12
ENSMUSG00000001786.14	Fbxo7	6.74	5.53	6.11	10.8	10.7	8.89	6.58	5.64	5.88
ENSMUSG00000001794.13	Capns1	126.97	128.14	112.44	132.19	150.76	131.53	131.95	142.19	138.74
ENSMUSG00000001802.16	Lrp3	2.86	1.88	1.85	2.66	4	2.89	3.5	3.56	3.77
ENSMUSG00000001804.9	Dsg4	0	0.03	0	0.01	0	0.01	0	0	0
ENSMUSG00000001815.15	Evx2	0	0	0	0	0	0	0	0	0
ENSMUSG00000001819.4	Hoxd13	0	0	0	0	0	0.02	0	0	0
ENSMUSG00000001823.5	Hoxd12	0	0	0	0	0	0	0	0	0
ENSMUSG00000001827.12	Folr1	1.33	3.14	1.16	0.85	1.21	2.14	1.09	1.03	1.88
ENSMUSG00000001829.17	Clpb	14.37	18.28	16.94	17.85	16.18	15.22	18.01	17.69	17.74
ENSMUSG00000001833.16	2020-09-07	35.81	42.56	44.9	26.93	28.81	36.15	31.72	36.53	31.23
ENSMUSG00000001844.10	Zdhhc4	18.12	15.56	14.63	21.96	24.15	22.09	18.51	19.8	17.59
ENSMUSG00000001847.14	Rac1	140.4	128.25	136.59	132.57	125.65	120.36	122.54	125.18	117.44
ENSMUSG00000001855.15	Nup214	16.22	16.88	14.81	18.76	14.18	14.3	10.38	12.08	13.4
ENSMUSG00000001864.13	Aif1l	20.34	15.14	16.28	17.26	13.48	14.49	7.12	6.72	6.64
ENSMUSG00000001865.2	Cpa3	8.06	5.33	7.86	4.88	7.05	6.84	2.06	1.9	2.33
ENSMUSG00000001870.15	Ltbp1	33.95	36.22	29.28	32.39	43.64	34.64	35.84	36.37	33.72
ENSMUSG00000001891.16	Ugp2	78.6	75.4	82.79	57.84	50.81	64.32	60.97	61.99	68.07
ENSMUSG00000001901.15	Kcnh6	0.01	0.03	0.09	0.01	0.01	0.22	0.01	0.07	0.05
ENSMUSG00000001909.15	Trmt1	22.7	18.77	17.9	25.21	24.22	22.14	17.46	14	13.94
ENSMUSG00000001910.4	Nacc1	21.86	20.88	20.67	14.7	13.83	16.92	18.64	19.12	19.64
ENSMUSG00000001911.16	Nfix	17.69	20.25	15.88	19.82	20.14	22.57	36.1	38.69	35.55
ENSMUSG00000001918.17	Slc1a5	12.48	12.22	11.34	13.7	15.37	12.22	7.35	7.58	6.88
ENSMUSG00000001924.15	Uba1	131.42	126.05	115.81	112.71	119.39	115.32	100.33	107.98	98.36
ENSMUSG00000001930.17	Vwf	43.34	43.2	40.96	55.19	71.42	47.6	33.54	31.51	31.94
ENSMUSG00000001942.7	Siae	4.98	5.11	5	6.79	7.4	6.77	6.82	6.16	6.13
ENSMUSG00000001943.7	Vsig2	0.45	0.46	0.66	0.9	0.64	0.95	1.19	0.67	1.06
ENSMUSG00000001946.13	Esam	34.92	35.27	33.61	38.35	44.14	36.36	47.23	43.75	44.36
ENSMUSG00000001948.9	Spa17	3.55	4.71	7.46	4.4	6.12	4.65	4.23	3.55	3.48
ENSMUSG00000001962.8	Fam50a	18.45	22.04	22.52	14.35	14.14	13.81	14.65	12.13	14.48
ENSMUSG00000001964.14	Emd	23.46	22.54	21.49	18.64	19.61	22.34	13.24	19.89	18.38
ENSMUSG00000001983.7	Taco1	25.55	26.43	23.43	19.64	18.08	20.76	25.97	30.97	26.42
ENSMUSG00000001985.9	Grik3	0.2	0.28	0.21	0.26	0.19	0.15	0.07	0.02	0.06
ENSMUSG00000001986.16	Gria3	3.74	4.73	3.53	3.59	3.64	3.71	2.45	2.22	3.87
ENSMUSG00000001988.9	Npas1	0.09	0.1	0.08	0.06	0.13	0.14	0.18	0.03	0.05
ENSMUSG00000001995.8	Sipa1l2	28.65	27.23	26.27	27.64	28.83	27.79	33.98	34.81	32.64
ENSMUSG00000001998.15	Ap4e1	6.11	6.01	7.29	5.15	4.49	4.83	5.14	3.77	4.97
ENSMUSG00000001999.15	Blvra	15.8	16.2	13.72	13.15	13.96	13.51	12.6	12.96	11.46
ENSMUSG00000002006.12	Pdzd4	1.99	1.95	1.68	0.69	1.52	1.06	1.47	1.78	1.61
ENSMUSG00000002007.5	Srpk3	18.76	18.12	18.85	19.12	18.8	22.57	18.59	20.75	16.31
ENSMUSG00000002010.17	Idh3g	240.29	243.85	230.31	338.62	361.2	319.56	239.39	254.67	241.41
ENSMUSG00000002012.13	Pnck	2.29	2.51	1.67	3.61	3.88	2.92	3.6	3.32	2.36
ENSMUSG00000002014.12	Ssr4	72.91	69.22	67.88	82.6	96.44	84.43	59.44	62.87	54.76
ENSMUSG00000002015.5	Bcap31	51.97	49.43	45.67	43.6	45.93	46.19	46.48	43.72	42.69
ENSMUSG00000002017.9	Fam98a	19.58	18.6	20.11	12.61	11.63	13.37	14.74	13.11	13.62
ENSMUSG00000002020.15	Ltbp2	11.27	11.8	8.43	8.1	10.42	6.07	6.86	7.41	6.73
ENSMUSG00000002028.12	Kmt2a	6.68	7.38	7.44	6.51	5.71	5.99	6.73	6.37	7.2
ENSMUSG00000002031.11	Ift46	13.8	14.13	12.28	23.84	25.46	18.7	16.1	15.78	14.19
ENSMUSG00000002032.16	Tmem25	0.6	0.54	0.66	0.63	1.55	0.58	1.38	1.43	1.39
ENSMUSG00000002033.13	Cd3g	0	0.11	0	0	0	0.05	0.12	0.36	0.25
ENSMUSG00000002043.17	Trappc6a	13.63	15.31	13.5	12.02	15.67	13.32	12.75	12.94	11.28
ENSMUSG00000002052.6	Supt6	20.04	19.47	19.23	19.75	19.38	19.71	17.6	16.81	18.81
ENSMUSG00000002055.9	Spag5	13.39	13.32	12.87	3.92	5.4	4.5	7.96	7.82	9.01
ENSMUSG00000002057.4	Foxn1	0	0.01	0	0	0	0	0	0	0
ENSMUSG00000002058.13	Unc119	13.5	12.8	12.07	15.59	15.99	14.83	9.7	10.46	8.38
ENSMUSG00000002059.18	Rab34	18.61	15.71	13.77	16.14	17.56	16.48	13.32	11.05	12.12
ENSMUSG00000002064.10	Sdf2	26.4	30.63	27.52	35.32	40.28	27.21	26.57	23.4	24.37
ENSMUSG00000002068.16	Ccne1	8.26	7.71	6.99	1.89	1.83	2.4	2.29	3.19	3.76
ENSMUSG00000002076.11	Hsf2bp	0	0.43	0.06	0.11	0.1	0.11	0.87	0.04	0.11
ENSMUSG00000002083.13	Bbc3	1.35	2.32	1.12	1.57	2.3	2.23	1.52	1.8	1.61
ENSMUSG00000002100.15	Mybpc3	751.37	725.28	682.84	779.37	864.27	763.67	1036.16	1044.75	963.73
ENSMUSG00000002102.15	Psmc3	194.92	192.67	177.16	188.3	209.96	193.29	157.4	167.3	161.48
ENSMUSG00000002103.15	Acp2	9.33	11.48	10.41	14.76	14.51	12.91	9.98	10.83	9.67
ENSMUSG00000002104.11	Rapsn	13.34	14.29	12.76	12.11	10.97	8.6	10.33	10.86	10.55
ENSMUSG00000002105.15	Slc39a13	24.71	21.89	21.47	19.11	18.72	16.61	15.21	17.21	17.22
ENSMUSG00000002107.18	Celf2	40.41	34.92	32.78	36.22	38.42	39.4	31.47	34.06	35.77
ENSMUSG00000002108.10	Nr1h3	1.8	2.02	1.8	1.99	2.75	1.29	2.58	1.73	1.34
ENSMUSG00000002109.14	Ddb2	1.84	2.07	2.13	3.65	4.03	3.14	2.31	2.54	2.41
ENSMUSG00000002111.8	Spi1	1.21	0.9	1.38	3.48	3.35	1.77	2.07	2.19	1.78
ENSMUSG00000002129.11	Sf3a1	23.54	23.28	21.41	20.23	18.33	19.77	17.73	18.77	16.84
ENSMUSG00000002147.18	Stat6	19.46	18.41	18.98	24.89	29.03	23.16	21.66	20.58	20.61
ENSMUSG00000002190.13	Clgn	0.02	0.02	0.02	0	0	0.02	0	0	0.03
ENSMUSG00000002204.9	Napsa	0.06	0.55	0.2	0.25	0.26	0.11	0.33	0.63	0.21
ENSMUSG00000002205.16	Vrk3	11.53	12.32	12.03	16.64	16.67	13.4	12.98	11.3	11.61
ENSMUSG00000002210.11	Smg9	7.1	7.25	6.74	5.02	6.22	5.91	7.06	6.41	6.31
ENSMUSG00000002221.11	Paxip1	9.22	8.54	10.38	7.55	5.86	6.42	4.96	4.36	6.08
ENSMUSG00000002222.14	Rmnd5a	26.42	24.98	27.12	34.41	32.45	29.49	27.48	22.43	25.67
ENSMUSG00000002227.15	Mov10	8.27	10.05	8.3	6.28	6.8	6.41	6.18	6.33	7.04
ENSMUSG00000002228.7	Ppm1j	13.61	11.03	13.47	10.42	17.9	14.03	19.67	22.28	20.6
ENSMUSG00000002233.13	Rhoc	113.13	110.26	100.53	101.67	109.66	98.45	120.35	122.4	135.08
ENSMUSG00000002240.12	Prr27	0	0	0	0	0	0	0	0	0
ENSMUSG00000002249.17	Tead3	5.36	7.34	7.31	11.3	11.33	9.44	5.48	4.94	5.16
ENSMUSG00000002250.15	Ppard	3.45	4.11	3.66	2.93	3.47	2.84	3.83	5.48	4.06
ENSMUSG00000002257.7	Def6	0.65	0.89	0.82	1.23	1.16	1.48	1.35	1.51	1.24
ENSMUSG00000002265.16	Peg3	74.4	76.91	76.03	85.2	79.83	66.67	33.37	29.2	32.91
ENSMUSG00000002266.16	Zim1	9.45	11.82	9.67	8.98	8.55	5.34	2.34	1.46	1.9
ENSMUSG00000002274.12	Metrn	3.2	4.6	3.37	3.06	2.63	2.68	6.11	7.05	7.5
ENSMUSG00000002279.18	Lmf1	15.6	16.54	19.04	13.83	16.37	11.56	14.94	16.75	15.09
ENSMUSG00000002280.10	Ciao3	15.8	15.11	14.21	25.87	20.01	18.65	21.23	18.39	20.28
ENSMUSG00000002289.15	Angptl4	1.69	2.17	2.14	36.51	20.25	21.67	31.36	25.61	23.39
ENSMUSG00000002297.15	Dbf4	11.72	12.85	12.15	4.31	4.97	6.39	5.31	4.97	6.62
ENSMUSG00000002307.15	Daxx	10.45	7.56	7.34	9.12	10.19	8.89	7.35	6.8	6.49
ENSMUSG00000002308.15	Cd320	6.79	7.73	6.18	8.46	10.1	6.3	5.27	6.37	4.6
ENSMUSG00000002319.15	Ipo4	21.62	18.41	14.82	20.16	17.55	15.59	17.84	16.85	15.97
ENSMUSG00000002320.15	Tm9sf1	26.88	27.28	26.66	24.78	21.34	24.72	23.42	23.88	22.01
ENSMUSG00000002324.7	Rec8	1.57	1.24	1.83	0.96	1.05	1.04	0.62	0.86	0.85
ENSMUSG00000002325.14	Irf9	12.6	11.19	8.84	6.81	8.61	6.89	5.89	6.33	6.2
ENSMUSG00000002326.5	Gmpr2	12.97	12.24	12.29	9.57	9.79	9.4	8.37	7.86	8.72
ENSMUSG00000002329.6	Mdp1	33.67	32.97	30.9	24.31	25.59	28.88	29.84	26.69	26.86
ENSMUSG00000002332.15	Dhrs1	30.54	30	27.52	26.6	32.52	31.57	27.07	31.16	26.57
ENSMUSG00000002341.8	Ncan	0.23	0.2	0.18	0.19	0.13	0.15	0.04	0.02	0.05
ENSMUSG00000002342.17	Tmem161a	20.73	17.67	18.79	26.37	30.59	22.86	25.47	22.53	25.93
ENSMUSG00000002343.11	Armc6	5.96	5.15	6.01	3.41	4.12	3.47	3.99	4.87	4.32
ENSMUSG00000002345.17	Borcs8	22.68	24.73	24.9	23.88	28.39	20.33	23.86	22.26	22.31
ENSMUSG00000002346.16	Slc25a42	3.64	3.41	4.42	9.56	8.95	7.07	9.14	8.94	8.63
ENSMUSG00000002365.9	Snx9	19.65	18.44	16.82	17.39	18.82	18.04	18.63	20.52	21.22
ENSMUSG00000002372.8	Ranbp3	21.25	21.48	19.62	21.3	22.62	21.12	21.04	21.3	20.63
ENSMUSG00000002379.6	Ndufa11	36.93	36.29	37.92	30.54	32.33	32.13	41	44.55	41.7	#REF!	#REF!
ENSMUSG00000002384.2	Bmp8b	0.2	0.18	0.16	0.15	0.11	0.14	0.04	0.07	0.05	#REF!	#REF!
ENSMUSG00000002393.14	Nr2f6	11.56	11.35	8.76	8.74	8.26	8.66	10.43	10.95	9.06	#REF!	#REF!
ENSMUSG00000002395.14	Use1	45.81	48.07	43.64	76.63	93.03	66.75	56.95	60.42	55.08	#REF!	#REF!
ENSMUSG00000002396.8	Ocel1	4.04	3.83	3.94	7.25	3.62	2.92	3.44	3.51	3.11	#REF!	#REF!
ENSMUSG00000002409.18	Dyrk1b	6.56	7.07	6.73	8.63	9.54	9.44	9.81	10.1	10.94	#REF!	#REF!
ENSMUSG00000002413.15	Braf	11.2	10.33	11.33	11.38	10.12	9.59	10.66	10.2	10.11	#REF!	#REF!
ENSMUSG00000002416.13	Ndufb2	144.63	140.9	138.3	100.73	112.37	100.4	125.54	129.2	114.47	#REF!	#REF!
ENSMUSG00000002428.12	Hltf	5.3	5.14	6.65	5.35	5.13	5.33	4.16	4.4	5.93	#REF!	#REF!
ENSMUSG00000002455.14	Prpf6	29.84	28.81	27.25	27.28	27.33	26.23	23.9	20.4	23.58	#REF!	#REF!
ENSMUSG00000002458.13	Rgs19	11.08	10.3	10.2	8.7	4.52	5.5	4.24	4.91	5.15	#REF!	#REF!
ENSMUSG00000002459.17	Rgs20	0	0.04	0	0.02	0.14	0.08	0	0	0.02	#REF!	#REF!
ENSMUSG00000002475.15	Abhd3	0.77	0.46	0.36	0.95	1.17	0.82	1.17	1.41	1.27	#REF!	#REF!
ENSMUSG00000002477.4	Snrpd1	64.67	62.42	61.18	20.97	19.54	29.77	26.82	27.47	31.59	#REF!	#REF!
ENSMUSG00000002486.15	Tchp	3.2	4.04	3.5	4.94	4.14	2.14	2.24	3.06	3.02	#REF!	#REF!
ENSMUSG00000002489.15	Tiam1	5.41	4.21	5.02	5.92	5.71	5.79	6.41	4.29	5.29	#REF!	#REF!
ENSMUSG00000002496.9	Tsc2	20.48	19.48	18.95	23.5	22.26	20.33	21.26	22.14	21.01	#REF!	#REF!
ENSMUSG00000002500.15	Rpl3l	1.86	1.19	2.19	2.83	2.77	3.03	6.76	8.3	8.37	#REF!	#REF!
ENSMUSG00000002504.14	Slc9a3r2	27.34	23.88	24.3	34.92	36.65	32.73	38.04	35.82	39.2	#REF!	#REF!
ENSMUSG00000002524.15	Puf60	69.09	69.74	60.56	58.45	66.23	57.24	53.01	54.49	54.04	#REF!	#REF!
ENSMUSG00000002546.16	Golga2	33.1	30.26	29.88	43.19	39.56	35.05	35.51	33.87	37.01	#REF!	#REF!
ENSMUSG00000002550.16	Uck1	11.72	15.16	12.11	11.21	13.07	10.95	13.22	15.24	13.67	#REF!	#REF!
ENSMUSG00000002565.16	Scin	1.82	1.56	1.77	1.16	1.76	1.48	2.38	1.91	2.47	#REF!	#REF!
ENSMUSG00000002578.15	Ikzf4	0.26	0.5	0.41	0.55	0.42	0.6	0.37	0.24	0.26	#REF!	#REF!
ENSMUSG00000002580.7	Mien1	34.22	37.92	31.59	29.75	35.96	33.62	34.87	38.19	30.28	#REF!	#REF!
ENSMUSG00000002588.12	Pon1	0.1	0.08	0.16	0.06	0.12	0.03	0.05	0	0.02	#REF!	#REF!
ENSMUSG00000002602.16	Axl	40.93	43.01	35.06	42.48	53.24	32.16	50.29	54.31	53.55	#REF!	#REF!
ENSMUSG00000002603.15	Tgfb1	10.56	10.48	9.02	9.53	9.4	9.88	8.96	10.14	10.85	#REF!	#REF!
ENSMUSG00000002608.8	Ccdc97	6.69	8.53	8.17	10.86	11.07	8.33	10.02	8.87	9.57	#REF!	#REF!
ENSMUSG00000002617.14	Zfp40	4.54	5.89	3.77	2.24	3.82	3.36	4.41	2.46	2.86	#REF!	#REF!
ENSMUSG00000002625.9	Akap8l	16.85	17.93	17.3	25.7	25.82	26.82	18.5	14.15	16.37	#REF!	#REF!
ENSMUSG00000002633.4	Shh	0	0.05	0	0.01	0	0	0	0	0	#REF!	#REF!
ENSMUSG00000002635.11	Pdcd2l	13.14	16.95	11.93	13.26	15.73	12.58	11.02	13.43	10.49	#REF!	#REF!
ENSMUSG00000002658.9	Gtf2f1	21.23	21.65	23.7	15.85	12.76	16.6	16.61	15.26	19.15	#REF!	#REF!
ENSMUSG00000002660.7	Clpp	26.72	31.13	25.25	26.29	30.34	25.3	23.92	28.12	23.83	#REF!	#REF!
ENSMUSG00000002661.14	Alkbh7	18.82	18.02	15.01	11.4	14.26	10.75	15.11	16.82	11.36	#REF!	#REF!
ENSMUSG00000002664.2	Pspn	0	0	0	0	0	0.23	0	0	0.69	#REF!	#REF!
ENSMUSG00000002668.7	Dennd1c	0.26	0.16	0.14	0.13	0.03	0.12	0.2	0.36	0.16	#REF!	#REF!
ENSMUSG00000002679.14	Med6	14.79	14.68	15.7	14.34	14.87	13.65	10.33	10.51	9.76	#REF!	#REF!
ENSMUSG00000002688.7	Prkd1	4.14	4.84	4.6	5.12	4.82	4.89	2.73	2.85	3	#REF!	#REF!
ENSMUSG00000002699.13	Lcp2	0.61	0.84	0.5	1.03	0.99	0.56	0.8	0.86	0.83	#REF!	#REF!
ENSMUSG00000002718.14	Cse1l	45.34	41.97	43.36	25.8	25.59	32.19	26.6	26.25	27.78	#REF!	#REF!
ENSMUSG00000002728.14	Naa20	57.13	56.42	60.24	51.51	45.8	47.61	42.94	40.47	40.29	#REF!	#REF!
ENSMUSG00000002731.6	Prkra	11.81	11.22	11.34	13.84	15.88	13.22	9.67	8.14	8.3	#REF!	#REF!
ENSMUSG00000002732.14	Fkbp7	30.43	29.65	26.02	27.86	32.37	36.42	24.17	24.64	23.58	#REF!	#REF!
ENSMUSG00000002733.8	Plekha3	10.74	11.58	10.9	10.68	10.83	11.05	10.84	10.51	11.91	#REF!	#REF!
ENSMUSG00000002741.9	Ykt6	32.09	32.02	30.14	33.45	34.38	36.18	30.95	30.23	30.06	#REF!	#REF!
ENSMUSG00000002748.7	Baz1b	40.51	40.93	42.11	22.76	17.54	22.97	29.95	23.05	30.24	#REF!	#REF!
ENSMUSG00000002763.16	Pex6	5.4	5.93	5.74	5.41	7.21	4.67	5.64	6.32	5.58	#REF!	#REF!
ENSMUSG00000002767.13	Mrpl2	53.7	46.26	45.99	63.58	63.45	62.4	50.13	53.01	49.42	#REF!	#REF!
ENSMUSG00000002768.7	Mea1	41.34	41.18	39.62	39.61	42.41	39.28	32.66	35.15	34.05	#REF!	#REF!
ENSMUSG00000002769.8	Gnmt	0.91	0.6	0.47	2.25	2.79	0.62	0.38	0.33	0.15	#REF!	#REF!
ENSMUSG00000002771.12	Grin2d	0.1	0.19	0.13	0.07	0.07	0.13	0.07	0.12	0.19	#REF!	#REF!
ENSMUSG00000002778.14	Kdelr1	51.03	52.75	48.36	54.48	55.47	50.89	49.53	47.08	45.1	#REF!	#REF!
ENSMUSG00000002781.19	Tmem143	10.35	12.71	12.17	10.96	12.75	9.48	16.17	17.24	14	#REF!	#REF!
ENSMUSG00000002791.16	Pdxk-ps	0.04	0.04	0.02	0	0	0	0	0.01	0.02	#REF!	#REF!
ENSMUSG00000002797.9	Ggct	2.01	1.94	1.46	0.54	1.47	1.36	0.86	1.68	1.14	#REF!	#REF!
ENSMUSG00000002799.5	Jag2	4.06	3.57	3.67	3.37	3.46	3.94	6.68	5.93	6.74	#REF!	#REF!
ENSMUSG00000002803.13	Btbd6	9.05	7.84	8.06	10.79	10.13	10.17	8.9	8.46	7.91
ENSMUSG00000002804.3	Nudt14	6.95	8.22	7.12	4.9	7.38	5.7	4.92	5.07	8.11
ENSMUSG00000002808.6	Epdr1	7.61	7.79	8.46	7.45	8.27	6.03	5.37	5.11	5.48
ENSMUSG00000002812.4	Flii	46.38	60.86	54.95	57.73	53.5	52.03	53.2	64.89	55.66
ENSMUSG00000002814.15	Top3a	5.81	4.61	5.56	3.29	4.25	4.18	4.38	3.66	3.95
ENSMUSG00000002820.5	Atg4d	11.58	13.24	11.27	9.92	11.16	9.91	14.86	17.14	14.14
ENSMUSG00000002825.6	Qtrt1	4.74	4.94	4.59	3.42	5	3.78	3.8	2.95	3.72
ENSMUSG00000002831.13	Plin4	9.88	9.32	9.87	29.65	32.38	16.29	21.63	22.15	19.87
ENSMUSG00000002833.10	Hdgfl2	20.17	19.78	18.24	18.04	15.91	15.07	15.97	17.08	17
ENSMUSG00000002835.8	Chaf1a	9.09	9.08	8.15	2.17	2.21	2.74	5.32	4.97	6.4
ENSMUSG00000002844.8	Adprh	35.23	31.95	30.58	27.27	26.84	28.49	24.66	24.99	25.12
ENSMUSG00000002845.14	Tmem39a	22.95	15.91	24.34	8.6	7.47	11.19	8.54	9.46	9.36
ENSMUSG00000002846.9	Timmdc1	29.1	28.14	27.34	18.56	19.44	18.91	19.5	19.32	19.8
ENSMUSG00000002847.6	Pla1a	3.96	4.4	3.39	4.15	4.35	3.4	4.23	5.17	5.27
ENSMUSG00000002870.8	Mcm2	40.5	36.13	34.28	7.86	7.41	13.77	22.45	26.34	28.19
ENSMUSG00000002871.14	Tpra1	9.05	14.9	6.78	9.84	6.69	10.09	9.91	10.68	15.47
ENSMUSG00000002881.14	Nab1	15.47	17.81	13.29	13.23	14.68	14	14.19	13.04	15.03
ENSMUSG00000002885.14	Adgre5	31.67	30.61	33.62	32.42	34.5	32.46	39.97	44.68	41.39
ENSMUSG00000002897.5	Il17ra	1.43	1.1	1.2	1.43	2.05	2.67	0.84	1.69	1.05
ENSMUSG00000002900.15	Lamb1	130.43	128.94	126.61	121.77	142.76	123.72	142.43	147.76	144.38
ENSMUSG00000002908.15	Kcnn1	1.71	1.69	1.59	1.86	1.87	1.44	0.85	0.73	0.88
ENSMUSG00000002910.10	Arrdc2	0.77	0.82	0.77	2.23	4.03	2.21	1.09	0.65	0.5
ENSMUSG00000002930.6	Ppp1r17	0.62	0.78	0.68	0.48	0.5	0.54	0	0	0.03
ENSMUSG00000002944.15	Cd36	202.67	182.94	193.61	638.18	584.89	532.01	509.38	494.58	497.49
ENSMUSG00000002948.19	Map2k7	14.05	12.9	12.34	18.85	17.04	15.25	15.5	15.6	15.83
ENSMUSG00000002949.15	Timm44	39.53	41.73	42.01	41.27	35.58	39.37	32.49	30.73	35.67
ENSMUSG00000002957.11	Ap2a2	32.01	30.27	27.46	30.24	32.56	29.21	28.87	28.88	28.85
ENSMUSG00000002963.17	Pnkp	11.08	9.97	9.2	13.75	14.35	12.76	11.28	12.21	12.06
ENSMUSG00000002968.8	Med25	18.21	17.26	16.12	20.82	19.93	20.51	17.17	16.67	14.8
ENSMUSG00000002980.14	Bcam	193.68	190.3	176.62	138.26	153.86	144.03	171.89	176.05	166.54
ENSMUSG00000002981.10	Clptm1	33.33	33.12	31.06	36.7	47.79	38.42	35.65	38.88	33.22
ENSMUSG00000002983.17	Relb	2.13	1.85	1.84	1.88	2.6	2.12	3.71	3.96	4.06
ENSMUSG00000002984.17	Tomm40	47.82	50.96	48.1	41.24	30.13	37.61	38.6	41.4	36.89
ENSMUSG00000002985.16	Apoe	408.99	409.94	357.96	554.46	635.84	491.66	399.04	379.67	425.08
ENSMUSG00000002992.17	Apoc2	0.84	0.57	0	1.02	1.07	0.22	0.11	0.22	0.35
ENSMUSG00000002996.17	Hbp1	56.43	56.25	57.13	102.58	133.05	98.55	57.2	57.53	60.96
ENSMUSG00000002997.15	Prkar2b	2.19	2.52	2.19	1.27	1.23	1.68	1.15	1.04	1.48
ENSMUSG00000003031.14	Cdkn1b	21.57	22.46	23.66	29.56	36.84	25.28	20.78	19.59	19.55
ENSMUSG00000003032.8	Klf4	4.06	4.76	4.14	8.04	7.91	7.17	6.81	7.97	8.63
ENSMUSG00000003033.14	Ap1m1	39	39.75	33.31	38.51	40.22	36.62	31.45	33.55	32.99
ENSMUSG00000003037.16	Rab8a	30.22	24.14	28.33	20.57	25.86	18.87	21.43	24.66	23.01
ENSMUSG00000003038.15	Hmgn2	244.57	232.5	239.89	161.76	192.01	204.48	138.61	145.62	151.07
ENSMUSG00000003039.8	Fam32a	22.7	21.9	21.7	26.47	31.22	27.74	19.24	19.69	20.76
ENSMUSG00000003051.13	Elf3	0.07	0.22	0.12	0.2	0.05	0.13	0.18	0.32	0.37
ENSMUSG00000003053.17	Cyp2c29	0	0	0	0	0	0	0	0	0
ENSMUSG00000003062.12	Stard3nl	10.4	9.9	10.29	8.94	10.65	11.07	8.72	9.08	9.6
ENSMUSG00000003068.15	Stk11	35.12	34.59	33.3	37	34.22	29.72	32.8	33.27	34.82
ENSMUSG00000003070.6	Efna2	1.76	1.77	1.58	1.08	0.82	1.15	1.08	0.97	0.93
ENSMUSG00000003072.15	Atp5d	372.69	387.31	354.48	326.09	319.89	336.7	350.95	376.75	370
ENSMUSG00000003099.11	Ppp5c	40.54	41.98	41.06	34.22	32.26	37.83	35.26	38.23	40.64
ENSMUSG00000003119.14	Cdk12	19.56	19.23	19.16	17.89	15.49	18.29	14.77	13.55	14.54
ENSMUSG00000003123.15	Lipe	4.21	3.78	3.59	21.8	20.5	14.33	15.68	16.09	15.27
ENSMUSG00000003131.6	Pafah1b2	31.11	30.53	30.18	28.77	29.35	32.73	23.75	20.95	22.12
ENSMUSG00000003134.10	Tbc1d8	4.83	5.78	5.57	6.22	6.74	5.03	4.03	3.47	3.66
ENSMUSG00000003135.15	Cnot11	9.16	8.09	8.63	9.72	9.31	8.65	7.62	7.3	7.08
ENSMUSG00000003153.10	Slc2a3	3.22	3.93	3.46	3.19	3.49	2.54	1.57	1.69	1.24
ENSMUSG00000003154.15	Foxj2	6.95	7.42	6.88	8.39	8.15	6.96	7.7	8.59	8.1
ENSMUSG00000003161.15	Sri	68.26	72.94	76.64	99.72	100.08	87.67	63.27	65.38	69.84
ENSMUSG00000003166.19	Dgcr2	22.6	22.82	21.33	21.95	24.54	20.89	18.96	19.19	17.8
ENSMUSG00000003184.15	Irf3	25.19	27.06	25.21	19.21	21.84	19.92	21.53	19.62	21.32
ENSMUSG00000003190.12	Bcl2l12	15.49	16.23	14.09	11.32	9.35	11.78	10.85	12.28	12.63
ENSMUSG00000003198.9	Zfp959	1.04	1.41	1.4	1.12	1.06	0.91	0.7	0.91	0.9
ENSMUSG00000003199.16	Mpnd	31.53	33.42	26.45	28.04	26.87	23.76	22.64	25.66	25.18
ENSMUSG00000003200.9	Sh3gl1	15.51	16.99	16.03	12.09	17.1	12.92	15.98	17.05	16.68
ENSMUSG00000003206.6	Ebi3	0.5	0.49	0.47	0.29	0.34	0.16	0.55	0.31	0.28
ENSMUSG00000003208.8	Yju2	5.2	6.09	4.12	5.49	4.16	3.85	4.13	5.42	5.92
ENSMUSG00000003226.6	Ranbp2	22.9	23.65	25.13	21.09	19.66	21.56	19.62	18.17	19.44
ENSMUSG00000003227.4	Edar	0	0.02	0.02	0.06	0.01	0.04	0.05	0.05	0.03
ENSMUSG00000003228.8	Grk5	11.78	11.58	11.18	11.33	11.32	13.06	12.96	12.02	13.38
ENSMUSG00000003233.11	Dvl3	12.51	13.25	14.07	15.19	12.16	13.17	14.44	15.05	14.87
ENSMUSG00000003234.15	Abcf3	22.56	23.07	18.97	23.26	26.57	21.7	18.76	19.62	20.86
ENSMUSG00000003235.12	Eif2b5	24.7	24.51	22.5	24.88	26.71	25.5	21.94	22.17	21.6
ENSMUSG00000003269.16	Cyth2	27.57	27.82	24.38	34.57	37.08	31.82	27.03	29.68	27.49
ENSMUSG00000003271.17	Sult2b1	0	0.12	0.04	0	0.12	0.04	0.06	0.03	0.05
ENSMUSG00000003273.14	Car11	1.39	1.23	1.08	1.5	1.61	2.65	1.26	1.12	0.95
ENSMUSG00000003279.16	Dlgap1	0.23	0.17	0.2	0.28	0.33	0.4	0.15	0.22	0.3
ENSMUSG00000003282.9	Plag1	8.81	9.9	9.23	15.05	15.1	12.16	4.74	4.37	4.16
ENSMUSG00000003283.13	Hck	1.18	0.86	0.73	1.04	0.96	0.82	0.63	1.06	0.94
ENSMUSG00000003299.9	Mrpl4	39.23	40.2	34.49	34.2	35.12	33.77	37.01	35.02	35.86
ENSMUSG00000003308.14	Keap1	13.94	13.92	13.06	14.18	14.31	14.55	12.1	13.26	12.9
ENSMUSG00000003309.13	Ap1m2	0	0.06	0	0.02	0	0	0	0	0.03
ENSMUSG00000003316.14	Glg1	51.35	48.21	47.8	48.75	51.21	49.52	52.36	48.15	48.83
ENSMUSG00000003341.8	Atp8b3	0.02	0.01	0	0.04	0.01	0	0.01	0.02	0.01
ENSMUSG00000003344.14	Btbd2	19.29	22.37	21.3	20.47	21.93	17.74	20.04	21.24	18.22
ENSMUSG00000003345.15	Csnk1g2	30.29	32.37	26.05	28.2	29.99	30.84	32.48	34.03	33.06
ENSMUSG00000003346.14	Abhd17a	21.36	19.74	21.39	22.13	22.57	24.7	24.92	26.12	23.13
ENSMUSG00000003348.9	Mob3a	8.92	7.91	8.07	4.37	4.23	3.48	4.51	4.86	5.76
ENSMUSG00000003352.13	Cacnb3	4.63	5.43	4.8	4.95	5.06	4.47	6.9	6.76	6.68
ENSMUSG00000003354.5	Ccdc65	0.42	0.5	0.28	0.22	0.3	0.26	0.1	0.05	0.14
ENSMUSG00000003355.6	Fkbp11	8.6	9.29	7.69	5.31	5.14	4.41	5.93	5.65	6.51
ENSMUSG00000003360.14	Ddx23	32.61	34.64	33.21	27.42	27.88	34.17	27.36	29	32.27
ENSMUSG00000003363.15	Pld3	16.85	18.72	16.26	16.75	19.88	18.36	19.49	18.21	18.24
ENSMUSG00000003378.9	Grik5	4.6	5.05	4.42	5.05	4.28	5.73	3	2.51	2.91
ENSMUSG00000003379.7	Cd79a	0	0.05	0.03	0.37	0.41	0.15	0.41	0.42	0.31
ENSMUSG00000003380.11	Rabac1	53.54	48.95	50.97	69.91	84.7	65.35	58.35	59.51	49.98
ENSMUSG00000003382.18	Etv3	7.57	7.96	7.94	9.99	9.66	7.79	7.37	7	7.64
ENSMUSG00000003402.13	Prkcsh	34.54	31.46	31.03	22.52	26.77	23.25	28.57	29.4	29
ENSMUSG00000003410.7	Elavl3	0.18	0.14	0.12	0	0.03	0.04	0.02	0.02	0.03
ENSMUSG00000003411.10	Rab3b	0.81	1.28	0.69	0.97	0.9	0.92	0.69	0.53	0.39
ENSMUSG00000003418.11	St8sia6	1.09	0.82	1.33	0.76	0.35	0.66	0.75	0.51	0.8
ENSMUSG00000003420.8	Fcgrt	26.79	24.29	22.06	47.39	59.16	39.18	42.54	38.05	37.49
ENSMUSG00000003421.13	Nosip	18.55	17.77	19.15	24.26	29.61	20.75	21.79	18.63	18.05
ENSMUSG00000003423.15	Pih1d1	31.43	30.3	26.64	17.53	23.02	17.01	21.08	25.74	24.93
ENSMUSG00000003429.11	Rps11	736.29	660.81	624.78	696.19	796.86	656.17	499.44	471.54	467.05
ENSMUSG00000003435.9	Supt5	26.9	27.91	25.81	33.17	33.27	29.13	26.57	25.52	27.18
ENSMUSG00000003436.11	Dll3	0.14	0.03	0.11	0	0	0.01	0	0.01	0.01
ENSMUSG00000003437.14	Paf1	32.66	41.28	35.94	34.82	29.12	31.66	28.61	22.8	24.91
ENSMUSG00000003438.17	Timm50	24.97	26.35	22.9	19.83	21.85	19.98	19.33	20.09	19.25
ENSMUSG00000003444.8	Med29	13.49	15.35	12.99	10.49	12.81	11.42	10.26	11.99	10.54
ENSMUSG00000003452.15	Bicd1	2.36	2.67	2.54	2.31	2.18	3.69	1.49	2.06	1.42
ENSMUSG00000003458.12	Ncstn	37.61	34.99	31.71	42.66	46.29	42.21	35.38	37.44	33.15
ENSMUSG00000003464.13	Pex19	55.27	53.02	51.24	76.15	81.83	79.77	65.59	68.82	61.44
ENSMUSG00000003469.9	Phyhip	2.47	2.43	2.16	1.7	1.55	2.07	5.09	5.15	3.93
ENSMUSG00000003476.15	Crhr2	5.8	5.41	5.53	4.61	4.85	3.91	5.61	5.74	5.08
ENSMUSG00000003477.5	Inmt	0	0	0.04	0.09	0.24	0	0	0	0
ENSMUSG00000003484.4	Cyp4f18	0.28	0.19	0.25	0.38	0.55	0.17	0.18	0.22	0.16
ENSMUSG00000003500.13	Impdh1	8.94	9.81	8.22	11.15	9.88	9.52	9.41	10.67	9.84
ENSMUSG00000003505.15	Psg18	0	0	0	0	0	0	0	0	0
ENSMUSG00000003518.13	Dusp3	38.55	42.82	45.73	31.57	35.9	33.78	48.88	52.88	54.93
ENSMUSG00000003526.11	Prodh	2.67	2.68	2	4.58	5.05	2.34	3.25	2.44	2.83
ENSMUSG00000003527.8	Ess2	7.81	7.78	6.49	5.82	6.23	6.06	7.17	6.26	6.72
ENSMUSG00000003528.14	Slc25a1	9.95	9.96	8.33	10.29	11.68	9.01	10.71	8.75	9.11
ENSMUSG00000003531.14	Dgcr6	14.18	17.61	15.48	21.92	29.28	29.88	17.96	20.35	17.94
ENSMUSG00000003534.17	Ddr1	46.9	46.86	44.28	34.18	31.39	43.68	25.61	22.12	21.35
ENSMUSG00000003541.6	Ier3	22.51	22.09	21.28	12.27	13.54	11.68	14.65	16.49	16.34
ENSMUSG00000003545.3	Fosb	0.3	0.31	0.33	0.3	0.78	0.25	0.38	0.42	0.33
ENSMUSG00000003546.9	Klc4	7.75	8.47	7.82	13.13	16.19	12	11.86	12.15	10.65
ENSMUSG00000003549.9	Ercc1	20.29	22.96	22.33	18.73	20.04	25.82	15.18	23.16	16.12
ENSMUSG00000003555.7	Cyp17a1	0.35	0.37	0.32	0.65	0.51	0.81	0.09	0.05	0.12
ENSMUSG00000003559.7	As3mt	19.92	20.34	20.12	20.21	20.92	20.94	18.59	19.76	19.31
ENSMUSG00000003573.15	Homer3	9.5	8.65	11.1	10.61	10.17	10.13	10.44	11.57	13.4
ENSMUSG00000003575.13	Crtc1	3.15	3.18	2.56	3.55	3.72	3.22	3.44	3.21	3.8
ENSMUSG00000003581.14	Rnf215	7.84	6.64	7.12	9.57	8.26	7.48	7.87	7.94	6.76
ENSMUSG00000003585.13	Sec14l2	0.42	0.47	0.42	1.11	0.52	0.51	0.61	0.68	0.54
ENSMUSG00000003604.14	Aven	9.42	10.54	7.91	7.76	8.93	7.25	7.47	5.65	6.38
ENSMUSG00000003617.16	Cp	6.44	6.84	3.82	16.24	16.44	14.94	9.9	10.66	10.96
ENSMUSG00000003623.4	Crot	13.63	14.46	14.09	20.77	19.75	16.55	16.13	13.76	13.73
ENSMUSG00000003644.17	Rps6ka1	5.39	4.78	4.79	5.33	5.03	4.86	4.84	5.16	4.59
ENSMUSG00000003657.8	Calb2	0.1	0.14	0.2	0	0.26	0.09	0.05	0.09	0.3
ENSMUSG00000003660.10	Snrnp200	46.15	43.04	41.28	52.13	58.33	50.33	45.11	44.32	41.75
ENSMUSG00000003662.10	Ciao1	22.15	22.93	18.76	17.35	18.93	15.56	17.9	16.78	19.1
ENSMUSG00000003665.6	Has1	1.03	1.04	1.26	0.96	1.14	0.85	0.51	0.34	0.61
ENSMUSG00000003680.15	Taf6l	15.18	14.75	12.16	12.31	14.43	12.92	10.9	12.77	14.92
ENSMUSG00000003721.14	Insig2	18.29	13.63	16.58	15.6	11.38	17.51	17.64	15.08	14.68
ENSMUSG00000003731.13	Kpna6	29.34	26.18	24.69	25.55	25.04	24.41	25.74	25.8	24.02
ENSMUSG00000003746.15	Man1a	8.36	8.7	8.33	8.17	8.63	7.46	8.21	8.04	7.87
ENSMUSG00000003752.9	Itpkc	2.75	3.26	3.75	2.84	2.88	2.22	2.64	2.84	2.67
ENSMUSG00000003762.13	Coq8b	4.53	5.02	4.61	5.47	7.27	4.82	4.78	4.87	4.55
ENSMUSG00000003778.14	Brd8	34.83	34.42	34.33	30.05	29.02	27.57	21.72	18.5	22.31
ENSMUSG00000003779.15	Kif20a	29.95	30.98	28.42	11.1	13.66	11.76	14.88	14.06	16.07
ENSMUSG00000003808.18	Farsa	17.14	17.57	16.65	15.58	14.78	15.71	13.91	15.65	13.61
ENSMUSG00000003809.14	Gcdh	20.38	19.63	20.36	21.1	19.32	16.89	14.93	15.09	15.18
ENSMUSG00000003810.12	Mast2	27.34	26.97	26.98	28.76	26.79	24.66	27.88	29.58	27.65
ENSMUSG00000003812.13	Dnase2a	2.14	2.26	2.64	3	5.61	3.05	3.16	3.85	4.51
ENSMUSG00000003813.15	Rad23a	41.46	42.66	35.91	29.4	31.44	26.77	32.02	34.53	39.12
ENSMUSG00000003814.8	Calr	321.3	315.08	323.3	150.53	135.85	154.34	206.59	202.42	207.79
ENSMUSG00000003824.12	Syce2	5.92	4.76	4.32	1.98	1.33	3.24	2.25	4.37	2.9
ENSMUSG00000003847.16	Nfat5	17.27	19.29	22.05	30.71	22.24	29.93	18.57	14.41	22.35
ENSMUSG00000003848.14	Nob1	12.27	13.67	12.45	12.66	12.45	12	11.1	12.82	10.7
ENSMUSG00000003849.8	Nqo1	6.58	6.88	5.89	7.01	8.48	8.34	9.67	8.96	7.41
ENSMUSG00000003863.18	Ppfia3	0.62	0.87	0.83	0.29	0.11	0.15	0.07	0.23	0.16
ENSMUSG00000003865.16	Gys1	66.69	68.45	63.76	40.79	36.85	40.31	36.31	37.04	34.47
ENSMUSG00000003868.14	Ruvbl2	24.03	27.26	27.07	14.79	14.6	12.35	17.12	15.6	18.21
ENSMUSG00000003872.9	Lin7b	0.27	0.49	0.22	1.02	0.42	2.38	1.26	1.47	0.42
ENSMUSG00000003873.11	Bax	30.28	25.99	29.32	30.49	26.63	25.01	25.23	25.92	25.85
ENSMUSG00000003882.4	Il7r	0.12	0.05	0.01	0.05	0.03	0.07	0.01	0.02	0.03
ENSMUSG00000003923.14	Tfam	25.8	31.44	31.2	20.63	21.05	27.35	21.88	23.43	22.34
ENSMUSG00000003929.10	Zfp81	1.25	1.61	1.81	0.95	0.95	0.98	1.09	1.19	1.17
ENSMUSG00000003934.5	Efnb3	16.53	15.39	15.58	27.25	29.06	33.35	24.07	22.82	17.45
ENSMUSG00000003948.17	Mmd	29.81	28.99	30.47	22.7	19.67	23.39	24.99	25.7	25.91
ENSMUSG00000003949.16	Hlf	3.51	4.06	3.98	7.75	9.35	8.2	6.45	6.05	5.19
ENSMUSG00000003955.7	Fam162a	238.81	229.29	223.71	89.62	89.46	118.83	83.95	70.07	73.69
ENSMUSG00000003970.8	Rpl8	855.81	835.42	761.46	810.94	861.05	772.69	643.61	655.13	644.88
ENSMUSG00000003974.6	Grm3	0.23	0.19	0.19	0.08	0.32	0.23	0.09	0.14	0.08
ENSMUSG00000003992.14	Ssbp2	32.27	33.64	29.93	27.6	32.75	30.65	21.55	23.95	22.12
ENSMUSG00000004018.9	Fancl	7.54	7.46	6.96	6.19	6.06	6.29	4.95	5.11	5.27
ENSMUSG00000004031.13	Brinp2	0.06	0.12	0.07	0.15	0.11	0.12	0.17	0.12	0.12
ENSMUSG00000004032.10	Gstm5	50.51	53.47	49.39	58.36	76.8	62.47	42.65	39.72	38.41
ENSMUSG00000004035.12	Gstm7	13.81	14.5	15.62	16.16	20.65	16.74	7.13	7.76	6.63
ENSMUSG00000004038.9	Gstm3	0	0	0	0.04	0.04	0	0.03	0	0
ENSMUSG00000004040.16	Stat3	42.05	44.27	40.47	57.1	50.78	65.95	71.03	65.48	78.82
ENSMUSG00000004043.14	Stat5a	3.42	3.24	2.76	8.63	7.32	7.07	8.91	9.41	7.39
ENSMUSG00000004044.9	Cavin1	155.75	157	138.92	133.97	132.12	138.86	154.12	159.83	158.03
ENSMUSG00000004054.8	Map3k11	11.17	11.61	10.6	11.8	13.5	11.26	14.99	13.45	13.84
ENSMUSG00000004056.15	Akt2	46.75	46.68	44.44	55.31	61.6	50.88	61.26	67.26	64.88
ENSMUSG00000004069.16	Dnaja3	33.04	33.45	31.39	28.69	28.17	28.36	36.82	36.04	34.58
ENSMUSG00000004070.15	Hmox2	41.83	39.16	40.88	38.92	40.82	42.09	35.13	36.54	36.1
ENSMUSG00000004071.12	Cdip1	32.81	34.88	37.69	41.91	40.65	41.14	33.22	35.07	31.67
ENSMUSG00000004085.14	Map3k20	53.27	57.77	56.47	52.71	49.8	51.26	55.48	53.31	59.33
ENSMUSG00000004096.8	Cwc15	38.37	39.22	37.19	36.75	39.72	40.51	29.32	32.15	31.02
ENSMUSG00000004098.7	Col5a3	3.65	4.21	3.96	4.16	5.92	3.64	9.81	9.89	10.43
ENSMUSG00000004099.15	Dnmt1	43.67	41.56	39.98	13.29	13.63	17.33	26.25	27.75	30.51
ENSMUSG00000004100.11	Ppan	8.97	8.92	11.13	8.86	6.72	5.29	6.68	6.38	6.65
ENSMUSG00000004105.8	Angptl2	61.78	64.05	56.27	53.97	64.75	66.02	86.96	89.7	86.61
ENSMUSG00000004110.14	Cacna1e	0.17	0.13	0.09	0.26	0.18	0.15	0.1	0.03	0.06
ENSMUSG00000004113.18	Cacna1b	0.05	0.46	0.13	0.03	0.12	0.09	0.07	0.14	0.15
ENSMUSG00000004127.12	Trmt10a	1.77	1.74	2.63	1.3	1.2	1.58	1.81	1.23	1.18
ENSMUSG00000004151.16	Etv1	15.26	13.82	14.95	10.35	15.15	10.96	10.15	9.53	11.75
ENSMUSG00000004187.10	Kifc2	0.48	0.32	0.3	0.64	0.75	0.52	0.62	0.64	0.67
ENSMUSG00000004207.14	Psap	196.62	188	175.85	254.37	295.56	228.27	260.6	272.7	248.17
ENSMUSG00000004221.16	Ikbkg	20.03	21.75	17.69	24.3	24.25	20.08	22.49	23.04	22.48
ENSMUSG00000004231.15	Pax2	0	0	0	0	0	0	0	0	0
ENSMUSG00000004233.14	Wars2	2.86	3.56	3.82	2.83	2.52	3.26	2.54	2.59	2.73
ENSMUSG00000004263.15	Atn1	8.18	6.56	8.2	9.03	7.48	7.7	9.25	10.41	11.65
ENSMUSG00000004264.17	Phb2	144.87	147.55	134.37	168.48	159.44	163.6	143.63	148.17	141.59
ENSMUSG00000004266.15	Ptpn6	2.02	1.92	1.53	2.12	2.81	2.42	3.73	4.1	3.91
ENSMUSG00000004267.16	Eno2	1.19	1.81	0.83	0.84	1.4	0.92	1.03	0.69	0.67
ENSMUSG00000004268.11	Emg1	46.86	44.02	40.65	36.23	36.98	34.09	35.32	35.4	34.05
ENSMUSG00000004270.13	Lpcat3	17.94	19.02	18.57	39.61	37.86	32.44	24.19	24.63	22.1
ENSMUSG00000004285.12	Atp6v1f	60.08	57.64	61.55	78.66	102.74	79.58	59.12	58.73	52.22
ENSMUSG00000004296.14	Il12b	0.03	0	0.06	0	0	0.02	0.04	0	0.01
ENSMUSG00000004317.14	Clcn5	26.12	24.81	23.84	16.84	15.68	25.28	9.83	8.64	10.19
ENSMUSG00000004319.15	Clcn3	19.1	17.05	19.36	17.95	15.96	20.5	18.2	17.67	17.79
ENSMUSG00000004328.15	Hif3a	19.97	19.93	22.39	17	15.6	7.62	0.35	0.39	0.49
ENSMUSG00000004341.7	Gpx6	0	0	0	0	0	0	0	0	0
ENSMUSG00000004344.11	Gpx5	0	0	0	0	0	0	0	0	0
ENSMUSG00000004347.16	Pde1c	23.09	27.65	25.84	37.54	39.09	41.58	35.82	32.02	32.47
ENSMUSG00000004356.7	Utp20	9.41	9.45	8.47	6.62	6.07	7.06	7.6	6.93	7.23
ENSMUSG00000004359.16	Spic	0	0.09	0.02	0	0.05	0.05	0	0	0.06
ENSMUSG00000004360.8	9330159F19Rik	0.03	0.04	0.03	0.02	0.01	0.04	0.01	0	0.02
ENSMUSG00000004364.14	Cul3	26.86	26.79	28.44	26.8	24.41	28.58	21.13	20.94	22.69
ENSMUSG00000004366.3	Sst	0	0	0	0	0	0	0	0	0
ENSMUSG00000004371.14	Il11	0.06	0	0.05	0	0	0.07	0.02	0.01	0.01
ENSMUSG00000004383.17	Large1	18.57	18.42	17.43	18.51	19.66	16.17	16.29	17.03	15.3
ENSMUSG00000004393.10	Ddx56	17.27	17.2	14.74	18.24	20.65	17.75	14.42	16.77	14.59
ENSMUSG00000004394.12	Tmed4	24.71	23.44	22.4	30.81	35.94	29.86	31.35	29.24	29.29
ENSMUSG00000004415.15	Col26a1	3.32	2.67	3.25	4.11	5.42	5.53	4.82	5.38	5.91
ENSMUSG00000004446.12	Bid	1.16	1.59	1.38	1.82	1.81	1.55	1.04	0.96	1.25
ENSMUSG00000004451.14	Ralb	35.39	35.68	34.11	28.22	27.86	29.72	23.77	22.95	24.39
ENSMUSG00000004455.16	Ppp1cc	144.98	143.93	134.1	125.52	123.86	118.68	86.6	88.43	87.62
ENSMUSG00000004460.16	Dnajb11	36.38	36.29	37.12	26.08	26.68	27.05	29.32	27.13	29.18
ENSMUSG00000004462.6	Tbccd1	4.32	4.51	4.19	3.08	3.21	3.2	3.58	2.59	3.18
ENSMUSG00000004473.10	Clec11a	0.37	0.38	0.4	0.33	0.49	0.3	0.72	0.42	0.5
ENSMUSG00000004500.9	Zfp324	5.33	5.49	5.06	1.48	2.04	1.91	4.32	4.19	4
ENSMUSG00000004508.6	Gab2	7.83	9.45	8.27	13.42	13.98	14.57	11.61	10.56	12.17
ENSMUSG00000004530.12	Coro1c	38.34	38.03	31.54	30.66	28.79	30.39	32.69	31.99	35.34
ENSMUSG00000004535.12	Tax1bp1	24.83	28.04	28.59	33.51	33.19	33.58	25.19	23.46	24.51
ENSMUSG00000004540.7	Psg17	0.02	0	0.04	0	0.04	0	0.05	0	0
ENSMUSG00000004542.15	Psg19	0	0	0	0	0	0.02	0	0	0
ENSMUSG00000004552.16	Ctse	0.02	0	0.13	0.29	0.31	0.26	0.17	0.12	0.29
ENSMUSG00000004558.14	Ndrg2	194.97	191.61	181.55	320.09	352.19	267.51	210.96	217.19	196.42
ENSMUSG00000004561.14	Mettl17	11.27	9.7	10.29	5.9	8.21	5.43	7.44	7.93	8.04
ENSMUSG00000004562.16	Arhgef40	25.29	25.48	23.72	28.37	30.08	26.81	26.37	27.92	31.13
ENSMUSG00000004565.15	Pnpla6	5.37	7.87	5.66	8.35	7.07	7.13	6.31	5.43	5.86
ENSMUSG00000004567.16	Mcoln1	10.06	10.8	11.55	13.99	15.4	10.73	11.9	9.85	10.78
ENSMUSG00000004568.12	Arhgef18	7.1	6.6	5.53	5.77	5.39	4.67	7.71	7.08	7.28
ENSMUSG00000004591.16	Pkn2	23.13	25.75	22.01	16.35	14.82	17.04	14.09	13.88	15.37
ENSMUSG00000004609.11	Cd33	0.5	0.21	0.22	0.62	0.85	1.17	0.78	0.69	1.71
ENSMUSG00000004610.4	Etfb	376.7	375.29	324.9	447	476.63	456.73	554.19	561.66	544.07
ENSMUSG00000004612.9	Nkg7	0	0	0	0	0.38	0	0.15	0.51	0.21
ENSMUSG00000004613.7	NA	0	0	0	0	0	0	0	0	0
ENSMUSG00000004626.14	Stxbp2	8.46	6.82	7.02	10.56	31.11	11.74	14.6	6.42	5.21
ENSMUSG00000004630.18	Pcp2	0.21	0.43	0.26	0.12	0.12	0.26	0.08	0.07	0.19
ENSMUSG00000004631.15	Sgce	30.94	27.96	27.94	26.18	30.69	25.24	25.05	23.88	23.41
ENSMUSG00000004633.17	Chn2	2.75	2.4	2.56	2.7	1.9	2.01	3.04	2.85	3.62
ENSMUSG00000004637.15	Wwox	9.05	7.33	7.74	6.34	7.15	6.45	4.38	3.92	4.11
ENSMUSG00000004642.13	Slbp	26.72	25.08	26.63	11.08	10.43	11.42	16.41	16.83	17.99
ENSMUSG00000004651.6	Tyr	0.41	0.17	0.18	0.28	0.14	0.11	0.14	0.03	0.14
ENSMUSG00000004654.6	Ghrhr	0	0	0	0	0	0	0	0.02	0
ENSMUSG00000004655.5	Aqp1	47.63	47.97	43.64	46.01	67.47	43.56	66.74	64.85	61.4
ENSMUSG00000004661.15	Arid3b	3.04	2.9	2.75	1.61	1.96	1.91	2.23	2.31	3.46
ENSMUSG00000004665.10	Cnn2	54.49	54.64	47.96	34.67	29.1	30.39	22.61	26.29	28.23
ENSMUSG00000004667.18	Polr2e	35.01	31.72	30.66	33.26	34.96	33.35	34.51	32.56	31.32
ENSMUSG00000004668.14	Abca13	0.02	0.14	0.01	0.03	0.06	0.04	0.01	0	0.02
ENSMUSG00000004677.15	Myo9b	12.13	12.05	11.32	11.87	11.13	11.3	14.39	13.53	14.98
ENSMUSG00000004698.10	Hdac9	14.95	16.38	16.76	14.87	12.31	12.1	9.96	10.87	11.51
ENSMUSG00000004707.14	Ly9	0.29	0.24	0.12	0.41	0.37	0.23	0.08	0.06	0.1
ENSMUSG00000004709.14	Cd244a	0.12	0.15	0.28	0.12	0.23	0.1	0.19	0.2	0.12
ENSMUSG00000004730.14	Adgre1	3.58	3.06	2.9	2.07	3.06	2.44	3.83	4.27	4.1
ENSMUSG00000004748.5	Mtfp1	18.3	20.18	18.99	15.81	14.33	15.61	30.81	32.87	28.16
ENSMUSG00000004768.14	Rab23	5.26	5.2	7.75	4.46	3.5	5	8.08	7.21	8.78
ENSMUSG00000004771.12	Rab11a	50.5	42.34	43.98	54.25	47.75	57.59	38.89	42.6	39.98
ENSMUSG00000004788.11	Eif2b2	22.25	26.16	33.77	25.11	27.81	30.24	30.33	35.17	38.48
ENSMUSG00000004789.9	Dlst	160.25	163.43	151.03	156.5	151.72	156.06	178.09	191	180.23
ENSMUSG00000004791.6	Pgf	2.6	3.49	2.88	1.9	2.35	1.82	2.08	2.58	2.41
ENSMUSG00000004798.14	Ulk2	13.83	13.77	14.9	14.28	14.45	12.88	16.6	15.72	16.13
ENSMUSG00000004814.10	Ccl24	0.43	0.26	0.06	0.74	0.3	0.11	0.78	1.12	0.8
ENSMUSG00000004815.12	Dgkq	4.81	4.16	3.82	4.96	3.31	4.28	7.34	4.85	6.06
ENSMUSG00000004821.1	Tmed11	0	0	0	0	0	0	0	0	0
ENSMUSG00000004837.2	Grap	4.35	4.37	4.35	3.29	4.12	3.29	5.33	5.54	5.37
ENSMUSG00000004842.18	Pou1f1	0	0	0	0	0.06	0.02	0	0	0
ENSMUSG00000004843.6	Chmp2b	13.8	14.62	14.45	15.45	16.36	16.45	14.53	14.29	12.65
ENSMUSG00000004846.10	Plod3	29.54	29.99	27.13	19.03	23.03	17.52	20.74	21.72	21.73
ENSMUSG00000004849.14	Ap1s1	35.95	30.64	26.69	21.91	20.65	27.73	23.64	23.32	23.3
ENSMUSG00000004864.12	Mapk13	0.3	0.35	0.16	0.28	0.32	0.19	0.08	0.18	0.16
ENSMUSG00000004865.15	Srpk1	24.29	23.19	24.42	12.62	12.17	12.76	18.7	15.34	18.65
ENSMUSG00000004872.15	Pax3	0.03	0.03	0.02	0.05	0.04	0.03	0	0.01	0.02
ENSMUSG00000004880.11	Lbr	22.95	23.3	20.61	14.5	15.95	13.6	19.62	17.26	18.02
ENSMUSG00000004885.5	Crabp2	0.12	0.51	0.5	0.34	0.36	0.39	0.4	0.35	0.21
ENSMUSG00000004891.16	Nes	15.12	14.82	16.24	6.73	6.25	11.17	21.1	18.13	23.15
ENSMUSG00000004892.13	Bcan	0.01	0.01	0.02	0	0	0.06	0.14	0.03	0
ENSMUSG00000004894.10	Hapln2	0	0	0	0	0	0	0	0	0
ENSMUSG00000004895.9	Prcc	31.58	33.86	30.84	35.95	34.98	32.5	25.52	30.12	29.18
ENSMUSG00000004896.16	Rrnad1	4.47	5.81	4.94	4.75	3.57	4.23	3.8	3.48	4.52
ENSMUSG00000004897.16	Hdgf	68.66	70.56	65.33	56.37	51.22	53.23	47.85	52.46	51.95
ENSMUSG00000004902.7	Slc25a18	0.22	0.36	0.49	0.72	0.89	0.63	0.38	0.19	0.39
ENSMUSG00000004929.12	Thop1	10.66	9.68	9.28	8.16	8.33	6.21	7.18	8.75	8.52
ENSMUSG00000004931.10	Apba3	11.46	10.71	10.83	8.96	10.32	9.54	11.79	13.4	11.46
ENSMUSG00000004933.17	Matk	0.98	1.01	0.71	0.69	0.65	0.55	0.59	0.32	0.51
ENSMUSG00000004934.13	Pias4	8.32	8.24	8.05	7.82	6.61	5.93	6.13	5.99	5.96
ENSMUSG00000004936.8	Map2k1	29.2	28.3	25.5	17.62	18.74	18.94	19.63	20.51	18.82
ENSMUSG00000004937.5	Sgta	31.34	34.31	30.72	34.85	35.18	31.04	29.7	33.15	29.56
ENSMUSG00000004939.6	Nmrk2	17.3	17.53	19.5	10.31	10.61	10.93	12.4	17.96	17.56
ENSMUSG00000004945.15	Tmem242	51.18	46.95	43.69	42.56	44.35	45.21	41.98	39.49	37.5
ENSMUSG00000004947.15	Dtx2	6.05	6.28	5.99	5.96	6.16	5.72	4.25	3.61	4.62
ENSMUSG00000004948.12	Zp3	0	0	0	0.1	0.07	0	0.11	0.05	0
ENSMUSG00000004951.10	Hspb1	321.29	322.37	320.8	354.77	236.14	300.18	153.04	168.87	162.26
ENSMUSG00000004952.13	Rasa4	0.64	0.56	0.23	0.77	1.42	0.97	1	0.98	0.74
ENSMUSG00000004961.7	Syt5	0.46	1.23	0.42	0.63	0.52	0.52	0.4	0.58	0.72
ENSMUSG00000004980.16	Hnrnpa2b1	244.12	265.18	282.83	130.69	113.48	154.23	167.39	170.66	184.53
ENSMUSG00000004988.9	Fxyd4	0.18	0.67	0.79	0.21	0.04	0.12	0.16	0.03	0.13
ENSMUSG00000004994.12	Ccdc130	8.79	4.9	5.3	12.57	8.79	3.68	5.29	2.84	4.69
ENSMUSG00000004996.9	Mri1	4.43	4.35	4.02	4.48	4.83	5	4.3	4.94	4.69
ENSMUSG00000005034.15	Prkacb	27.64	26.9	26.23	31.75	29.08	32.4	30.18	28.79	29.06
ENSMUSG00000005043.13	Sgsh	2.44	2.12	2.09	3.14	3.96	3.36	3.28	2.94	3.02
ENSMUSG00000005045.16	Chd5	0.14	0.13	0.09	0.14	0.05	0.08	0.04	0.05	0.1
ENSMUSG00000005054.6	Cstb	37.69	39.9	41.29	48.43	49.13	51.28	26.14	25.93	26.47
ENSMUSG00000005057.13	Sh2b2	0.58	0.64	0.52	0.51	0.55	0.62	0.82	0.8	0.91
ENSMUSG00000005069.12	Pex5	11.44	9.66	8.53	12.47	13.12	9.86	10.25	10.66	9.3
ENSMUSG00000005078.16	Jkamp	16.76	16.5	15.21	15.84	15.47	18.31	17.24	18.03	13.29
ENSMUSG00000005087.17	Cd44	14.82	13.29	13.32	10.85	11.51	11.76	9.56	10.09	11.36
ENSMUSG00000005089.15	Slc1a2	0.35	0.25	0.23	0.08	0.15	0.32	0.38	0.09	0.03
ENSMUSG00000005102.13	Eif2ak4	6.02	5.77	5.51	5.76	5.45	5.97	5.52	4.79	5.29
ENSMUSG00000005103.12	Wdr1	144.16	128.29	124.13	106.64	97.93	110.48	103.69	110.33	103.91
ENSMUSG00000005107.13	Slc2a9	0.36	0.31	0.24	1.35	2.04	1.32	0.72	0.87	0.79
ENSMUSG00000005124.9	Ccn4	25.54	26.23	26.72	16.31	15.38	21.56	13.52	12.02	12.58
ENSMUSG00000005125.12	Ndrg1	25.89	25.27	24.45	19.81	25.6	17.17	14.26	15.1	16.66
ENSMUSG00000005131.3	4930550C14Rik	0.17	0.09	0.17	0.04	0.12	0.18	0.18	0	0.07
ENSMUSG00000005142.10	Man2b1	16.18	15.96	15.63	24.25	31.46	22.28	19.17	20.21	18.64
ENSMUSG00000005148.7	Klf5	0.72	0.71	0.72	1.07	0.62	0.38	0.47	0.41	0.75
ENSMUSG00000005150.16	Wdr83	15.93	16.2	13.92	16.55	17.28	15.47	15.72	16.47	16.53
ENSMUSG00000005161.15	Prdx2	395.17	374.29	394.01	416.92	476.66	445.92	394.38	417.04	399.58
ENSMUSG00000005198.15	Polr2a	25.8	24.6	23.82	26.64	25.66	25.45	24.02	24.8	22.37
ENSMUSG00000005202.2	Shbg	0	0.12	0.09	0.03	0	0.06	0	0	0
ENSMUSG00000005204.12	Senp3	25.81	28.94	26.69	33.57	33.18	31.14	22	23.8	25.76
ENSMUSG00000005220.10	Corin	37.41	39.62	38.55	60.33	61.73	39.22	30.62	28.71	27.96
ENSMUSG00000005225.15	Plekha8	7.07	6.36	6	4.91	5.4	6.56	4.83	5.05	5.49
ENSMUSG00000005232.11	G6pc2	0	0	0	0	0	0	0	0	0.02
ENSMUSG00000005233.16	Spc25	25.94	25.05	28.02	5.83	5.93	6.75	7.71	9.22	12.23
ENSMUSG00000005237.14	Dnah2	0.14	0.09	0.27	0.08	0.18	0.13	0.12	0.03	0.17
ENSMUSG00000005251.14	Ripk4	0.54	0.75	0.61	1.19	1.3	1.05	0.56	0.43	0.41
ENSMUSG00000005262.12	Ufd1	24.07	20.47	21.78	30.85	29.08	31.2	26.37	24.63	22.74
ENSMUSG00000005267.13	Zfp287	2.73	2.96	2.49	1.89	1.87	2.19	2.7	2.66	2.6
ENSMUSG00000005268.20	Prlr	0.75	0.74	1.47	1.48	2.2	1.12	1.04	1.27	1.61
ENSMUSG00000005299.6	Letm1	12.43	14.78	16.64	13.06	13.45	17.52	18.96	20.52	19.49
ENSMUSG00000005312.14	Ubqln1	34.59	34.61	34.3	30.45	27.4	31.9	27.71	27.17	29.17
ENSMUSG00000005320.9	Fgfr4	0.14	0.16	0.07	0.09	0.16	0.07	0.17	0.09	0.04
ENSMUSG00000005338.13	Cadm3	0.61	0.71	0.74	0.62	0.75	0.25	0.85	0.57	0.85
ENSMUSG00000005339.10	Fcer1a	0	0.25	0.06	0.21	0.32	0.2	0.22	0.28	0.03
ENSMUSG00000005354.15	Txn2	90.33	94.25	88.3	76.19	75.31	78.92	75.12	79.85	84.62
ENSMUSG00000005355.8	Casp14	0	0	0	0	0	0	0	0	0
ENSMUSG00000005357.8	Slc1a6	0.09	0.07	0.11	0.12	0.1	0.1	0.12	0.28	0.22
ENSMUSG00000005360.14	Slc1a3	3.1	2.66	3.06	1.01	1.89	1.42	1.66	2.02	1.05
ENSMUSG00000005362.14	Crbn	14.52	14.81	14.37	22.63	23.51	20.71	13.33	12.43	11.83
ENSMUSG00000005364.11	Il5ra	0	0	0.03	0	0.02	0	0.08	0	0.02
ENSMUSG00000005370.3	Msh6	18.1	15.24	15.82	8.7	8.6	11.17	11.85	11.31	12.12
ENSMUSG00000005371.14	Fbxo11	11.95	13.31	14.98	13.39	12.92	14.12	10.23	10.3	10.9
ENSMUSG00000005373.13	Mlxipl	0.37	1.17	0.8	3.19	2.24	1.5	4.77	3.78	3.82
ENSMUSG00000005374.13	Tbl2	6.18	5.91	6.42	3.7	3.37	4.07	4.23	4.95	4.68
ENSMUSG00000005378.17	Bud23	23.87	13.67	16.34	8.7	8.72	11.82	8.79	11.29	11.63
ENSMUSG00000005397.7	Nid1	93.52	93.51	87.08	96.53	107.15	84.29	103.84	108.05	108.36
ENSMUSG00000005410.5	Mcm5	28.19	26.28	23.82	5.36	6.02	10.36	16.95	19.15	19.84
ENSMUSG00000005413.7	Hmox1	6.64	9.11	7.14	16.85	15.78	14.88	10.29	11.12	9.56
ENSMUSG00000005417.17	Mprip	80.44	80.76	73.98	83.11	82.72	79.51	86.9	82.02	89.59
ENSMUSG00000005442.13	Cic	39.62	36.49	38.55	29.6	40.39	30.08	29.2	34.4	31.59
ENSMUSG00000005447.12	Pafah1b3	26.32	25.78	24.4	14.58	20.54	18.11	14.67	9.74	10.95
ENSMUSG00000005465.9	Il27ra	2.69	2.34	2.15	1.19	2.53	0.9	2.47	2.22	2.45
ENSMUSG00000005469.10	Prkaca	109.41	110.61	106.82	91.26	94.12	109.55	116.66	122.95	110.63
ENSMUSG00000005470.8	Asf1b	16.16	14.55	16.07	2.7	2.44	4.86	7.32	7.6	8.52
ENSMUSG00000005474.9	Myl10	0	0	0	0	0	0	0	0	0
ENSMUSG00000005481.17	Ddx39	32.15	30.84	29.57	15.32	15.69	16.93	20.89	23.73	21.02
ENSMUSG00000005483.9	Dnajb1	20.39	21.55	20.68	15.44	18.02	15.13	13.4	12.44	12.07
ENSMUSG00000005493.15	Msh4	0.1	0.06	0.02	0.07	0.11	0.03	0.3	0.03	0.04
ENSMUSG00000005501.14	Usp40	23.39	21.37	21.67	19.57	18.37	19.01	17.17	15.49	16.51
ENSMUSG00000005503.8	Evx1	0	0	0	0	0	0	0	0	0
ENSMUSG00000005505.12	Kbtbd4	10.85	9.78	10.41	9.27	10.34	10.13	9.48	8.38	8.13
ENSMUSG00000005506.16	Celf1	56.76	55.05	69.04	38.4	37.09	39.91	46.76	40.55	40.93
ENSMUSG00000005510.9	Ndufs3	186.49	170.63	164.81	187.51	207.14	208.81	170.87	170.46	150.53
ENSMUSG00000005514.14	Por	26.74	32.69	29.14	33.45	33.12	25.42	28.27	26.78	27.38
ENSMUSG00000005533.10	Igf1r	25.97	27.06	26.79	36.02	33.02	25.8	18.77	17.31	19.25
ENSMUSG00000005534.10	Insr	42.95	44.14	41.65	73.47	80.46	60.47	49.78	57.38	55.08
ENSMUSG00000005540.10	Fcer2a	0.12	0.23	0.36	0.27	0.13	0.24	0.24	0.24	0.11
ENSMUSG00000005547.14	Cyp2a5	0.02	0	0	0	0	0	0	0	0
ENSMUSG00000005553.14	Atp4a	0.02	0.01	0.14	0.01	0.03	0.01	0	0	0.09
ENSMUSG00000005566.14	Trim28	174.8	176.19	175.62	133.77	136.26	146.54	121.29	132.91	118.31
ENSMUSG00000005575.16	Ube2m	128.79	126.88	117.38	112.46	120.91	117.38	103.87	113.45	113.37
ENSMUSG00000005580.11	Adcy9	4.32	3.73	4.09	6.65	7.13	5.99	7.26	7.22	6.83
ENSMUSG00000005583.16	Mef2c	54.77	55.78	55.36	48.66	52.75	59.2	56.55	51.89	58.68
ENSMUSG00000005609.16	Ctr9	21.37	21.99	19.91	19.02	18.14	16.93	15.66	14.4	17.39
ENSMUSG00000005610.17	Eif4g2	230.22	233.13	235.43	231.68	183.65	236.58	243.36	212.03	253.67
ENSMUSG00000005611.15	Mrvi1	7.21	6.72	6.41	7.34	7.76	5.91	6.02	6.76	5.82
ENSMUSG00000005615.14	Pcyt1a	26.44	25.1	25.26	28.31	31.53	29.04	30.64	27.88	27.5
ENSMUSG00000005621.11	Zfp592	9.45	8.73	10.2	9.57	9.9	8.91	8.15	7.93	9.54
ENSMUSG00000005625.15	Psmd4	82.98	80.41	71.72	108.5	115.93	101.44	73.53	73.76	74.97
ENSMUSG00000005628.12	Tmod4	0.46	0.42	0.69	0.64	0.9	1.78	2.23	2.07	2.24
ENSMUSG00000005640.11	Insrr	0.03	0.01	0.01	0	0	0.01	0	0.01	0.03
ENSMUSG00000005649.17	Cabp5	0	0	0.04	0	0	0	0	0	0
ENSMUSG00000005656.8	Snx6	25.94	26.59	25.9	20.66	23.76	21.23	18.73	15.3	17.67
ENSMUSG00000005667.8	Mthfd2	7.28	8.48	6.81	1.43	1.88	1.6	2.54	3.46	3.61
ENSMUSG00000005672.12	Kit	8.28	8.72	7.71	4.86	5.89	6.6	8.62	8.63	7.98
ENSMUSG00000005674.9	Tomm40l	34.05	35.16	35.15	25.94	26.88	26.86	36.8	36.29	33.01
ENSMUSG00000005677.14	Nr1i3	0.08	0.18	0.05	0.05	0.07	0.03	0.07	0.13	0.1
ENSMUSG00000005681.12	Apoa2	1.88	2.25	1.77	1.55	7.07	2.34	1.63	2.67	3.35
ENSMUSG00000005682.8	Pan2	8.25	9.49	8.65	9.11	9.2	7.81	7.47	6.74	7.16
ENSMUSG00000005683.7	Cs	349.81	364.92	334.81	348.21	348.75	358.63	419.01	442.83	403.07
ENSMUSG00000005686.16	Ampd3	9.02	8.41	8.4	8.52	6.7	7.56	13.24	13.73	15.06
ENSMUSG00000005687.14	Bcas2	21.58	24.23	21.87	20.77	19.02	22.55	17.45	17.76	19.43
ENSMUSG00000005696.11	Sh2d1a	0	0	0	0	0	0	0	0.09	0.03
ENSMUSG00000005698.15	Ctcf	31.83	32.63	33.6	26.78	25.77	27.36	25.26	25.14	26.36
ENSMUSG00000005699.15	Pard6a	2.67	4.41	2.62	3.48	3.04	2.45	3.21	3.91	2.59
ENSMUSG00000005705.10	Agrp	0	0	0.09	0	0	0	0.08	0.14	0.13
ENSMUSG00000005716.16	Pvalb	3.26	2.5	2.9	1.94	1.82	1.72	0.82	0.07	0.6
ENSMUSG00000005718.7	Tfap4	1.19	1.57	1.63	2.31	2.24	1.99	1.51	1.14	1.83
ENSMUSG00000005732.14	Ranbp1	47.7	45.69	44.01	18.39	17.79	22.92	17.95	19.74	22.85
ENSMUSG00000005763.15	Cd247	0.28	0.18	0.15	0.31	0.3	0.46	0.19	0.55	0.62
ENSMUSG00000005774.12	Rfx5	5.01	4.58	4.86	7.21	6.87	7.29	5.87	5.22	4.93
ENSMUSG00000005779.12	Psmb4	105.65	109.55	100.05	109.99	128.63	129.29	90.53	99	90.45
ENSMUSG00000005800.2	Mmp8	0.18	0.18	0.15	0.29	0.9	0.58	0.1	0.21	0.31
ENSMUSG00000005802.12	Slc30a4	6.46	6.2	6.97	7.13	6.81	7.1	5.76	5.65	5.64
ENSMUSG00000005803.14	Sqor	4.22	5.29	4.63	5.85	8.25	4.93	8.06	8.97	7.02
ENSMUSG00000005804.14	Bloc1s6	5.88	7.38	9.79	12.18	10.08	9.06	9.62	7.95	6.66
ENSMUSG00000005813.12	Metap1	30.67	27.26	28.56	26.01	24.01	27.66	22.29	22.89	21.32
ENSMUSG00000005823.8	Gpr108	8.93	10	7.68	10.72	12.09	9.55	8.9	9.77	8.99
ENSMUSG00000005824.6	Tnfsf14	0	0.05	0.08	0.07	0.05	0.02	0.07	0.05	0.14
ENSMUSG00000005836.8	Gata6	39.29	40.56	40.72	59.59	55.62	59.37	27.23	29.68	28.85
ENSMUSG00000005846.11	Rsl1d1	34.38	30.7	33.54	35.68	32.7	34.82	22.44	22.21	24.3
ENSMUSG00000005864.7	Cnga2	0.03	0.02	0.07	0.09	0.07	0.07	0.12	0.11	0.12
ENSMUSG00000005871.14	Apc	22.83	22.91	23.03	23.27	23.06	25.74	21.59	21.26	22.11
ENSMUSG00000005873.5	Reep5	56.33	53.93	50.21	30.28	32.96	39.96	66.25	67.11	64.24
ENSMUSG00000005881.13	Ergic3	58.58	64.73	50.57	60.41	71.03	64.55	58.54	58.36	54.14
ENSMUSG00000005882.18	Uqcc1	85.61	86.22	85	69.02	62.61	64.42	77.34	85.62	75.78
ENSMUSG00000005883.15	Spo11	0	0.03	0	0.02	0.03	0.05	0	0	0
ENSMUSG00000005886.14	Ncoa2	22.48	23.29	23.62	24.98	27.19	22.72	22.25	20.88	20.88
ENSMUSG00000005891.6	Prl4a1	0	0	0	0	0	0	0	0	0
ENSMUSG00000005892.4	Trh	0	0.07	0	0.07	0	0.03	0	0.02	0
ENSMUSG00000005893.14	Nr2c2	20.02	20.06	21.06	23.62	19.14	21.15	20.11	19.08	19.69
ENSMUSG00000005897.14	Nr2c1	4.5	3.77	3.85	4.6	4.92	4.81	4.15	4.9	4.25
ENSMUSG00000005899.12	Smpd4	12.35	11.4	9.88	9.91	12.31	9.79	8.69	8.59	8.71
ENSMUSG00000005907.14	Pex1	9.59	7.18	7.61	11.05	8.3	11.27	11.39	5.61	7.81
ENSMUSG00000005917.15	Otx1	0.05	0	0	0.04	0.03	0.03	0	0.01	0.04
ENSMUSG00000005936.18	Kctd20	24.41	21.21	24.68	29.6	30.13	31.04	23.6	21.66	22.96
ENSMUSG00000005947.11	Itgae	0.24	0.19	0.2	0.1	0.09	0.02	0.11	0.05	0.14
ENSMUSG00000005949.9	Ctns	6.93	7.54	7.23	7.5	9.29	6.09	5.87	5.09	5.28
ENSMUSG00000005950.14	P2rx5	1.12	0.85	1.38	1.11	1.22	1.02	1.39	1.36	1.58
ENSMUSG00000005951.13	Shpk	0.39	0.5	0.24	0.7	0.96	0.54	0.71	0.55	0.63
ENSMUSG00000005952.15	Trpv1	0	0	0.02	0.13	0.05	0	0.01	0.05	0.01
ENSMUSG00000005958.14	Ephb3	7.7	8.84	6.9	4.6	5.24	5.42	8.27	8.14	6.81
ENSMUSG00000005968.14	Tuft1	4.49	3.31	3.45	4.62	5.22	4.85	1.49	1.45	2.07
ENSMUSG00000005973.6	Rcn1	41.72	43.61	41.47	22.67	23.86	24.92	24.07	23.61	25.88
ENSMUSG00000005980.15	Dnase1	2.2	2.11	2.3	0.95	1.1	0.89	1.55	1.3	1.18
ENSMUSG00000005981.11	Trap1	78.09	77.33	73.01	77.65	83.59	77.65	77.64	81.09	77.49
ENSMUSG00000005982.13	Naa60	21.49	17.98	19.62	19.99	19.45	18.81	22.72	24.75	23.18
ENSMUSG00000005983.15	1700037C18Rik	2.74	1.43	2.59	2.56	0.89	1.2	0.97	1.89	0.91
ENSMUSG00000005986.15	Ankrd13d	0.17	0.47	0.31	0.28	0.32	0.13	0.32	0.34	0.28
ENSMUSG00000005994.14	Tyrp1	1.4	1.49	0.84	2.1	0.78	1.16	0.26	0.49	0.23
ENSMUSG00000006005.17	Tpr	59.8	62.06	68.75	52.96	47.04	53.09	48.02	52.03	58.81
ENSMUSG00000006007.14	Pdc	0	0	0	0	0	0	0	0	0.01
ENSMUSG00000006010.14	Odr4	18.89	16.89	13.96	16.08	20.99	17.53	13.36	17.64	12.73
ENSMUSG00000006014.16	Prg4	1.26	0.92	1.19	2.77	2.36	2.98	3.04	1.52	1.97
ENSMUSG00000006019.15	Dhx34	3.32	3.18	2.74	3.74	4.13	2.94	3.21	2.92	3
ENSMUSG00000006021.5	Kptn	11.69	11.34	11.07	9.98	12.33	11.05	12.86	12.69	10.33
ENSMUSG00000006024.13	Napa	36.86	38.32	36.28	40.77	47.49	42.21	40.17	44.39	42.04
ENSMUSG00000006050.11	Sra1	48.08	53.89	44.21	35.35	42.55	41.36	38.73	44.46	36.83
ENSMUSG00000006056.13	Calcoco2	0	0.11	0	0	0	0	0	0	0
ENSMUSG00000006057.15	Atp5g1	1177.73	1237.51	1178.39	1185.52	1402.74	1241.01	1454.26	1654.86	1341.44
ENSMUSG00000006058.10	Snf8	31.11	30.82	28.87	28.12	26.18	28.19	30.3	28.8	27.7
ENSMUSG00000006095.12	Tbcb	36.35	36.04	34.75	31.39	44.34	32.53	34.08	30.17	24.57
ENSMUSG00000006127.9	Inpp5k	9.5	9.67	10.05	28.88	33.48	24.94	13.99	14.2	13.59
ENSMUSG00000006134.3	Crkl	18.59	18.95	17.49	15.64	15.32	14.84	16.63	16.09	15.35
ENSMUSG00000006143.12	Upk3bl	0.11	0	0	0.12	0	0	0	0	0
ENSMUSG00000006154.13	Eps8l1	2.45	0.37	1.6	4.09	2.98	1.26	4.67	2.93	3.64
ENSMUSG00000006169.19	Clint1	31.5	30.58	28.59	27.3	25.01	26.71	23.72	23.42	23.34
ENSMUSG00000006179.8	Prss16	0	0.06	0	0.07	0	0	0	0.04	0
ENSMUSG00000006191.17	Cdkal1	19.54	18.12	18.45	14.07	12.63	12.95	15.83	12.4	16.09
ENSMUSG00000006200.3	Rhox6	0	0	0	0	0	0	0	0	0
ENSMUSG00000006204.5	5430419D17Rik	0.55	0.57	0.34	1.26	0.82	0.89	0.58	0.49	0.42
ENSMUSG00000006205.13	Htra1	61.96	61.83	52.84	45.32	66.02	58.71	114.54	126.32	120.98
ENSMUSG00000006215.12	Zbtb17	8.67	8.05	7.51	8.84	9.65	8.01	8.67	9.38	8.99
ENSMUSG00000006216.10	Clcnkb	0.23	0.58	0.31	0.17	0.12	0.11	0.12	0.67	0.2
ENSMUSG00000006218.4	Fam131c	0.07	0.21	0.08	0.16	0.03	0.12	0.07	0.15	0.06
ENSMUSG00000006219.12	Fblim1	18.28	21.33	15.77	26.37	21.26	20.88	46.94	52.57	47.42
ENSMUSG00000006221.7	Hspb7	195.33	190.61	206.65	200.61	187.08	251.89	210.54	223.75	212.67
ENSMUSG00000006235.5	Epor	0.21	0.43	0.35	1.27	0.84	0.87	0.58	0.73	0.39
ENSMUSG00000006241.15	Ccdc159	0.73	0.48	0.47	0.46	0.24	0.36	0.32	0.51	0.31
ENSMUSG00000006262.15	Mob1b	20.98	21.81	23.39	22.7	17.68	31.44	16.99	17.58	16.63
ENSMUSG00000006269.7	Atp6v1b1	0.17	0.3	0	0.02	0	0.03	0	0.06	0.06
ENSMUSG00000006270.7	Vax1	0	0.04	0	0	0	0	0	0	0
ENSMUSG00000006273.14	Atp6v1b2	63.39	63.74	62.36	56.42	60.61	55.16	36.78	34.91	33.38
ENSMUSG00000006276.9	Eps15l1	19	18.19	17.81	19.55	18.83	18.29	19.21	19.53	19.12
ENSMUSG00000006281.7	Tep1	2.91	3.05	2.62	3.82	4.43	3.11	3.76	3.65	3.34
ENSMUSG00000006288.7	Ttc5	9.06	10.02	9.42	10.43	11.2	9.23	7.21	7.1	7.61
ENSMUSG00000006289.14	Osgep	32.71	45.52	37.77	27.7	33.25	26.96	30.08	28.93	27.12
ENSMUSG00000006299.13	Aamp	60.12	60.05	54.93	62.8	72.05	60.73	53.94	55.42	51.42
ENSMUSG00000006301.17	Tmbim1	20.83	20.39	20.9	26.85	31.77	21.52	21.43	20.69	19.8
ENSMUSG00000006304.14	Arpc2	114.83	115.5	109.01	95.99	95.24	105.72	83.31	85.54	91.25
ENSMUSG00000006307.16	Kmt2b	10.55	10.73	9.28	6.59	8.85	6.51	9.07	8.19	10.84
ENSMUSG00000006310.10	Zbtb32	0.05	0.16	0.04	0.59	0.12	0.14	0.17	0.05	0.15
ENSMUSG00000006311.8	Etv2	0	0	0	0	0	0	0	0	0
ENSMUSG00000006313.5	Upk1a	0.07	0.07	0.28	0.25	0.07	0.25	0.1	0.15	0.32
ENSMUSG00000006315.9	Tmem147	51.39	49.42	46.09	63.12	68.02	62.14	51.02	62.13	51.79
ENSMUSG00000006333.14	Rps9	739.3	751.79	659.05	789.01	867.46	774.83	641.57	572.43	590.96
ENSMUSG00000006335.16	Tfpt	11.48	11.29	7.93	15.7	15.9	14.5	12.31	10.77	10.53
ENSMUSG00000006342.14	Susd2	5.16	4.32	4.6	2.74	3.47	3.21	2.39	2.67	2.39
ENSMUSG00000006344.16	Ggt5	2.4	2.55	2.53	3.96	4.73	3.25	2.83	2.05	2.55
ENSMUSG00000006345.10	Ggt1	0.24	0.25	0.65	0.52	0.42	0.06	0.06	0.01	0.73
ENSMUSG00000006356.10	Crip2	577.28	605.36	543.52	689.51	694.31	667.85	607.56	659	619.39
ENSMUSG00000006360.11	Crip1	277.07	295.99	273.04	215.9	279.69	269.3	203.37	181.8	182.83
ENSMUSG00000006362.15	Cbfa2t3	2.44	2.92	2.95	2.8	1.97	2.62	6.04	3.63	4.02
ENSMUSG00000006369.14	Fbln1	51.73	47.57	47.39	33.1	46.55	33.8	48.63	45.87	47.73
ENSMUSG00000006373.10	Pgrmc1	20.13	21.05	20.04	20.33	23.8	20.67	14.36	12.83	14.19
ENSMUSG00000006378.13	Gcat	2.28	2.49	2.33	1.6	1.87	1.34	0.55	0.83	0.56
ENSMUSG00000006386.15	Tek	40.36	39.14	37.6	39.64	44.14	44.97	39.54	38.54	40.07
ENSMUSG00000006389.12	Mpl	0.25	0.19	0.29	0.11	0.1	0.08	0.03	0.06	0.03
ENSMUSG00000006390.15	Elovl1	24.65	21.4	21.36	18.24	20.23	18.59	18.21	20.48	19.14
ENSMUSG00000006392.16	Med8	23.98	22.52	21.49	23.84	26.32	25.6	18.15	17.91	19.95
ENSMUSG00000006395.16	Hyi	5.3	5.35	3.58	7.21	9.02	8.04	3.72	3.32	4.26
ENSMUSG00000006398.15	Cdc20	42.01	44.69	35.53	16.09	16.79	17.89	21.23	25.29	24.89
ENSMUSG00000006403.12	Adamts4	2.65	2.6	2.62	1.2	1.55	1.47	4.07	4.09	4.09
ENSMUSG00000006411.12	Nectin4	0.07	0.09	0.05	0.14	0.01	0.14	0.13	0.05	0.04
ENSMUSG00000006412.10	Pfdn2	17.75	17.94	16.07	13.15	11.6	18.2	10.43	11.87	14.37
ENSMUSG00000006418.17	Rnf114	25	24.37	22.79	41.51	50.21	33.74	24.55	23.27	24.17
ENSMUSG00000006423.15	C330007P06Rik	7.39	8.21	8.4	7.08	6.48	6.62	7.5	5.71	7.75
ENSMUSG00000006435.15	Neurl1a	0.49	0.53	0.57	0.56	0.68	0.96	0.42	0.63	0.42
ENSMUSG00000006442.10	Srm	18.91	20.02	17.87	11.68	10.45	13.13	10.97	12.38	13.05
ENSMUSG00000006445.3	Epha2	5.45	5.04	4.83	3.22	4.38	3.82	3.32	4.95	5.01
ENSMUSG00000006456.10	Rbm14	16.7	17.61	16.88	10.4	7.95	9.95	9.7	10.27	10.39
ENSMUSG00000006457.3	Actn3	0.8	0.37	0.4	0.95	1.06	0.65	0.32	0.35	0.35
ENSMUSG00000006462.6	A530013C23Rik	0.03	0.02	0.04	0.2	0.18	0.08	0.01	0.05	0.05
ENSMUSG00000006463.13	Zdhhc24	2.18	2.79	2.11	2.53	2.96	2.3	1.78	1.94	1.95
ENSMUSG00000006464.8	Bbs1	1.49	1.53	1.73	0.93	1.06	0.75	1.3	1.32	1.13
ENSMUSG00000006469.13	Slc34a3	0	0	0	0	0	0	0	0	0
ENSMUSG00000006471.17	Ndor1	4.55	5.24	5.01	6.47	6.04	4.99	4.96	4.18	4.82
ENSMUSG00000006476.19	Nsmf	12.91	14.44	11.84	13.79	17.91	13.13	14.29	15.52	14.34
ENSMUSG00000006488.16	Prl7a1	0	0	0	0	0	0	0	0	0
ENSMUSG00000006490.2	Prl8a9	0	0	0	0	0	0	0	0	0
ENSMUSG00000006494.11	Pdk1	92.67	89.9	88.56	63.3	65.27	58.95	56.03	49.71	45.4
ENSMUSG00000006498.16	Ptbp1	61.36	56.88	46.28	36.48	41.2	49.13	46.43	49.38	56.03
ENSMUSG00000006517.4	Mvd	4.91	6.55	4.49	4.2	3.79	4.04	2.58	2.81	2.69
ENSMUSG00000006519.10	Cyba	43.03	44.44	39.4	35.82	43.19	35.1	41.93	42.29	42.46
ENSMUSG00000006522.15	Itih3	0.49	0.27	0.19	0.84	2.36	0.65	0.09	0.09	0.15
ENSMUSG00000006526.11	Stimate	4.98	5.18	4.56	4.97	6.24	4.64	4.86	5.6	6.46
ENSMUSG00000006527.14	Sfmbt1	8.47	7.17	6.52	7.18	5.91	7.09	7.41	7.17	7.31
ENSMUSG00000006529.14	Itih1	0.04	0.02	0.02	0	0.07	0.01	0	0	0
ENSMUSG00000006538.10	Ihh	0.05	0.05	0.07	0.11	0.05	0.05	0.14	0.01	0.05
ENSMUSG00000006542.13	Prkag3	1.13	0.71	1.46	0.71	0.86	0.68	0.45	0.68	1
ENSMUSG00000006546.3	Cryba2	0	0	0	0	0	0	0	0	0
ENSMUSG00000006567.11	Atp7b	0.29	0.51	0.31	0.29	0.19	0.17	0.1	0.12	0.07
ENSMUSG00000006570.3	Defb2	0	0	0	0	0	0	0	0	0
ENSMUSG00000006574.15	Slc4a1	1.85	1.55	3.19	5.01	6.21	4.89	2.52	2.75	3.33
ENSMUSG00000006575.14	Rundc3a	0.43	0.95	0.81	0.92	1.04	0.66	0.6	0.53	0.57
ENSMUSG00000006576.16	Slc4a3	14.72	17.35	18.12	30.11	27.59	27.93	39.67	37.96	33.28
ENSMUSG00000006585.2	Cdt1	12.89	11.63	9.71	2.33	2.57	4.75	6.15	6.1	7.71
ENSMUSG00000006586.15	Runx1t1	4.37	5.06	5.07	3.77	3.17	3.09	1.61	2.04	2.06
ENSMUSG00000006587.5	Snai3	0.61	0.45	0.64	0.08	0.26	0.11	0.24	0.19	0.14
ENSMUSG00000006589.7	Aprt	42.07	45.79	36.37	33.34	35.85	31.59	19.03	21.37	23.37
ENSMUSG00000006599.13	Gtf2h1	14.66	14.2	14.69	15.68	14.43	15.49	11.25	8.25	9.48
ENSMUSG00000006611.14	Hfe	6.6	6.19	5.44	12.27	17.26	13.39	9.39	8.13	8.09
ENSMUSG00000006638.14	Abhd1	0.47	0.84	0.92	1.41	0.9	0.49	1.72	1.51	0.7
ENSMUSG00000006641.12	Slc5a6	2.66	2.84	2.88	3.8	2.31	2.74	2.48	2.08	2.35
ENSMUSG00000006642.3	Tcf23	0.04	0.06	0.08	0.19	0.19	0.11	0.13	0.08	0.2
ENSMUSG00000006649.17	Nphs1	0.01	0.02	0.04	0	0	0.01	0	0.03	0.01
ENSMUSG00000006651.8	Aplp1	3.86	4.56	4.02	1.43	2.53	1.11	2.06	1.83	1.71
ENSMUSG00000006673.14	Qrich1	59.57	57.92	55.99	69.5	63.77	69.72	47.31	49.15	49.33
ENSMUSG00000006675.10	P4htm	5.63	6.78	6.36	7.83	6.89	7.74	6.2	7.09	6.21
ENSMUSG00000006676.16	Usp19	36.75	40.18	33.01	47.07	50.64	42.53	43.78	43.18	46.19
ENSMUSG00000006678.6	Pola1	6.79	6.44	7.39	1.95	1.66	2.74	3.76	3.84	4.62
ENSMUSG00000006699.17	Cdc42	179.32	168.84	168.34	152.74	159.67	165.78	141.02	140.41	140.91
ENSMUSG00000006705.12	Pknox1	6.81	7.19	7.5	5.02	5.28	5.55	8.01	7.85	7.72
ENSMUSG00000006711.15	D130043K22Rik	0.03	0.09	0.06	0.01	0.05	0.01	0.02	0.01	0
ENSMUSG00000006715.11	Gmnn	36.05	37.02	34.63	21.12	20.82	17.69	23.4	20.98	21.44
ENSMUSG00000006717.6	Acot13	163.74	159.77	159.89	152.23	150.82	143.56	131.01	136.79	152.83
ENSMUSG00000006720.16	Zfp184	1.8	1.35	1.99	1.72	1.95	1.57	1.16	0.93	1.22
ENSMUSG00000006724.12	Cyp27b1	0.04	0.04	0.04	0.05	0.02	0.05	0.03	0.01	0.02
ENSMUSG00000006728.12	Cdk4	123.19	116.42	112.37	76.54	74.74	85.15	70.24	73.37	74.35
ENSMUSG00000006731.9	B4galnt1	0.65	0.42	0.56	0.61	0.55	0.55	1.08	1.21	1.2
ENSMUSG00000006732.14	Mettl1	7.2	7.3	6.24	5.9	4.73	4.92	5.74	5.68	4.96
ENSMUSG00000006736.8	Tspan31	37.02	36.67	33.37	30.37	32.95	33.29	35.36	36.85	31.81
ENSMUSG00000006740.13	Kif5b	25.8	31.21	32.15	21.66	17.14	23.23	23.64	22.84	24.21
ENSMUSG00000006763.14	Saal1	4.57	4.66	3.81	3	4.01	3.31	3.02	3.15	3
ENSMUSG00000006764.8	Tph2	0.02	0	0.04	0	0.03	0.04	0	0	0
ENSMUSG00000006777.7	Krt23	0.16	0.06	0	0.08	0.12	0	0.02	0	0
ENSMUSG00000006782.16	Cnp	5.46	4.7	4.1	5.17	6.27	4.01	3.87	3.44	3.87
ENSMUSG00000006784.14	Ttc25	0.47	0.16	0.25	0.63	0.43	0.36	0.14	0.32	0.11
ENSMUSG00000006800.13	Sulf2	66.16	63.24	61.28	60.23	60.15	56.79	51.98	55.79	56.26
ENSMUSG00000006818.4	Sod2	79.63	78.99	74.58	74.43	73.06	73.99	86.49	89.36	86.06
ENSMUSG00000006850.7	Tmco6	2.2	2.38	1.95	2.16	1.79	1.71	1.86	1.89	1.76
ENSMUSG00000006906.10	Stambp	7.55	7.35	7.99	9.09	10.18	8.84	7.13	8.34	7.6
ENSMUSG00000006920.14	Ezh1	10.4	9.06	11.17	15.65	20.34	15.58	14.16	11.68	10.78
ENSMUSG00000006930.15	Hap1	1.66	1.52	1.35	1.22	1.25	1.54	0.7	0.99	0.71
ENSMUSG00000006931.15	P3h4	14.11	13.86	13.93	14.97	12.8	15.09	13.07	14.62	12.98
ENSMUSG00000006932.16	Ctnnb1	265.65	242.95	234.28	220.98	228.06	233.54	244.97	247.39	243.57
ENSMUSG00000006941.4	Eif1b	38.96	37.2	32.05	33.68	32.41	38.52	26.93	28.51	26.36
ENSMUSG00000006948.7	Klk4	0	0.03	0	0.04	0.04	0	0.09	0	0.02
ENSMUSG00000006958.13	Chrd	0.42	0.46	0.47	0.34	0.58	0.31	0.77	0.58	0.73
ENSMUSG00000006998.15	Psmd2	91.17	89.74	85.36	88.76	99.92	93.64	84.6	84.32	77.7
ENSMUSG00000007021.4	Syngr3	0.07	0.14	0.42	0.04	0.2	0.1	0.13	0.19	0.11
ENSMUSG00000007029.16	Vars	13.94	15.29	12.58	9.6	10.98	9.72	11.44	12.28	13.29
ENSMUSG00000007030.8	Vwa7	0.22	0.3	0.14	0.13	0.15	0.23	0.9	0.61	0.84
ENSMUSG00000007033.4	Hspa1l	2.22	3.18	3.37	2.28	2.8	1.71	1.38	1.89	2.29
ENSMUSG00000007034.15	Slc44a4	0.02	0.15	0.02	0.13	0	0	0	0	0
ENSMUSG00000007035.15	Msh5	0.62	2.46	0.47	0.59	0.42	0.52	0.55	0.85	0.63
ENSMUSG00000007036.15	Abhd16a	21.07	20.1	19.03	23.44	24.29	20.62	21.61	23.07	22.99
ENSMUSG00000007038.5	Neu1	6.65	5.64	6.29	8.98	11.05	7.44	6.08	6.34	6.97
ENSMUSG00000007039.12	Ddah2	60.77	67	54.19	57.26	69.72	57.85	72.37	69.18	74.14
ENSMUSG00000007041.9	Clic1	114.21	111.08	102.28	91.95	106.88	97.88	82.96	78.81	81.27
ENSMUSG00000007050.17	Lsm2	34.37	29.86	33.84	17.98	12.19	18.06	23.94	26.17	18.04
ENSMUSG00000007080.14	Pole	16.11	12.68	14.98	3.59	4.33	4.85	8.76	8.9	10.1
ENSMUSG00000007097.14	Atp1a2	20.86	21.61	22.68	29.52	36.97	30.62	72.27	78.14	67.48
ENSMUSG00000007107.6	Atp1a4	0.09	0	0.14	0.03	0.06	0.1	0.06	0.02	0.01
ENSMUSG00000007122.11	Casq1	67.96	66.77	58.02	33.03	37.05	37.4	14.85	18.62	15.64
ENSMUSG00000007207.10	Stx1a	2.5	2.66	2.3	2.21	3.28	1.44	1.75	1.33	1.65
ENSMUSG00000007209.4	Ceacam9	0	0	0	0	0	0	0	0	0
ENSMUSG00000007216.6	Zfp775	1.96	2.53	1.68	1.44	1.65	1.28	1.94	1.52	1.61
ENSMUSG00000007279.14	Scube2	8.2	8.31	8.2	7.92	7.12	7.7	7.35	9.86	10.73
ENSMUSG00000007338.9	Mrpl49	22.21	22.81	22.18	12.91	14.75	14.19	17.83	15.5	15.62
ENSMUSG00000007379.15	Dennd2c	2.22	2.39	2.13	2.01	2.06	2.04	2.45	2.24	2.72
ENSMUSG00000007411.15	Mark3	27.16	27.94	26.77	28	26.93	26.61	22.25	20.84	21.85
ENSMUSG00000007415.15	Gatad1	89.55	85	86.17	87	76.24	81.61	75.01	72.15	75.63
ENSMUSG00000007440.10	Pcdha10	0.07	0.06	0.12	0.04	0.09	0.06	0	0.06	0
ENSMUSG00000007457.3	NA	0	0	0	0	0	0	0	0	0
ENSMUSG00000007458.14	M6pr	29.64	28.12	27.72	26.53	29.78	29.85	25.79	25.74	23.31
ENSMUSG00000007476.18	Lrrc8a	22.94	23.22	23.05	30.81	32.6	27.44	23.05	24.06	24.96
ENSMUSG00000007480.3	Mc5r	0	0.06	0	0.04	0	0	0.23	0	0.16
ENSMUSG00000007564.14	Ppp2r1a	120.3	119.22	111.06	133.07	146.04	133.99	124.01	128.1	124.52
ENSMUSG00000007570.15	Fance	6.43	7.45	5.32	8.03	13.67	8.61	6.11	5.64	4.72
ENSMUSG00000007589.8	Tinf2	10.63	9.91	10.28	7.82	7.33	7.54	7.96	7.91	8.76
ENSMUSG00000007591.14	Tssk4	0.31	0.23	0.23	0.03	0.11	0.12	0.08	0.27	0.11
ENSMUSG00000007594.9	Hapln4	0.04	0.04	0.02	0	0.01	0	0	0.01	0.01
ENSMUSG00000007603.8	Dus3l	6.83	7.33	6.49	8.26	8.89	7.54	7.87	6.45	6.59
ENSMUSG00000007610.15	Gtpbp3	4.31	5.9	4.33	4.03	5.54	4.72	6.09	6.72	6.15
ENSMUSG00000007613.15	Tgfbr1	13.48	14.07	15.67	12.82	11.18	12.92	10.19	8.28	9.43
ENSMUSG00000007617.17	Homer1	22.79	24.46	25.54	27.88	23.51	29.72	16.37	17.51	18.66
ENSMUSG00000007646.13	Rad51c	4.32	4.35	3.59	1.36	1.73	1.52	2.33	2.27	2.54
ENSMUSG00000007653.12	Gabrb2	0.56	1.23	0.54	0.46	1.18	0.48	0.15	0.34	0.22
ENSMUSG00000007655.16	Cav1	248.88	267.93	261.41	219.96	242.15	210.42	236.33	223.14	253.88
ENSMUSG00000007656.13	Arpp19	66.24	68.59	64.93	63.62	83.34	57.91	56.36	43.01	36.06
ENSMUSG00000007659.18	Bcl2l1	18.77	16.99	16.64	26.27	27.67	24.96	15.66	13.94	20.55
ENSMUSG00000007670.9	Khsrp	28.48	29.66	28.75	29.75	26.24	25.74	22.95	24.1	22.26
ENSMUSG00000007682.5	Dio2	0.83	1.32	1	0.4	0.41	0.93	1.3	1.14	1.51
ENSMUSG00000007721.5	Ccdc124	56.47	56.22	51.96	41.97	38.94	40.58	40.99	45.18	46.5
ENSMUSG00000007739.10	Cct4	76.38	76.82	78.25	73.61	69.77	69.89	50.44	44.99	48.41
ENSMUSG00000007777.9	0610009B22Rik	15.12	16.25	15.11	16.31	16.37	16.11	11.6	13.7	12.07
ENSMUSG00000007783.9	Cpt1c	2.14	1.74	1.82	2.14	2.06	1.41	1.78	1.59	1.46
ENSMUSG00000007805.4	Twist2	2.56	2.79	2.22	2.47	2.23	2.8	2.94	2.94	3.35
ENSMUSG00000007812.16	Zfp655	10.76	13.59	12.44	20.01	17.34	18.45	11	11.43	10.73
ENSMUSG00000007815.13	Rhoa	179.28	170.83	164.09	148.22	146.65	155.41	147.61	158.86	154.24
ENSMUSG00000007817.14	Zmiz1	16.71	21.58	21.02	19.04	16.66	21.09	21.43	23.15	22.67
ENSMUSG00000007827.10	Ankrd26	1.5	1.54	1.72	0.62	0.72	0.71	1.23	1.16	1.23
ENSMUSG00000007833.15	Aldh16a1	7.09	5.83	6.98	6.07	8.99	7.88	7.59	8.06	7.3
ENSMUSG00000007836.6	Hnrnpa0	27.32	28.7	26.54	23.22	21.52	27.23	21.53	20.73	18.93
ENSMUSG00000007837.11	Prrg2	3.25	3.46	3.69	6.69	5.78	4.17	5.31	3.92	4.93
ENSMUSG00000007850.16	Hnrnph1	99.24	112.17	118.65	83.14	79.33	90.59	86.63	77.94	90.86
ENSMUSG00000007867.8	Ift43	30.44	32.15	29.02	24.18	20.62	20.93	15.28	16.27	15.99
ENSMUSG00000007872.3	Id3	46.47	38.25	35.77	33.22	39.4	28.54	32.17	32.37	32.96
ENSMUSG00000007877.2	Tcap	72.78	71.09	71.96	136.04	187.26	173.44	163.96	158.66	147.26
ENSMUSG00000007880.16	Arid1a	24.65	25.42	26.58	22.18	20.18	22.32	19.5	20.42	22.19
ENSMUSG00000007888.15	Crlf1	0.15	1.15	0.02	0.05	0	0.03	0.08	0.12	0.64
ENSMUSG00000007891.16	Ctsd	222.45	219.61	201.89	296.51	330.77	274.14	276.79	271.6	246.98
ENSMUSG00000007892.7	Rplp1	945.13	1002.93	875.51	911.73	1237.11	1003.5	715.05	646.98	558.6
ENSMUSG00000007907.4	Cabs1	0	0	0	0	0	0	0	0	0
ENSMUSG00000007908.14	Hmgcll1	0.1	0.1	0.2	0.2	0.06	0.07	0.08	0.07	0.12
ENSMUSG00000007944.8	Ttc9b	0.08	0.13	0.07	0.16	0.15	0.1	0.02	0.09	0.04
ENSMUSG00000007946.11	Phox2a	0.43	0.51	0.22	0.48	0.11	0.34	0.06	0.36	0.15
ENSMUSG00000007950.8	Abhd8	9.56	9.79	8.64	8.29	9.33	8.48	11.42	11.76	11.31
ENSMUSG00000007987.12	Ift22	4.98	4.23	4.68	4	5.36	4.71	4.53	5.09	5.11
ENSMUSG00000007989.6	Fzd3	5.81	5.97	6.1	3.92	4.47	4.6	3.72	3.1	3.54
ENSMUSG00000008028.15	1700008O03Rik	0.18	0.04	0	0.05	0	0.05	0	0	0.01
ENSMUSG00000008035.12	Mid1ip1	9.03	10.35	10.91	18.15	12.05	10.18	12.55	12.39	12.37
ENSMUSG00000008036.11	Ap2s1	113.27	117.8	88.83	117.51	126.57	112.87	100.21	95.65	101.25
ENSMUSG00000008090.14	Fgfrl1	8.92	9.41	7.09	7.77	8.94	6.82	8.29	6.85	7.24
ENSMUSG00000008129.14	4930432K21Rik	0.89	0.42	0.4	0.34	0.39	0.51	0.24	0.24	0.31
ENSMUSG00000008136.14	Fhl2	337.46	325.42	313.14	408.53	437.11	550.54	630.25	678.19	570.94
ENSMUSG00000008140.17	Emc10	28.38	28.35	27.33	21.96	24.96	22.55	25.47	29.39	27.99
ENSMUSG00000008153.11	Clstn3	0.21	0.38	0.24	0.19	0.19	0.1	0.14	0.29	0.17
ENSMUSG00000008167.14	Fbxw9	3.41	3.43	4.14	5.63	6.75	6.03	4.52	4.89	4.46
ENSMUSG00000008193.13	Spib	0.06	0.03	0.04	0.08	0.07	0.22	0.13	0.44	0.12
ENSMUSG00000008200.14	Fnbp4	21.43	23.63	23.55	23.27	21.08	25	15.1	15.02	19.68
ENSMUSG00000008206.16	Cers4	13.28	11.83	13.21	16.81	18.89	16.88	22.75	22.45	20.51
ENSMUSG00000008226.14	Scrn3	7.62	6.76	6.74	5.82	5.95	8.07	7.49	6.89	7.62
ENSMUSG00000008301.11	Phax	12.99	11.82	12.66	12.31	10.98	12.44	8.04	7.25	7.5
ENSMUSG00000008305.18	Tle1	9.71	9.59	10.7	10.29	13.95	7.16	6.21	6.98	6.45
ENSMUSG00000008307.11	1700109H08Rik	2.12	2	2.87	3.86	3.13	2.71	1.56	1.72	4.04
ENSMUSG00000008318.10	Relt	0.92	1.15	0.8	0.4	0.88	0.62	1.27	1.34	1.29
ENSMUSG00000008333.12	Snrpb2	25.04	19.73	19.13	21.64	18.6	20.39	13.97	10.48	13.12
ENSMUSG00000008348.9	Ubc	41.48	51.24	43.54	74.21	77.51	66.96	74.97	66.35	64.06
ENSMUSG00000008373.16	Prpf31	19.47	20.51	17.53	19.8	20.51	18.73	15.74	15.84	15.82
ENSMUSG00000008384.8	Sertad1	16.46	17.48	13.21	10.4	11.24	7.88	9.63	11.18	9.35
ENSMUSG00000008393.8	Carhsp1	26.1	26.4	25.2	23.86	26.32	26.03	25.25	24.39	25.21
ENSMUSG00000008398.14	Elk3	19.37	21.98	19.09	17.54	16.85	19.95	19.92	19.33	20
ENSMUSG00000008429.7	Herpud2	8.71	9.71	10.06	11.85	11.76	11.19	9.5	9.11	9.78
ENSMUSG00000008435.15	Rdh13	13.18	15.54	14.42	14.17	13.92	13.9	14.41	14.03	15.84
ENSMUSG00000008438.3	Adam21	0.02	0.11	0.02	0.09	0.08	0.1	0.01	0.04	0.07
ENSMUSG00000008450.7	Nutf2	35.16	35.17	34.64	20.17	20.47	24.92	23.05	24.74	24.82
ENSMUSG00000008461.6	Fut1	0	0	0.04	0.02	0	0	0.03	0.06	0
ENSMUSG00000008475.13	Arpc5	46.72	45.15	44.68	46.61	43.59	47.65	35.81	36.08	35.06
ENSMUSG00000008482.8	Rnf151	0	0	0	0.16	0	0	0	0	0
ENSMUSG00000008489.18	Elavl2	1.6	1.34	1.19	1.09	0.94	0.99	1.14	0.74	0.71
ENSMUSG00000008496.19	Pou2f2	0.05	0.05	0.13	0.14	0.04	0.13	0.12	0.08	0.1
ENSMUSG00000008540.11	Mgst1	19.56	21.14	19.92	32.21	39.13	27.92	5.94	7.28	8.1
ENSMUSG00000008575.17	Nfib	60.83	64.45	61.1	51.57	45.63	54.32	53.24	52.81	57.15
ENSMUSG00000008590.4	Htr3b	0.11	0.09	0.05	0.02	0.05	0	0.01	0	0.07
ENSMUSG00000008601.12	Rab25	0.07	0.72	0	0.28	0	0	0.1	0.04	0
ENSMUSG00000008604.11	Ubqln4	24.47	25.76	24.7	16.83	16.63	16.11	19.37	18.96	19.53
ENSMUSG00000008658.15	Rbfox1	1	1.29	1	2.77	2.56	2.83	4.56	3.7	3.65
ENSMUSG00000008668.14	Rps18	782.24	775.78	728.93	862.11	983.37	861.63	545.74	506.41	475.18
ENSMUSG00000008682.13	Rpl10	1018.63	1093.86	956.31	1031.09	1180.16	1043.9	711.88	726.84	677.05
ENSMUSG00000008683.16	Rps15a	610.68	536.58	539.57	422.74	550.27	456.35	272.12	247.36	273.65
ENSMUSG00000008690.15	Ncaph2	43.66	40.63	38.19	33.57	38.44	34.3	38.19	40.41	41.41
ENSMUSG00000008730.17	Hipk1	34.48	33.88	35.64	39.54	39.52	38.09	32.42	30.81	32.91
ENSMUSG00000008734.9	Gprc5b	8.53	9.32	7.62	9.87	14.22	9.53	8.96	7.04	7.67
ENSMUSG00000008763.16	Man1a2	15.14	13.67	14.06	9.98	11.81	9.04	8.26	8.27	11.25
ENSMUSG00000008789.10	Ceacam5	0	0	0.02	0	0	0	0	0	0
ENSMUSG00000008813.12	Tppp2	0	0	0	0	0	0	0	0	0
ENSMUSG00000008822.15	Acyp1	14.42	15.19	15.49	12.35	15.27	12.83	9.94	10.61	9.59
ENSMUSG00000008843.4	Cldn13	0	0	0	0	0.1	0.18	0.15	0.1	0
ENSMUSG00000008845.9	Cd163	0.73	0.81	1.03	3.42	4.94	1.49	0.99	0.94	1.19
ENSMUSG00000008855.17	Hdac5	26.27	28.01	26.43	30.51	36.07	28.78	27.57	26.14	25.88
ENSMUSG00000008859.7	Rala	15.6	16.21	15.78	9.77	9.01	10.89	12.12	11.63	12.42
ENSMUSG00000008874.3	Clec3a	0	0	0	0	0	0	0	0.09	0.32
ENSMUSG00000008892.12	Vdac3	219.71	211.99	195.7	188.3	206.9	204.34	181.03	180.87	199.99
ENSMUSG00000008932.9	Slc1a7	0.1	0.12	0.02	0.04	0.16	0.09	0.11	0.12	0.15
ENSMUSG00000008958.14	Vps72	23.46	23.9	21.91	26.55	29.24	26.21	21.85	21.31	22.24
ENSMUSG00000008976.16	Gabpa	21	23.72	25.3	23.99	23.38	23.12	22.39	19.88	23.87
ENSMUSG00000008999.7	Bmp7	10.87	12.27	12.13	7.43	5.67	6.66	2.4	2.6	2.89
ENSMUSG00000009013.5	Dynll1	176.87	178.53	197.05	45.37	53.78	59.72	64.9	65.93	62.59
ENSMUSG00000009030.14	Pdcl	20.12	18.17	15.82	15.21	13.53	13.9	15.69	14.77	15.97
ENSMUSG00000009035.13	Tmem184b	14.44	14.73	15.19	8.08	7.72	8.31	10.83	11.9	11.49
ENSMUSG00000009047.3	NA	0	0	0	0	0	0	0	0	0
ENSMUSG00000009070.14	Rsph14	0.1	0.16	0	0.41	0	0	0	0.03	0
ENSMUSG00000009073.16	Nf2	40.45	38.48	38.75	36.34	33.97	37.71	42.77	39.39	44.14
ENSMUSG00000009075.2	Cabp7	0.03	0.13	0.07	0	0.09	0	0.11	0.04	0.06
ENSMUSG00000009076.10	Zmat5	16.14	15.93	16.55	16.3	16.81	14.02	13.24	11.86	11.84
ENSMUSG00000009079.16	Ewsr1	123.79	122.53	124.6	108.01	105.94	101.79	77.33	80.95	94.25
ENSMUSG00000009090.17	Ap1b1	20.09	17.63	17.53	18.67	17.99	18.88	19.64	21.9	18.18
ENSMUSG00000009092.4	Derl3	0.27	0.23	0.21	0.27	0.04	0.07	0.21	0.14	0.19
ENSMUSG00000009093.7	Gstt4	0	0	0	0	0	0	0	0	0.04
ENSMUSG00000009097.9	Tbx1	0.16	0.2	0.13	0.33	0.1	0.07	0.22	0.13	0.05
ENSMUSG00000009108.15	Gnat2	0.23	0.35	0.16	0.51	0.46	0.41	0.17	0.08	0.08
ENSMUSG00000009112.4	Bcl2l13	24.94	21.92	20.97	22.12	31.09	18.29	23.5	26.94	20.5
ENSMUSG00000009114.17	2610028H24Rik	0.03	0.28	0.04	0.07	0	0.13	0.1	0.04	0.04
ENSMUSG00000009115.5	Spatc1l	0	0	0.12	0	0	0	0.03	0	0.03
ENSMUSG00000009145.6	Dqx1	0.09	0.1	0.05	0.16	0.06	0.03	0	0.02	0.1
ENSMUSG00000009185.2	Ccl8	0	0	0	0	0	0	0	0	0
ENSMUSG00000009207.15	Lnpk	9.84	9.56	10.92	7	7.66	8.32	10.07	8.65	9.55
ENSMUSG00000009210.10	Prr29	0.06	0.19	0.34	0.34	0.36	0.34	0.45	0.65	0.17
ENSMUSG00000009214.9	Mymk	0	0.06	0.06	0	0	0	0.06	0.03	0.05
ENSMUSG00000009216.7	Fam163b	0.06	0.13	0.19	0.03	0.04	0.09	0.13	0.13	0.12
ENSMUSG00000009246.14	Trpm5	0.83	0.94	0.72	0.37	1.06	0.27	0.29	0.28	0.31
ENSMUSG00000009248.6	Ascl2	0	0.02	0	0	0.03	0	0	0	0
ENSMUSG00000009281.6	Rarres2	51.24	57.59	51.47	48.14	71.82	50.04	56.13	55.89	53.32
ENSMUSG00000009291.12	Pttg1ip	53.67	48.88	48.25	75.05	83.6	66.89	54.78	55.06	52.88
ENSMUSG00000009292.17	Trpm2	0.14	0.21	0.16	0.19	0.15	0.28	0.45	0.11	0.03
ENSMUSG00000009293.17	Ube2g2	21.28	21.81	19.48	21.96	25.79	23.17	21.24	21.4	19.94
ENSMUSG00000009350.13	Mpo	0.06	0.19	0.29	1	0.09	0.14	0.01	0	0
ENSMUSG00000009356.12	Lpo	0.01	0.02	0	0.04	0.01	0.01	0.01	0	0
ENSMUSG00000009376.15	Met	2.92	3.5	3.38	1.51	2.23	1.48	1.99	1.7	2.26
ENSMUSG00000009378.3	Slc16a12	4.19	4.2	3.69	3.32	1.82	3.79	2.7	2.83	3.05
ENSMUSG00000009394.13	Syn2	1.51	1.97	1.49	1.67	1.75	1.35	1.53	1.25	1.46
ENSMUSG00000009406.13	Elk1	5.81	6.3	6.56	6.5	5.85	5.77	5.56	5.65	5.33
ENSMUSG00000009418.15	Nav1	17.04	19.57	19.62	15.78	13.33	16.88	19.16	16.92	17.96
ENSMUSG00000009470.16	Tnpo1	55.04	54.36	50.06	43.19	51.39	45.54	45.73	44.27	42.69
ENSMUSG00000009471.4	Myod1	0	0	0	0	0	0	0.02	0	0
ENSMUSG00000009487.10	Otog	0	0	0	0	0	0.01	0.01	0	0
ENSMUSG00000009535.13	Rnmt	6.45	6.4	7.71	8.82	7.59	8.05	6.67	4.91	5.28
ENSMUSG00000009545.14	Kcnq1	21.34	20.58	27.55	25.08	28.19	23.92	21.66	20.48	19.04
ENSMUSG00000009549.14	Srp14	61.81	61.88	57.94	59.85	69.96	64.86	45.97	45.72	44.47
ENSMUSG00000009551.2	6330409D20Rik	0.82	0.52	0.62	1.59	0.82	0.47	0.38	0.47	0.59
ENSMUSG00000009555.16	Cdk9	16.16	15.92	14.57	21.28	20.86	17.81	16.23	14.16	15.46
ENSMUSG00000009563.16	Tor2a	9.05	9.18	10	7.78	10.9	8.61	8.64	8.18	7.72
ENSMUSG00000009566.12	Fpgs	5.32	4.51	4.64	4.75	4.8	4.4	4.92	4.71	4.7
ENSMUSG00000009569.14	Mrtfb	8.92	10.55	8.81	10.02	9.76	10.35	10.32	10.12	10.05
ENSMUSG00000009575.14	Cbx5	77.3	78.17	82.6	41.88	37.7	49.8	49.87	42.04	56.3
ENSMUSG00000009580.15	Odam	0	0	0	0	0	0	0	0	0
ENSMUSG00000009585.17	Apobec3	4.17	3.15	3.61	3.88	3.97	3.86	6.08	5.02	4.3
ENSMUSG00000009588.9	St6galnac1	0.02	0	0	0.03	0.03	0	0.01	0	0
ENSMUSG00000009596.9	Taf7l	0	0	0	0	0	0	0	0.03	0
ENSMUSG00000009614.16	Sardh	20.35	16.82	14.22	16.09	18.18	17.65	17.13	23.44	20.51
ENSMUSG00000009621.18	Vav2	5.02	5.73	3.59	4.8	6.33	5.59	6.68	5.87	6.13
ENSMUSG00000009628.14	Tex15	0.54	0.22	0.32	0.23	0.09	0.42	0.03	0.07	0.05
ENSMUSG00000009630.10	Ppp2cb	38.31	37.48	34.09	36.6	39.21	36.21	26.28	29.65	29.35
ENSMUSG00000009633.3	G0s2	38.46	42.43	45.59	16.42	14.37	12.28	22.63	23.49	22.93
ENSMUSG00000009640.11	Dmap1	14.99	15.11	12.96	18.18	22.02	17.63	12.76	13.22	12.06
ENSMUSG00000009646.13	Pla2g12b	0.05	0.07	0.14	0.15	0.15	0.04	0	0.06	0
ENSMUSG00000009647.13	Mcu	14.35	12.19	11.86	9.3	8.9	9.78	9.31	9.86	10.54
ENSMUSG00000009654.4	Oit3	3.73	3.15	2.74	1.91	1.76	0.97	0.18	0.16	0.3
ENSMUSG00000009670.11	Tex11	0.13	0.07	0.13	0.06	0.02	0.13	0.03	0.01	0.11
ENSMUSG00000009681.9	Bcr	5.56	5.91	5.45	5.68	6.4	4.73	4.41	4.16	4.48
ENSMUSG00000009687.14	Fxyd5	23.92	25.48	28.69	22.68	25.89	27.07	15.66	16.98	17.52
ENSMUSG00000009731.4	Kcnd1	0.16	0.15	0.23	0.15	0.1	0.13	0.18	0.25	0.25
ENSMUSG00000009733.8	Tfcp2	5.02	4.65	4.46	5.71	5.74	4.68	4.4	4.52	4.61
ENSMUSG00000009734.17	Pou6f2	0.03	0.14	0.06	0.02	0.01	0.01	0.03	0.03	0.02
ENSMUSG00000009739.16	Pou6f1	3.74	4.54	3.89	7.51	8.35	8.78	5.74	6.89	5.65
ENSMUSG00000009741.14	Ubp1	15.41	14.17	15.41	14.27	11.79	12.98	12.68	11.19	13.19
ENSMUSG00000009772.15	Nuak2	1.68	1.57	1.49	1.46	1.71	1.57	2.02	1.42	2.07
ENSMUSG00000009828.15	Ick	9.17	11.35	9.78	12.96	13.14	11	8.25	8.52	9.04
ENSMUSG00000009863.14	Sdhb	407.53	391.51	340.75	407.56	434.63	413.11	355.65	353.35	330.48
ENSMUSG00000009876.13	Cox4i2	13.57	13.16	11.76	8.31	12.25	7.99	10.96	10.99	12.46
ENSMUSG00000009894.15	Snap47	26.82	27.47	25.41	24.82	24.14	23.24	23.94	25.92	20.29
ENSMUSG00000009900.7	Wnt3a	0	0	0	0	0	0	0	0	0
ENSMUSG00000009905.5	Kdsr	2.94	2.62	2.9	4.04	4.4	3.68	2.22	2.59	2.57
ENSMUSG00000009907.17	Vps4b	40.05	30.52	34.5	40.37	39.24	43.32	34.32	26.67	34.66
ENSMUSG00000009927.8	Rps25	595.87	584.96	557.92	579.8	688.79	605.06	351.67	329.17	311.92
ENSMUSG00000009941.10	Nxf2	0.12	0.14	0.05	0.07	0	0.09	0.11	0.04	0.06
ENSMUSG00000009995.17	Taz	17.71	18.25	15.89	21.36	20.28	22.6	18.55	18.39	18.91
ENSMUSG00000010021.13	Kif19a	0.23	0.44	0.23	0.31	0.26	0.23	0.15	0.13	0.27
ENSMUSG00000010025.19	Aldh3a2	19.75	16.72	18.09	20.45	21.39	20.26	17.68	17.85	17.77
ENSMUSG00000010044.12	Zmynd10	0.04	0.24	0.13	0.41	0	0.16	0.02	0.02	0.2
ENSMUSG00000010045.2	Tmem115	13.21	13.55	11.44	17.22	19.03	14.83	13.58	13.23	12.1
ENSMUSG00000010047.12	Hyal2	32.91	32.81	32.77	29.78	42.06	36.27	20.18	22.83	27.57
ENSMUSG00000010048.10	Ifrd2	17.75	21.31	18.05	17.4	18.58	11.92	16.34	19.41	20.98
ENSMUSG00000010051.15	Hyal1	3.28	3.77	2.79	3.46	3.75	2.63	2.49	2.4	2.35
ENSMUSG00000010054.4	Tusc2	13.93	15.26	13.61	14.21	16.75	13.34	12.42	14.52	14.25
ENSMUSG00000010057.8	Nprl2	11.35	11.6	11.35	8.41	7.78	7.64	9.91	10.16	9.43
ENSMUSG00000010064.15	Slc38a3	1.29	1.29	1.27	2.67	2.93	2.85	5.23	5.23	5.68
ENSMUSG00000010066.15	Cacna2d2	12.37	11.4	15.34	8.42	9.18	6.87	3.73	2.32	2.51
ENSMUSG00000010067.13	Rassf1	17.14	16.54	17.17	14.34	12.63	11.01	11.72	12.81	16.17
ENSMUSG00000010080.15	Epn3	9.64	9.83	8.2	8	6.21	6.22	8.88	9.61	10.04
ENSMUSG00000010086.17	Rnf112	0.07	0.07	0.06	0.01	0	0.02	0.13	0.06	0.07
ENSMUSG00000010095.13	Slc3a2	23.02	23.84	22.38	26.66	31.15	28.25	20.17	21.17	20.65
ENSMUSG00000010097.13	Nxf1	76.12	73.2	75.88	75.77	85.53	84.81	77.38	71.18	69.74
ENSMUSG00000010110.17	Stx5a	33.11	33.95	32.44	44.92	48.45	39.92	30.01	27.89	29.01
ENSMUSG00000010122.14	Slc47a1	11.61	11.78	11.82	13.29	12.75	12.16	22.65	20.52	19.7
ENSMUSG00000010136.14	Pifo	0	0.22	0	0.24	0	0	0	0	0
ENSMUSG00000010142.12	Tnfrsf13b	0.78	0.58	0.45	0.85	2.57	2.57	0.95	0.67	1.25
ENSMUSG00000010154.6	Spire2	0.17	0.24	0.36	0.28	0.13	0.2	0.03	0.14	0.16
ENSMUSG00000010175.13	Prox1	18.43	18.84	18.95	22.74	19.6	19.06	24.44	24.07	23.85
ENSMUSG00000010205.10	Raver1	18.59	18.48	17.74	11.49	11.73	11.63	12.7	13.88	13.88
ENSMUSG00000010277.7	2610507B11Rik	68.44	68.17	63.31	66.59	64.8	61.77	75.66	75.29	74.86
ENSMUSG00000010290.7	AI597479	8.31	8.31	7.92	5.76	6.81	6.33	7.5	6.55	6.49
ENSMUSG00000010307.7	Tmem86a	5.12	5.66	4.22	9.93	11.48	10.04	15.33	14.7	13.08
ENSMUSG00000010311.15	Optc	0.24	0.34	0.17	0.14	0.14	0.08	0.09	0.13	0.1
ENSMUSG00000010342.16	Tex14	0.02	0.1	0.06	0.27	0.06	0.17	0.11	0.06	0.05
ENSMUSG00000010358.13	Ifi35	10.21	11.99	8.59	9.86	10.21	9.03	7.56	8.23	8.07
ENSMUSG00000010362.9	Rdm1	16.61	18.25	16.27	15.41	20.7	14.72	16.33	17.15	17.76
ENSMUSG00000010376.14	Nedd8	110.07	107.15	108.59	105.12	124.16	116.83	84.35	86.19	81.35
ENSMUSG00000010392.8	Gosr1	11.98	10.5	10.38	8.52	8.74	14.03	12.56	9.04	11.33
ENSMUSG00000010406.11	Mrpl52	128.27	114.24	113.9	87.48	102.43	93.62	65.1	68.4	68.75
ENSMUSG00000010435.7	Spaca7	0	0	0	0	0	0	0	0	0
ENSMUSG00000010453.12	Kansl3	24.44	24.68	22.59	23.16	25.69	20.47	21.95	19.8	21.34
ENSMUSG00000010461.14	Eya4	0.5	0.48	0.62	0.74	0.32	0.53	0.35	0.34	0.29
ENSMUSG00000010476.14	Ebf3	6.73	6.04	5.18	4.97	4.44	4.4	6.3	7.08	7.05
ENSMUSG00000010492.10	Uckl1os	2.5	3.55	1.87	1.29	2.05	1.41	1.55	1.37	1.58
ENSMUSG00000010505.15	Myt1	0.21	0.24	0.07	0.09	0.08	0.04	0.01	0.03	0
ENSMUSG00000010517.7	Faf1	20.61	20.54	19.91	20.85	20.44	19.71	16.67	15.97	16.07
ENSMUSG00000010529.5	Gm266	0.43	0.2	0.24	0.16	0.37	0.38	1.01	1.01	0.51
ENSMUSG00000010538.14	Tsacc	2.35	3.29	2.92	5.9	7.64	2.62	2.06	2.16	1.22
ENSMUSG00000010554.14	Mettl16	9.83	8.74	10.78	4.51	4.09	6.11	5.63	5.71	7.91
ENSMUSG00000010592.8	Dazl	0.04	0.01	0.01	0.07	0.01	0.03	0.03	0.03	0.04
ENSMUSG00000010601.13	Apol7a	0.34	0.19	0.27	0.11	0.21	0.03	0.07	0.21	0
ENSMUSG00000010607.8	Pigyl	17.48	16.42	13.1	17.3	20.02	18.29	17.38	14.42	14.9
ENSMUSG00000010608.15	Rbm25	31.18	36.09	33.58	41	34.46	41.89	29.56	31.85	26.04
ENSMUSG00000010609.15	Psen2	6.31	5.65	6.71	9.64	10.29	8.02	6.2	6.53	6.46
ENSMUSG00000010651.4	Acaa1b	0	0.05	0.02	0.16	0.19	0.03	0.08	0.07	0.07
ENSMUSG00000010660.2	Plcd1	6.73	7.15	5.99	7.71	8.99	6.96	6.96	7.53	7
ENSMUSG00000010663.4	Fads1	18.52	20.21	17.1	11.45	13.65	13.12	13.44	14.67	14.59
ENSMUSG00000010721.15	Lmbr1	5.76	5.66	5.98	7.47	7.5	8.14	6.03	5.79	5.51
ENSMUSG00000010751.15	Tnfrsf22	1.63	1.22	1.56	0.75	0.68	1.33	0.95	1.8	1.19
ENSMUSG00000010755.17	Cars	13.87	11.49	12.97	13.52	11.09	10.17	9.59	11.62	10.35
ENSMUSG00000010760.5	Phlda2	0	0	0	0	0	0	0	0	0
ENSMUSG00000010796.11	Asz1	0	0	0.02	0	0	0.09	0.07	0	0
ENSMUSG00000010797.6	Wnt2	1.02	0.83	0.73	1.46	1.23	1.44	0.55	1.25	0.94
ENSMUSG00000010803.13	Gabra1	0.13	1.32	0.31	0.11	0.76	0.62	0.04	0.08	0.08
ENSMUSG00000010825.17	Grid2ip	0	0.19	0	0.04	0.01	0.09	0.06	0.02	0.02
ENSMUSG00000010830.7	Kdelr3	31.53	28.56	24.43	18.86	21.6	22.35	24.76	26.26	26.1
ENSMUSG00000010841.13	Cfap97d1	0	0	0	0	0	0	0	0	0
ENSMUSG00000010911.12	Apip	26.04	26.07	27.2	21.75	19.36	21.3	25.71	26.93	27.58
ENSMUSG00000010914.10	Pdhx	44.66	39.41	39.31	31.22	34.45	40.88	48.01	50.45	49.31
ENSMUSG00000010936.10	Vac14	8.52	9.51	7.97	10.23	9.64	10.98	8.73	9.78	9.5
ENSMUSG00000011008.13	Mcoln2	0.28	0.29	0.06	0.13	0.07	0.26	0.15	0.2	0.08
ENSMUSG00000011034.6	Slc5a1	0	0.01	0	0.01	0	0	0	0.01	0.01
ENSMUSG00000011052.6	NA	0	0	0	0	0	0	0	0	0
ENSMUSG00000011096.17	Akt1s1	47.63	44.62	33.25	48.38	60.1	51.31	39.42	39.13	37.36
ENSMUSG00000011114.17	Tbrg1	52.39	52.99	42.16	58.59	68.68	53.98	39.44	40.54	40.63
ENSMUSG00000011118.3	Panx3	0.13	0	0.03	0	0	0	0.09	0.01	0
ENSMUSG00000011148.13	Adssl1	46.9	44.57	43.6	43.59	52.17	48.13	54	59.22	54.31
ENSMUSG00000011154.17	Cfap161	0.42	0.46	0.97	0.46	0.15	0.1	0.08	0	0.04
ENSMUSG00000011158.7	Brf1	8.8	9.32	8.27	9.79	9.82	8.93	10.25	8.91	9.09
ENSMUSG00000011171.11	Vipr2	0.56	0.36	0.46	1.33	0.88	1.12	1.61	0.78	0.81
ENSMUSG00000011179.7	Odc1	65.5	61.16	53.54	39.4	36.63	41.7	35.27	36.87	37.34
ENSMUSG00000011254.16	Thg1l	5.33	4.67	5.19	3.98	3.97	4.47	3.5	3.51	3.74
ENSMUSG00000011256.16	Adam19	26.84	26.61	27.42	22.33	18.85	19.8	37.98	36.71	40.53
ENSMUSG00000011257.19	Pabpc4	99.99	106.24	105.05	95.09	91.77	86.89	93.7	93.09	93.39
ENSMUSG00000011263.16	Exoc3l2	1.06	1.17	1.11	0.69	0.69	0.66	0.53	0.45	0.46
ENSMUSG00000011267.8	Zfp296	0	0.17	0.18	0.06	0.15	0.03	0.11	0.21	0.11
ENSMUSG00000011305.11	Plin5	1.72	1.2	1.74	19.75	17.81	12.27	26.35	28.23	23.42
ENSMUSG00000011306.6	Sugp1	10.04	11.16	9.36	15.27	15.12	12.69	11.14	11.88	12.19
ENSMUSG00000011349.5	Dmrtc2	0	0	0	0	0	0	0	0	0
ENSMUSG00000011350.15	Gm5893	0	0	0	0	0	0	0	0	0
ENSMUSG00000011382.8	Dhdh	1.05	1.24	1	2.14	1.79	1.73	1.36	1.15	1.28
ENSMUSG00000011427.16	Zfp790	9.08	8.17	8.12	5.91	6.79	6.02	9.04	8.28	7.84
ENSMUSG00000011463.5	Cpb1	0.02	0.03	0.03	0	0.08	0.06	0.01	0.02	0.05
ENSMUSG00000011486.14	Slc25a41	0	0	0.03	0	0.08	0	0	0	0
ENSMUSG00000011589.8	Fsd1	0.24	0.39	0.24	0.05	0.23	0.12	0.17	0.12	0.08
ENSMUSG00000011632.7	Pinlyp	0	0.05	0	0.07	0	0	0	0	0
ENSMUSG00000011658.15	Fuz	4.7	5.3	4.35	7.21	5.81	5.82	4.87	5.33	4.66
ENSMUSG00000011751.16	Sptbn4	0.06	0.09	0.06	0.08	0.07	0.05	0.17	0.39	0.17
ENSMUSG00000011752.6	Pgam1	172.25	167.82	163.54	37.82	38.16	39.17	40.33	46.84	46.37
ENSMUSG00000011831.16	Evi5	17.34	20.95	21.39	19.88	17.98	20.2	16.46	17.18	17.04
ENSMUSG00000011832.15	Evi5l	7.77	8.51	7.44	7.76	8.64	7.64	8.96	8.89	10.35
ENSMUSG00000011837.4	Snapc2	13.14	11.64	11.02	11.84	11.48	12.87	9.73	11.32	9.31
ENSMUSG00000011877.13	Git1	19.72	21.78	19.34	24.5	23.68	22.96	20.88	21.49	23.81
ENSMUSG00000011884.13	Gltp	10.62	10.15	9.28	6.69	8.5	6.7	7.66	8.6	9.43
ENSMUSG00000011958.17	Bnip2	61.28	56.51	57.53	55.45	53.56	57.14	55.36	56.67	56.93
ENSMUSG00000011960.12	Ccnt1	12.4	13.95	17.11	16.78	13.52	13.74	13.97	13.36	11.49
ENSMUSG00000012017.3	Scarf2	3.59	4.18	3.51	3.46	3.63	3.29	3.89	4.86	4.3
ENSMUSG00000012042.8	4930579F01Rik	0	0	0	0	0	0	0	0.02	0
ENSMUSG00000012076.7	Brms1l	12.26	11.91	11.22	7.66	5.92	8.66	9.79	9.4	10.13
ENSMUSG00000012114.16	Med15	7.73	8.27	7.8	9.08	9.85	9.27	7.88	8.01	8.5
ENSMUSG00000012117.13	Dhdds	14.05	13.76	12.55	11.58	11.5	11.24	11.48	11.16	11.66
ENSMUSG00000012123.15	Crybg2	0.07	0.09	0	0.01	0.02	0.04	0	0	0
ENSMUSG00000012126.16	Ubxn11	0.43	0.63	0.71	0.63	0.88	0.37	1.1	0.14	0.27
ENSMUSG00000012187.13	Mogat1	0.4	0	0.31	0	0.45	0.44	0	0	0
ENSMUSG00000012211.13	Tex22	0.14	0.03	0	0	0.15	0.08	0.1	0.03	0.08
ENSMUSG00000012282.2	Wnt8a	0	0	0	0	0	0	0	0	0
ENSMUSG00000012296.15	Tjap1	5.37	6.04	5.94	5.8	6.17	5.82	7.23	7.07	6.89
ENSMUSG00000012350.15	Ehf	0.03	0.36	0.06	0.28	0.09	0.03	0	0.06	0.01
ENSMUSG00000012396.12	Nanog	0.19	0.28	0.22	0.39	0.38	0.21	0.16	0.23	0.22
ENSMUSG00000012405.15	Rpl15	810.23	787.01	716.46	728.87	792.16	740.71	506.65	537.14	493.16
ENSMUSG00000012422.14	Tmem167	4.72	5.28	5.37	3.65	3.86	4.58	3.65	3.18	3.32
ENSMUSG00000012428.9	Steap4	3.01	2.75	2.81	6.71	8.38	6.58	18.36	17.73	17.47
ENSMUSG00000012429.8	Mplkip	2.79	4.11	3.83	1.79	1.66	1.41	1.88	1.99	2.12
ENSMUSG00000012443.3	Kif11	16.96	18.79	21.69	3.78	4.48	4.51	5.9	7.11	8.38
ENSMUSG00000012483.4	Rpa3	26.65	19.34	21.43	10.36	12.57	12.32	13.14	12.45	11.7
ENSMUSG00000012519.14	Mlkl	2.5	2.64	2.34	1.55	1.51	1.44	2.27	2.69	2.88
ENSMUSG00000012520.10	Phox2b	0.24	0.29	0.22	0.14	0.12	0.04	0.03	0.01	0.03
ENSMUSG00000012535.14	Tnpo3	31.68	32.92	30.49	24.03	23.62	24.18	24.97	23.81	23.36
ENSMUSG00000012609.18	Ttll5	16.48	14.91	14.33	13.67	10.08	10.09	9.34	8.08	7.76
ENSMUSG00000012640.16	Zfp715	13.15	11.77	11.86	10.09	8.28	8.93	11.61	10.64	10.74
ENSMUSG00000012705.16	Retn	0	0	0	0.13	0.23	0.06	0	0	0.08
ENSMUSG00000012777.14	Acp4	0.03	0	0	0	0	0	0	0	0.02
ENSMUSG00000012819.15	Cdh23	0.24	0.67	0.41	0.5	0.32	0.34	1.82	1	1.35
ENSMUSG00000012848.15	Rps5	624.07	600.59	545.83	690.46	840.74	685.45	468.9	433.43	428.25
ENSMUSG00000012889.8	Podnl1	0.04	0.04	0.01	0.05	0.07	0.12	0.07	0.09	0.07
ENSMUSG00000013033.16	Adgrl1	13.8	14.6	11.61	11.98	10.1	8.53	11.57	10.64	10.54
ENSMUSG00000013076.15	Amotl1	31.72	33.1	34.87	49.36	52.59	34.12	24.22	22.72	25.1
ENSMUSG00000013083.8	2200002J24Rik	0.13	0.09	0	0	0.94	0.24	0	0	0
ENSMUSG00000013089.15	Etv5	7.91	7.75	7.19	7.18	9.3	6.18	4.5	5.18	4.8
ENSMUSG00000013091.5	Tmem190	0.36	0	0	0	0	0	0.58	0.47	0
ENSMUSG00000013150.15	Gfod2	1.65	2.45	1.74	1.21	1.53	1.34	1.49	1.97	1.6
ENSMUSG00000013155.9	Enkd1	3.35	2.93	2.88	1.8	2.47	1.06	2.64	1.32	1.75
ENSMUSG00000013158.5	4933405L10Rik	0.09	0.06	0	0.04	0.08	0	0.06	0	0.05
ENSMUSG00000013160.7	Atp6v0d1	32.33	29.38	29.71	36.65	43.07	35.07	33.06	33.33	27.38
ENSMUSG00000013236.16	Ptprs	33.94	32.55	29.99	23.66	27.54	26.62	34.38	33.53	33.83
ENSMUSG00000013275.9	Slc41a1	6.64	7.76	6.82	10.74	12.44	10.68	8.73	9.44	9.18
ENSMUSG00000013338.16	Fer1l4	0	0	0	0.03	0	0	0	0.01	0.01
ENSMUSG00000013353.10	4931406B18Rik	0	0	0	0	0	0	0	0	0
ENSMUSG00000013367.5	Iglon5	0.08	0.22	0.08	0.05	0.08	0.2	0.14	0.15	0.07
ENSMUSG00000013415.9	Igf2bp1	11.16	10.22	8.35	5.56	4.88	3.6	1.77	1.8	0.99
ENSMUSG00000013418.8	B4galnt2	0	0.04	0	0	0	0	0	0.02	0
ENSMUSG00000013419.6	Zfp651	8.89	9.53	8.63	10.24	10.7	8.51	13.47	13.55	12.81
ENSMUSG00000013465.18	Nelfb	13.86	15.49	13.47	12.42	13.8	11.21	14.04	11.71	11.68
ENSMUSG00000013483.14	Card14	0.14	0.43	0.14	0.3	0.43	0.27	0.14	0.12	0.2
ENSMUSG00000013495.15	Tmem175	5.68	6.03	5.48	7.82	7.92	7.22	5.52	5.37	5.12
ENSMUSG00000013523.13	Bcas1	0.62	0.85	0.34	1.29	0.28	0.11	0.49	0.12	0.29
ENSMUSG00000013539.13	Tango2	14.28	12.81	12.51	12.71	12.61	9.6	13.41	13.37	13.37
ENSMUSG00000013562.12	NA	0	0.07	0	0	0	0	0	0	0
ENSMUSG00000013584.5	Aldh1a2	12.85	11.83	13.32	8.1	9	13.93	28.24	30.52	31.24
ENSMUSG00000013593.12	Ndufs2	363.37	356.76	324.92	406.96	485.54	415.69	394.36	394.98	354.53
ENSMUSG00000013611.14	Snx31	0.06	0.05	0	0	0.02	0.07	0.03	0.08	0.08
ENSMUSG00000013622.15	Atraid	52.58	56.07	50.01	88.04	98.27	80.66	48.06	53.93	47.95
ENSMUSG00000013629.16	Cad	16.94	18.69	17.61	11.46	8.25	11.92	11.92	12.64	10.92
ENSMUSG00000013643.13	Lypd8	0	0.09	0	0	0.14	0.04	0	0	0.12
ENSMUSG00000013646.17	Sh3bp5l	11.07	12.71	11.12	11.73	11.51	10.08	13.22	14.42	12.27
ENSMUSG00000013653.2	1810065E05Rik	0	0	0	0	0	0	0	0	0
ENSMUSG00000013662.5	Atad1	25.43	22.27	24.82	26.93	24.69	27	22.98	19.58	21.4
ENSMUSG00000013663.7	Pten	18.81	20.65	23.81	22.07	19.43	21.82	19.96	18.96	19.71
ENSMUSG00000013668.9	4933402N03Rik	0	0	0	0	0	0	0	0	0
ENSMUSG00000013698.12	Pea15a	81.11	81.1	75.79	48.6	54.17	59.19	67.61	68.76	74.43
ENSMUSG00000013701.12	Timm23	151.65	145	129.87	131.23	120.24	140.09	108.11	109.56	111.65
ENSMUSG00000013707.3	Tnfaip8l2	0.81	0.78	0.35	0.87	1.58	0.72	1.23	0.83	1.04
ENSMUSG00000013736.16	Trnt1	11.94	15.43	13.37	19.47	16.99	16.39	9.88	12.25	17.78
ENSMUSG00000013766.11	Ly6g6e	0.18	0.37	0.07	0	0	0.08	0.07	0.14	0.1
ENSMUSG00000013787.15	Ehmt2	21.22	22.82	20.56	27.73	28.47	21.65	22.99	21.09	22.18
ENSMUSG00000013822.6	Elof1	41.9	46.7	40.76	37.65	43.63	36.45	35.09	37.63	37.71
ENSMUSG00000013833.15	Med16	9.63	9.64	8.77	12.96	11.18	11.92	11.41	11.58	10.93
ENSMUSG00000013846.9	St3gal1	6.16	5.47	5.66	3.79	3.8	3.97	5.76	5.18	5.06
ENSMUSG00000013858.14	Tmem259	20.81	22.41	20.22	26.97	24.36	25.75	24.72	26.09	23.6
ENSMUSG00000013878.18	Rnf170	5.21	6.13	5.27	5.02	5.52	6.76	6.47	5.91	6.82
ENSMUSG00000013921.15	Clip3	8.81	9.42	5.84	5.31	8.38	7.08	5.84	7.26	5.29
ENSMUSG00000013928.13	NA	0.1	0	0.16	0.08	0	0.07	0.13	0.05	0.04
ENSMUSG00000013936.12	Myl2	14804.7	13264.2	13208.8	14194.2	14005.7	16556.5	14896.9	15629.2	14613.2
ENSMUSG00000013973.12	Dedd	18.17	18.33	14.81	15.5	16.12	14.17	15.57	14.14	11.53
ENSMUSG00000013974.3	Mcemp1	0.1	0.11	0.24	0.15	0.22	0.09	0.12	0.06	0.04
ENSMUSG00000013997.10	Nit1	17.28	16.96	17.39	17.44	18.69	16.72	12.69	12.18	11.94
ENSMUSG00000014030.15	Pax5	0	0	0	0.07	0.05	0.03	0.04	0.08	0.03
ENSMUSG00000014039.17	Prdm15	4.58	5.02	5.37	3	2.49	2.82	3.48	3.61	2.84
ENSMUSG00000014074.17	Rnf168	6.36	5.85	6.7	5.08	4.67	4.54	4.83	6.05	5.32
ENSMUSG00000014075.15	Tctex1d2	4.09	3.51	4.54	3.68	5.84	5.5	2.78	2.04	2.8
ENSMUSG00000014077.13	Chp1	29.08	27.01	25.99	37.69	39.09	32.32	31.17	29.72	28.76
ENSMUSG00000014104.12	Sval2	0	0	0	0	0	0	0	0	0
ENSMUSG00000014158.11	Trpv4	0.63	0.59	0.48	0.79	1.01	0.79	1.02	0.99	1.06
ENSMUSG00000014164.14	Klhl3	5.23	4.64	5.54	3.97	3.64	3.99	3.51	3.23	3.32
ENSMUSG00000014177.10	Tvp23b	10.06	10.09	9.53	7.3	6.84	7.8	6.78	7.49	7.68
ENSMUSG00000014195.15	Dnajc7	61.63	59.39	61.64	61.12	52.02	63.35	47.67	43.87	45.8
ENSMUSG00000014198.15	Zfp385c	0.27	0.28	0.16	0.16	0.22	0.18	0.46	0.25	0.27
ENSMUSG00000014226.10	Cacybp	13.84	17.18	18.34	8.62	8.21	11.39	9.51	10.88	9.33
ENSMUSG00000014232.14	Cluap1	5.33	5.35	4.96	4.18	3.74	6.36	4.39	3.58	3.88
ENSMUSG00000014243.5	Zswim7	5.93	7.15	6.43	11.02	7.78	10.29	8.17	6.2	7.45
ENSMUSG00000014245.8	Pigl	1.46	1.33	1.33	1.48	1.62	1.54	1.12	1.22	1.82
ENSMUSG00000014294.4	Ndufa2	112.33	108.21	110.22	105.92	120.81	114.59	102.94	93.15	89.97
ENSMUSG00000014301.12	Pam16	31.93	29.95	31.09	26.99	31.5	28.56	28.3	27.11	26.59
ENSMUSG00000014303.13	Glis2	8.08	9.76	8.69	7.64	8.34	7.02	8.33	8.64	9.94
ENSMUSG00000014313.14	Cox6c	1628.46	1631.43	1571.2	1626.11	1747.18	1817.38	1201.62	1115.32	1140.2
ENSMUSG00000014329.14	Bicc1	18.18	17.42	17.23	19.39	18.92	19.84	17.63	18.25	18.43
ENSMUSG00000014349.7	Ube2z	25.51	26.26	24.09	21.84	21.77	23.24	21.99	21.51	21.92
ENSMUSG00000014351.12	Gip	0	0	0	0	0	0	0	0	0
ENSMUSG00000014353.14	Tmem87b	10.35	9.69	9.95	12.23	11.14	12.23	9.33	8.3	9.71
ENSMUSG00000014355.10	Anapc1	56.35	52.64	60.58	48.15	50.22	47.13	48.53	40.77	43.46
ENSMUSG00000014361.5	Mertk	3	3.42	3.11	4.25	4.27	3.12	2.76	2.71	2.74
ENSMUSG00000014402.15	Tsg101	56.24	59.45	55.39	60.85	56.25	64.72	45.56	44.47	50.63
ENSMUSG00000014418.16	Hps5	7.32	7.13	6.94	7.06	6.63	6.15	9.98	7.4	7.93
ENSMUSG00000014426.8	Map3k4	13.62	13.23	12.48	12.93	10.3	11.77	15.76	14.29	14.8
ENSMUSG00000014444.16	Piezo1	15.33	14.76	14	13.87	15.54	16.58	13.77	13.77	15.35
ENSMUSG00000014453.3	Blk	0.13	0.17	0.18	0.05	0.02	0.02	0.33	0.3	0.36
ENSMUSG00000014470.4	Rnf166	11.58	12.62	15.25	15.41	15.25	14.09	13.23	11.5	11.08
ENSMUSG00000014496.7	Ankrd28	11.01	11.01	9.99	13.63	12.9	14.58	11.19	11.68	12.02
ENSMUSG00000014498.9	Ankrd52	9.92	10.05	10.1	9.79	8.92	10	11.77	12.72	13.01
ENSMUSG00000014503.14	Pkd2l2	0.76	0.85	1.04	0.82	0.74	1.08	0.99	0.79	1.12
ENSMUSG00000014504.16	Srp19	26.02	33.07	25.9	18.67	21.98	26.14	17.43	18.03	18.28
ENSMUSG00000014529.9	Tmbim7	0	0	0.13	0	0	0.04	0	0.1	0
ENSMUSG00000014542.3	Clec4f	0.43	0.22	0.04	0.33	0.15	0.25	0.01	0.01	0.03
ENSMUSG00000014543.14	Klra17	0.05	0	0	0	0	0	0	0	0
ENSMUSG00000014547.9	Wdfy2	6.49	6.43	4.91	4.38	5.45	4.16	6.07	5.39	5.69
ENSMUSG00000014550.14	Rbsn	7.65	7.56	7.07	9.85	8.54	8.4	7.98	6.97	7.39
ENSMUSG00000014551.8	Mrps25	24.58	26.27	28.7	13.13	9.6	12.84	15.01	13.21	11.18
ENSMUSG00000014554.13	Dguok	15.33	14.61	13.77	14.03	15.87	14.52	14.96	14.63	15.92
ENSMUSG00000014592.19	Camta1	22.89	20.19	23.81	20.64	21.13	20.83	23.85	21.96	22.26
ENSMUSG00000014599.10	Csf1	6.92	7.41	6.02	5.72	7.56	6.09	8.93	9.43	9.77
ENSMUSG00000014601.13	Strip1	17.67	17.74	16.05	17.88	16.8	16.73	16.65	17.02	15.58
ENSMUSG00000014602.15	Kif1a	9.38	7.55	6.67	5.47	5.61	5.89	3.46	3.19	3.73
ENSMUSG00000014603.2	Alx3	0	0.05	0.04	0.04	0.14	0.06	0	0.05	0.03
ENSMUSG00000014606.14	Slc25a11	121.82	124.16	112.53	123.5	145.72	124.67	132.16	143.45	120.64
ENSMUSG00000014609.16	Chrne	0	0.25	0	0	0	0	0	0	0.05
ENSMUSG00000014633.15	Cmc2	26.97	34.84	31.72	20.6	17.7	15.26	20.33	20.19	20.06
ENSMUSG00000014668.15	Chfr	13.93	14.71	15.02	17.95	12.48	15.66	14.98	11.73	14.83
ENSMUSG00000014686.8	Ceacam16	0	0	0	0	0.03	0	0	0	0
ENSMUSG00000014704.10	Hoxa2	1.06	0.97	0.56	0.86	0.55	0.46	0.28	0.46	0.48
ENSMUSG00000014725.14	Adam28	0.01	0.25	0	0.17	0	0	0	0	0
ENSMUSG00000014747.6	Ankrd53	0.05	0.09	0.07	0.07	0.18	0.07	0.04	0.05	0.08
ENSMUSG00000014748.13	Tex261	21.97	20.84	19.78	20.7	18.16	19.12	17.96	17.98	16.27
ENSMUSG00000014763.7	Fam120b	6.46	6.76	7.11	6.29	6.97	5.32	6.18	6.06	6.16
ENSMUSG00000014767.16	Tbp	10.01	11.03	9.59	10.11	13.83	11.38	6.42	8.39	7.98
ENSMUSG00000014769.9	Psmb1	126.69	123.51	113.03	123.31	138.19	140.06	96.93	99.58	88.33
ENSMUSG00000014771.12	Pdcd2	8.86	8.52	8.21	11.97	12.24	12.04	8	7.47	8.07
ENSMUSG00000014773.13	Dll1	1.76	1.66	2.31	3.52	2.65	2.77	3.17	2.79	2.15
ENSMUSG00000014776.6	Nol3	3.37	2.69	3.22	1.96	2.26	2.77	5.72	6.43	6.56
ENSMUSG00000014778.10	Fhod1	2.61	3.4	1.98	2.1	2.22	2.26	3.24	2.95	3.28
ENSMUSG00000014782.15	Plekhg4	0	0.01	0.03	0.04	0.04	0.03	0.05	0.04	0.05
ENSMUSG00000014786.7	Slc9a5	0.48	0.58	0.49	0.23	0.33	0.2	0.5	0.42	0.58
ENSMUSG00000014791.9	Elmo3	0.43	0.48	0.66	0.84	0.94	0.69	0.65	0.75	0.64
ENSMUSG00000014813.8	Stc1	3.69	3.57	3.66	1.6	1.76	2.5	1.2	1.38	1.21
ENSMUSG00000014837.14	4931428F04Rik	1.32	1.33	1.4	0.55	0.88	1.13	1.29	1.6	1.33
ENSMUSG00000014846.12	Tppp3	23.2	23.47	19.77	15.43	13.77	12.22	38.53	37.66	41.18
ENSMUSG00000014850.15	Msh3	9.32	10.63	10.82	10.64	9.18	9.38	8.83	8	8.64
ENSMUSG00000014852.16	Adamts13	0	0.01	0.01	0.01	0.02	0.01	0.03	0	0
ENSMUSG00000014856.12	Tmem208	20.29	20.65	20.21	16.96	20.02	18.71	21.01	19.5	18.25
ENSMUSG00000014859.8	E2f4	12.12	13	12.59	8.76	9.04	9.01	9.12	10.28	10.99
ENSMUSG00000014867.9	Surf4	60.05	59.84	53.99	51.25	52.6	55.83	50.66	51.53	49.08
ENSMUSG00000014873.15	Surf2	15.06	13.8	13.59	12.75	14.6	14.17	11.49	11.73	11.89
ENSMUSG00000014905.3	Dnajb9	8.47	9.24	9.09	11.98	12.24	9.67	7.24	8.81	8.91
ENSMUSG00000014907.9	Naf1	3.04	3.06	2.56	2.3	2.14	2.14	2.12	2.44	2.19
ENSMUSG00000014932.15	Yes1	15.42	14.82	15.81	17.46	14.83	16.06	13.87	11.91	13.87
ENSMUSG00000014956.15	Ppp1cb	98.2	98.49	104.33	85.83	81.71	85.59	77.19	82.78	78.25
ENSMUSG00000014959.12	Gorasp2	44.54	44.17	36.92	50.05	48.78	48.81	37.17	40.64	37.45
ENSMUSG00000014980.14	Tsen15	15.97	16.5	18.31	12.54	11.43	12.9	14.04	11.3	13.19
ENSMUSG00000015001.17	Oc90	0.09	0.12	0	0.03	0	0	0	0.06	0
ENSMUSG00000015002.16	Efr3a	25.77	25.24	24.87	24.9	24.68	26.55	27.82	23.91	26.66
ENSMUSG00000015013.8	Trappc2l	43.79	41.65	35.01	43.97	54.36	50.05	40.31	46.91	39.1
ENSMUSG00000015016.7	Acsf3	7.2	6.72	6.52	8.15	9.16	8.79	10.13	8.43	9.15
ENSMUSG00000015023.7	Ddx19a	16.49	18.62	18.99	21.75	19.41	17.65	15.34	15.13	15.54
ENSMUSG00000015027.10	Galns	4.94	4.81	4.02	3.9	5.25	4.85	4.18	4.86	4.4
ENSMUSG00000015053.14	Gata2	3.75	4.73	4.19	9.15	7.2	5.31	3.98	4.98	3.31
ENSMUSG00000015083.11	C8g	0.76	0.16	0.34	0.54	0.52	0.39	0.24	0.25	0.33
ENSMUSG00000015085.8	Entpd2	0.79	0.75	0.8	1.29	2.01	1.04	4.35	3.74	4.04
ENSMUSG00000015087.14	Rabl6	24.88	23.91	24.72	30.25	21.21	25.44	21.81	22.13	25.13
ENSMUSG00000015090.13	Ptgds	196.98	221.82	198.35	268.15	251.46	197.67	133.53	129.75	130.53
ENSMUSG00000015092.9	Edf1	142.36	136.39	126.78	96.5	112.08	108.67	126.56	134.53	139.65
ENSMUSG00000015093.15	Clic3	2.47	4.02	4.5	2.66	3.75	1.44	1.49	1.54	1.47
ENSMUSG00000015094.16	Npdc1	9.89	11.4	9.5	7.85	11.04	6.48	12.51	12.45	13.57
ENSMUSG00000015095.12	Fbxw5	23.31	25.56	23.9	29.65	31.61	33.6	26.98	32.56	29.72
ENSMUSG00000015112.15	Slc25a13	28.35	26.18	26.52	27.83	30.42	29.02	33.78	30.25	28.57
ENSMUSG00000015120.15	Ube2i	134.6	132.66	120.77	125.43	131.07	143.84	101.91	93.73	97.1
ENSMUSG00000015126.9	Tsr3	7.13	5.98	5.34	8.49	9.97	8.57	6.48	5.2	5.9
ENSMUSG00000015127.14	Unkl	2.62	3.71	2.69	2.85	4.09	3.32	3.23	2.52	3.19
ENSMUSG00000015133.17	Lrrk1	5.88	5.21	6.18	4.16	4.84	4.49	6.56	5.79	6.81
ENSMUSG00000015134.15	Aldh1a3	0.87	1.04	0.65	1.2	1.13	0.6	2.17	1.77	2.32
ENSMUSG00000015143.14	Actn1	42.5	44.87	37.34	28.13	29.92	29.75	32.54	33.49	31.55
ENSMUSG00000015149.14	Sirt2	22.57	25.37	22.06	29.18	31.12	26.84	26.42	28.39	26.62
ENSMUSG00000015165.16	Hnrnpl	149.47	149.78	143.51	205.84	208.12	190.95	136.53	120.99	138.47
ENSMUSG00000015176.9	Nolc1	12.11	11.42	10.49	7.11	6.12	7.48	7.13	6.86	8.29
ENSMUSG00000015189.12	Casd1	17.09	17.95	16.67	17.17	15.35	17.25	14.24	12.98	15.41
ENSMUSG00000015202.13	Cnksr3	6.53	5.96	5.46	11.67	11.84	9.69	9.81	9.8	10.48
ENSMUSG00000015214.14	Mtmr1	18.47	16.78	15.23	18.96	17.82	16.69	13.56	13.78	13.48
ENSMUSG00000015217.11	Hmgb3	50.05	49.33	47.84	48.84	44.53	62.74	47.1	47.32	47.09
ENSMUSG00000015222.17	Map2	2.3	3.82	5.39	2.39	3.31	2.47	2.86	2.42	3.64
ENSMUSG00000015224.10	Cyp2j9	0.74	0.57	0.68	1.17	1.74	0.78	1.1	0.73	1.05
ENSMUSG00000015242.14	Nipsnap3a	0	0	0	0	0	0	0	0	0
ENSMUSG00000015243.4	Abca1	11.71	11.09	11.48	20.36	22.79	14.04	12.63	10.06	10.37
ENSMUSG00000015247.10	Nipsnap3b	10.99	9.49	10.58	6.88	8.1	7.82	7.47	8.22	5.96
ENSMUSG00000015289.4	Lage3	29.87	26.4	23.22	24.23	25.83	21.31	20.84	19.45	19.21
ENSMUSG00000015290.15	Ubl4a	19.39	19.98	20.32	18.4	19.26	15.98	19.06	19.9	20.98
ENSMUSG00000015291.10	Gdi1	28.71	28.86	27.2	27.52	31.5	31.24	25.57	28.57	26.94
ENSMUSG00000015305.5	Sash1	16.63	14.71	14.83	20.9	22.11	19.87	22.17	21.82	22.53
ENSMUSG00000015312.8	Gadd45b	7.03	7.2	6.74	5.05	6.7	4.5	3.44	1.78	2.71
ENSMUSG00000015314.10	Slamf6	0	0	0	0.02	0.03	0	0.11	0.07	0.16
ENSMUSG00000015316.11	Slamf1	0.04	0.06	0.11	0.06	0.03	0.08	0.08	0.01	0.12
ENSMUSG00000015335.16	Zdhhc12	7.04	6.21	5.72	4.49	5.47	5.61	3.91	3.51	4.11
ENSMUSG00000015337.5	Endog	13.22	12.46	9.61	12.55	7.97	14.92	16.97	17.82	15.28
ENSMUSG00000015340.10	Cybb	1.43	1.24	1.11	1.34	1.97	1.49	1.44	1.71	1.31
ENSMUSG00000015341.17	Golga7	26.21	28	25.7	24.84	29.25	25.99	22.26	23.1	21.81
ENSMUSG00000015342.6	Xk	1.87	1.84	2.24	1.44	1.6	1.49	1.48	1.18	1.43
ENSMUSG00000015354.8	Pcolce2	1.36	1.04	1.18	1.52	1.98	0.72	6	3.74	4.27
ENSMUSG00000015355.13	Cd48	0.4	0.51	0.57	1.05	1.3	0.94	0.79	0.77	0.88
ENSMUSG00000015357.10	Clpx	17.21	18.24	18.38	26.11	30.96	24.95	22.52	21.27	21.16
ENSMUSG00000015363.13	Trabd	18.8	18.67	16.81	19.58	20.26	18.33	20.02	20.72	17.46
ENSMUSG00000015365.15	Mov10l1	19.9	21.83	19.56	23.88	30.48	30.4	19.03	17.3	16.25
ENSMUSG00000015377.9	Dennd6b	1.42	1.05	1.31	1.89	2.37	1.4	1.63	1.4	1.3
ENSMUSG00000015396.3	Cd83	1.02	1.12	0.76	1.45	1.51	1.55	2.05	1.79	1.67
ENSMUSG00000015401.12	Cltrn	0	0	0	0	0	0	0	0	0
ENSMUSG00000015405.15	Ace2	0.18	0.47	0.26	0.31	0.72	0.33	0.3	0.31	0.18
ENSMUSG00000015437.4	Gzmb	0.14	0	0	0.03	0	0	0.05	0.04	0
ENSMUSG00000015441.3	Gzmf	0	0	0	0	0	0	0	0	0
ENSMUSG00000015443.8	Gzmn	0	0	0	0	0	0	0	0	0
ENSMUSG00000015451.16	C4a	0.12	0.24	0	0.06	0	0	0.14	0.33	0.14
ENSMUSG00000015452.14	Ager	0.32	0.56	0.19	0.8	1.27	1.1	0.09	0.17	0.29
ENSMUSG00000015461.15	Atf6b	8.08	9.66	7.62	4.46	4.62	4.74	6.24	6.76	6.31
ENSMUSG00000015467.14	Egfl8	0.59	1.68	0.37	0.47	1.16	0.56	1.06	1.04	1.33
ENSMUSG00000015468.14	Notch4	8.45	9.43	7.41	6.48	6.48	4.94	10.4	12.24	12.73
ENSMUSG00000015474.16	Ppt2	17.55	17.26	14.71	14.08	19.92	14.05	14.26	17.44	16.48
ENSMUSG00000015476.6	Prrt1	0.1	0.14	0.21	0.13	0.33	0.15	0.1	0.07	0.09
ENSMUSG00000015478.13	Rnf5	12.61	14.86	13.05	9.88	9.37	11.95	9.31	10.9	7.97
ENSMUSG00000015484.3	Fam163a	0.6	0.85	0.59	1.07	1.21	1.53	0.25	0.13	0.23
ENSMUSG00000015488.14	Cacfd1	9.36	8.98	8.41	7.07	7.6	9.02	9.61	8.16	9.09
ENSMUSG00000015501.10	Hivep2	9.35	8.73	9.27	7.62	8.05	8.85	13.74	13.03	13.2
ENSMUSG00000015519.12	2310057J18Rik	0	0	0	0	0	0	0	0	0
ENSMUSG00000015522.18	Arnt	25.95	25.65	26.53	28.64	29.19	27.86	26.54	25.93	26.81
ENSMUSG00000015533.8	Itga2	3.93	3.96	3.31	1.39	1.41	1.92	2.4	1.86	2.05
ENSMUSG00000015536.14	Mocs2	20.9	19.3	19.95	20.92	23.05	25.21	22.92	23.82	20.66
ENSMUSG00000015542.17	Nat9	7.4	9.06	9.31	12.62	13.9	13.02	8.97	6.69	8.97
ENSMUSG00000015568.15	Lpl	168.13	176.45	162.86	356.23	396.36	274.65	397.73	394.79	359.64
ENSMUSG00000015575.14	Atp6v0e	82.41	78.49	78.44	67.15	68.6	65.2	50.18	45.83	50.49
ENSMUSG00000015579.4	Nkx2-5	38.12	41.18	39.19	39.37	30.68	36.47	26.32	29.8	29.43
ENSMUSG00000015597.16	Zfp318	9.69	8.59	8.59	9.06	7.48	6.89	6.63	5.84	6.97
ENSMUSG00000015599.8	Ttbk1	0.05	0.12	0.1	0.05	0.07	0.12	0.07	0.08	0.07
ENSMUSG00000015605.5	Srf	23.82	24.75	23.5	26.94	19.09	23.7	18.85	23.91	22.78
ENSMUSG00000015619.10	Gata3	0.32	0.6	0.35	0.43	0.1	0.07	0.12	0.28	0.1
ENSMUSG00000015627.5	Gata5	2.04	1.95	2.08	0.93	0.94	0.84	0.7	0.66	0.95
ENSMUSG00000015647.9	Lama5	21.31	17.24	17.36	19.79	23.02	16.28	20.91	19.77	16.13
ENSMUSG00000015652.9	Steap1	0.55	0.54	0.34	0.19	0.16	0.04	0.12	0.08	0.07
ENSMUSG00000015653.13	Steap2	2.27	2.34	1.88	1.39	1.66	1.55	2.15	1.75	1.64
ENSMUSG00000015656.16	Hspa8	1120.45	1139.75	1203.43	848.73	873.06	838.12	727.54	797.99	821.94
ENSMUSG00000015659.12	Serac1	4.9	5.03	5.16	5.98	5.02	6.46	5.39	4.63	5.57
ENSMUSG00000015665.8	Awat1	0	0	0	0	0	0	0	0	0
ENSMUSG00000015668.13	Pdzd11	32.65	34.58	30.97	23.98	29.27	25.81	22.72	23.31	19.87
ENSMUSG00000015671.10	Psma2	99.8	98.52	101.35	100.39	112.47	112.6	75.57	73	67.89
ENSMUSG00000015672.3	Mrpl32	35.28	39.57	36.4	35.32	38.16	37.8	24.49	26.79	27.9
ENSMUSG00000015697.14	Setdb1	12.8	12.34	12.69	12.28	10.04	10.33	9.58	9.53	9.51
ENSMUSG00000015702.13	Anxa9	0.46	0.72	0.29	0.55	0.78	0.79	0.14	0.5	0.26
ENSMUSG00000015709.9	Arnt2	1.08	1.25	1	1.06	0.84	0.96	0.79	0.46	0.91
ENSMUSG00000015711.8	Prune1	14.91	14.64	14.61	20.35	20.69	20.13	17.07	17.06	15.77
ENSMUSG00000015714.11	Cers2	37.06	36.73	33.5	36.25	36.83	36.9	29.16	29.48	29.6
ENSMUSG00000015721.18	Nlrp5	0	0	0	0	0	0	0	0	0
ENSMUSG00000015733.13	Capza2	94.38	91.17	99.46	69.51	76.47	84.21	64.67	58.15	58.54
ENSMUSG00000015745.9	Plekho1	57.27	59.47	55.46	77.9	76.06	70.61	48.99	49.58	45.64
ENSMUSG00000015747.5	Vps45	26.55	23.1	24.66	5.27	25.88	11.31	16.8	16.08	20.37
ENSMUSG00000015748.13	Prpf3	11.78	13.71	13.63	7.62	8.74	9.07	9.39	8.65	9.24
ENSMUSG00000015749.12	Anp32e	57.17	63.02	67.28	32.05	26.44	44.09	23.58	21.87	29.69
ENSMUSG00000015750.15	Aph1a	26.9	26.58	25.49	34.83	36.63	36.55	31.42	30.32	28.12
ENSMUSG00000015755.16	Tab2	29.17	32.1	32.97	32.61	29.11	33.01	21.18	21.39	24.81
ENSMUSG00000015757.10	Ppil4	7.27	7.17	9.08	7.66	6.41	7.63	6.06	5.31	5.77
ENSMUSG00000015759.10	Cnih1	42.83	44.95	42.61	33.39	34.85	37.15	27.12	28.17	28.06
ENSMUSG00000015766.14	Eps8	15.6	12.79	13.88	13.02	16.36	11.62	10.18	11.16	10.27
ENSMUSG00000015776.12	Med22	13.75	12.89	12.19	14.75	18.46	15.27	12.83	12.62	11.21
ENSMUSG00000015787.15	Abo	0	0	0	0	0	0	0	0	0
ENSMUSG00000015790.16	Surf1	21.46	22.22	15.53	22.75	26.3	20.8	18.95	21.13	18.23
ENSMUSG00000015804.14	Med28	27.46	27.92	23.71	22.86	24.46	22.12	20.87	22.02	19.26
ENSMUSG00000015806.12	Qdpr	28.82	30.19	26.05	30.76	32.13	33.32	22.62	26.93	23.69
ENSMUSG00000015812.7	Gnrh1	0	0.12	0	0.36	0.36	0	0.14	0.11	0.11
ENSMUSG00000015829.13	Tnr	0.15	0.07	0.04	0.05	0.22	0.19	0.68	0.62	0.32
ENSMUSG00000015837.15	Sqstm1	91.11	89.87	84.02	165.46	226.81	138.84	111.35	106.99	114.98
ENSMUSG00000015839.6	Nfe2l2	28.25	29.58	32.63	27.79	27.9	29.95	25.06	25.72	26.76
ENSMUSG00000015843.10	Rxrg	0.43	0.47	0.34	1.17	0.94	0.99	9.12	9.73	7.66
ENSMUSG00000015846.14	Rxra	15.09	14.39	13.82	18.33	21.89	16.16	13.76	13.87	12.78
ENSMUSG00000015850.11	Adamtsl4	4.85	5.67	5.56	8.02	9.4	5.49	6.72	5.9	6.37
ENSMUSG00000015852.13	Fcrls	5.04	3.64	3.87	1.98	3.16	2.83	4.67	5.67	5.4
ENSMUSG00000015854.7	Cd5l	0.38	0.14	0.09	0.04	0.08	0	0	0.04	0.05
ENSMUSG00000015869.16	Prpsap1	22.15	21.07	20.05	18.9	20.83	18.32	17.83	15.7	15.78
ENSMUSG00000015879.8	Fam184b	0.12	0.13	0.24	0.1	0.07	0.11	0.07	0.05	0.17
ENSMUSG00000015880.13	Ncapg	7.73	7.85	8.01	1.51	1.37	2.04	3.04	3.26	3.57
ENSMUSG00000015882.17	Lcorl	4.91	5.21	6.99	3.76	3.81	4.27	6.47	4.2	3.62
ENSMUSG00000015889.7	Lta4h	84.39	74.61	75.91	52.44	48.75	46.77	31.13	29.7	28.98
ENSMUSG00000015890.2	Amdhd1	0	0	0	0	0.07	0	0	0	0.03
ENSMUSG00000015932.8	Dstn	399.22	405.66	387.65	360.09	348.29	407.19	254.23	232.47	257.73
ENSMUSG00000015937.14	H2afy	36.27	33.56	33.07	27.91	25.3	31.26	29.58	29.31	32.97
ENSMUSG00000015942.9	Gtf2ird2	5.27	5.53	4.44	6.47	7.18	5.47	5.48	3.83	3.69
ENSMUSG00000015943.11	Bola1	11.52	17.74	12.67	12.48	11.69	10.82	8.72	11.47	8.96
ENSMUSG00000015944.9	Castor2	5.01	4.68	4.71	5.78	6.54	5.08	5.72	5.86	5.53
ENSMUSG00000015947.10	Fcgr1	0.94	1.17	1.17	0.92	0.92	0.62	0.41	0.94	0.49
ENSMUSG00000015950.13	Ncf1	1.66	1.33	1.06	1.56	2	1.21	1.77	1.66	1.67
ENSMUSG00000015957.12	Wnt11	4.49	3.26	3.15	3.24	2.28	3.04	1.72	2.14	1.36
ENSMUSG00000015961.8	Adss	11.82	11.57	9.98	9.9	9.64	10.06	8.39	7.8	8.76
ENSMUSG00000015962.5	1700016C15Rik	0	0	0	0	0	0	0	0	0
ENSMUSG00000015966.16	Il17rb	0.57	1	0.72	0.88	0.99	0.69	0.88	0.57	0.57
ENSMUSG00000015968.16	Cacna1d	2.77	2.57	2.8	2.28	2.13	3.52	1.75	1.54	1.84
ENSMUSG00000015970.18	Chdh	0.18	0.15	0.2	0.2	0.31	0.29	0.12	0.15	0.16
ENSMUSG00000015971.4	Actr8	15.5	15.91	14.45	17.76	19.66	15.57	15.5	12.9	13.78
ENSMUSG00000015980.14	Lrrc27	4.39	2.15	1.54	4.42	2.56	4.54	3	3.31	3.41
ENSMUSG00000015981.12	Stk32c	0.76	0.75	0.61	0.42	0.78	0.39	1.58	1.3	1.55
ENSMUSG00000015994.10	Fnta	38.61	34.34	31.94	35.72	38.63	36.46	27.67	28.65	30.28
ENSMUSG00000016018.3	Mtrex	23.53	22.7	23.22	15.59	13.63	16.63	15.06	15.28	16.68
ENSMUSG00000016024.9	Lbp	4.79	7.19	5.26	9.97	15.49	8.32	2.87	2.45	3.19
ENSMUSG00000016028.9	Celsr1	6.28	6.08	6.05	5.79	5.5	5.81	5.44	5.79	5.21
ENSMUSG00000016087.13	Fli1	16.15	15.89	16.24	11.67	11.47	12.5	15.39	16.9	16.8
ENSMUSG00000016128.14	Stard13	7.42	6.05	6.68	6.45	6.29	5.65	7.84	7.66	8.49
ENSMUSG00000016150.15	Tenm1	0.02	0.03	0.01	0.04	0.03	0.01	0.01	0.03	0.03
ENSMUSG00000016179.11	Camk1g	4.37	4.38	3.75	4.86	4.13	4.54	1.55	1.7	2.06
ENSMUSG00000016181.9	Utp25	5.21	5.39	4.73	5.09	3.06	3.91	2.76	3.02	3.54
ENSMUSG00000016194.14	Hsd11b1	0.93	0.79	0.96	0.61	1.13	1.14	0.46	0.2	0.22
ENSMUSG00000016200.13	Syt14	0.1	0.11	0.2	0.05	0.17	0.16	0.05	0.03	0.07
ENSMUSG00000016206.6	H2-M3	0.41	0.65	0.53	2.03	1.84	1.48	1.32	1.26	1.14
ENSMUSG00000016239.11	Lonrf3	0.81	0.75	0.67	0.87	0.91	0.69	0.88	1.1	1.18
ENSMUSG00000016252.7	Atp5e	600.18	540.85	527.66	511.25	665.04	622.34	610.16	598.78	512.46
ENSMUSG00000016253.12	Nelfcd	18.54	18.4	18.89	18.31	19.88	21.94	19.01	19.32	16.91
ENSMUSG00000016255.5	Tubb1	1.1	0.43	1.44	1.44	1.47	0.56	0.8	0.57	0.6
ENSMUSG00000016256.10	Ctsz	44.55	46.47	39.22	34.2	40.67	34.26	36.21	35.43	39.95
ENSMUSG00000016257.15	Prelid3b	50.29	50.27	48.09	34.37	28.51	43.6	33.84	36.36	39.12
ENSMUSG00000016262.14	Sertad4	5.39	5.02	5.27	2.89	2.22	4.13	7.35	6.02	7.61
ENSMUSG00000016283.13	H2-M2	0	0	0	0	0	0	0	0	0
ENSMUSG00000016308.12	Ube2a	28.33	34.23	25.92	20.35	24.06	20.86	20.38	17.62	19.05
ENSMUSG00000016319.3	Slc25a5	424.81	407.06	381.6	382.91	378.32	396.78	273.44	287.43	256.83
ENSMUSG00000016327.9	Atp1b4	0.21	0.12	0.04	0.08	0.05	0.09	0.06	0.04	0.07
ENSMUSG00000016344.14	Ppdpf	41.42	45.99	40.78	37.71	42.56	46.1	34.31	39.87	43.85
ENSMUSG00000016346.17	Kcnq2	0.07	0.11	0.11	0.05	0.09	0.1	0.06	0.05	0.01
ENSMUSG00000016349.10	Eef1a2	167.62	168.85	161.43	123.09	120.55	121.22	193.95	222.63	207.37
ENSMUSG00000016356.17	Col20a1	0.14	0.1	0.12	0.08	0.6	0.16	0.03	0.22	0.14
ENSMUSG00000016382.15	Pls3	39.06	39.5	37.41	34.82	37.12	35.31	38.46	33.68	40.53
ENSMUSG00000016386.15	Mpped2	10.06	11.62	9.2	10.22	11.65	10.77	10.71	11.56	10.84
ENSMUSG00000016409.4	Nkap	3.59	4.32	5.68	3.63	3.88	3.28	3.32	3.13	3.4
ENSMUSG00000016427.7	Ndufa1	284.29	276.19	270.1	263.95	316.58	306.36	274.09	263.69	219.89
ENSMUSG00000016458.13	Wt1	7.61	7.61	9.69	5.49	6.37	5.9	5.94	6.18	7.77
ENSMUSG00000016477.17	E2f3	6.56	6.27	6.33	3.71	3.54	4.17	4.21	4.77	10.17
ENSMUSG00000016481.15	Cr1l	42.69	42.5	37.06	51.06	53.82	51.28	42.9	45.07	41.29
ENSMUSG00000016487.15	Ppfibp1	54.78	53.46	54.39	65.4	60.55	61.4	39.5	34.87	37.97
ENSMUSG00000016493.13	Cd46	0.58	0.76	1.03	1.65	1.55	1.13	0.83	0.85	0.68
ENSMUSG00000016494.9	Cd34	103.88	98.34	93.73	88.39	113.18	106.68	181.04	172.46	178.94
ENSMUSG00000016495.12	Plgrkt	14.42	12.94	15.48	18.8	21.24	18.64	15.17	11.38	14.84
ENSMUSG00000016496.7	Cd274	0.18	0.2	0.36	0.25	0.34	0.24	0.48	0.39	0.41
ENSMUSG00000016498.9	Pdcd1lg2	0.03	0	0	0	0	0.08	0.06	0	0.02
ENSMUSG00000016503.16	Gtf3a	18.78	19.07	18.14	19.06	19.13	17.57	16.01	17.29	14.57
ENSMUSG00000016510.11	Mtif3	9.86	9.24	9.82	8.07	8.07	6.69	12.42	8.32	9.86
ENSMUSG00000016520.7	Lnx2	7.46	8.01	8.49	7.18	7.96	6.8	6.39	5.89	7.04
ENSMUSG00000016524.12	Il19	0.11	0	0.04	0	0	0	0	0	0
ENSMUSG00000016526.8	Dyrk3	0.43	1	0.32	0.39	0.48	0.37	0.16	0.16	0.14
ENSMUSG00000016528.10	Mapkapk2	79.46	77	72.18	87.8	90.3	78.97	74.12	77.27	69.99
ENSMUSG00000016529.5	Il10	0	0	0	0	0	0	0	0	0
ENSMUSG00000016534.15	Lamp2	70.1	66.01	67.12	80.4	81.69	76.64	62.39	57.13	58.84
ENSMUSG00000016541.9	Atxn10	62.49	57.03	56.49	50.75	54.03	49.36	42.37	42.57	40.61
ENSMUSG00000016552.13	Foxred2	0.19	0.23	0.17	0.14	0.46	0.1	0.16	0.24	0.14
ENSMUSG00000016554.8	Eif3d	77.17	78.24	67.95	78.59	83.46	74.9	63.26	66.02	63.99
ENSMUSG00000016559.14	H3f3b	116.9	112.81	102.61	202.67	210.31	212.21	149.88	142.55	143.41
ENSMUSG00000016619.9	Nup50	11.52	12.05	11.22	7.17	7.65	7.42	8.02	7.92	8.44
ENSMUSG00000016624.15	Phf21b	0.22	0.31	0.15	0.12	0.09	0.14	0.17	0.36	0.31
ENSMUSG00000016626.10	Nlrp14	0	0	0	0	0	0	0	0	0
ENSMUSG00000016637.6	Ift27	12.98	10.73	9	9.71	11.32	7.98	11.73	11.15	9.44
ENSMUSG00000016664.14	Pacsin2	29.3	29.76	28.72	35.41	31.39	34.02	41.21	41.73	42.18
ENSMUSG00000016756.16	Cmah	0.09	0.19	0.1	0.07	0.17	0.12	0.32	0.52	0.38
ENSMUSG00000016757.10	Ttll12	7.28	7.84	6.6	3.6	4.33	4.64	4.82	5.18	5.39
ENSMUSG00000016758.3	Bik	5.2	5.86	5.82	9.16	13.69	9.15	6.76	6.67	6.76
ENSMUSG00000016763.14	Scube1	2.01	1.65	1.44	1.9	2.37	2.68	2.53	2.78	2.71
ENSMUSG00000016831.11	Tox4	14.35	13.25	13.65	16.2	17.17	15.54	12.87	11.94	12.38
ENSMUSG00000016833.14	Mrps18c	41.56	49.58	42.09	33.92	42.43	49.89	30.75	28.26	30.39
ENSMUSG00000016918.15	Sulf1	44.67	46.94	42.05	27.41	31.95	25.37	32.02	29.88	35.24
ENSMUSG00000016921.14	Srsf6	44.94	48.28	46.17	49.64	45.83	50.83	49.32	47.43	45.45
ENSMUSG00000016933.17	Plcg1	34.09	30.35	30.06	52.32	53.92	44.55	47.01	39.67	41.75
ENSMUSG00000016940.18	Kctd2	8.37	8.74	8	7.39	9.6	8.57	8.08	7.57	7.45
ENSMUSG00000016942.5	Tmprss6	0.03	0.06	0.02	0.07	0.01	0.05	0.07	0.16	0.02
ENSMUSG00000016946.5	Kctd5	10.33	11.66	10.57	9.77	10.01	10.68	9.46	8.82	8.65
ENSMUSG00000016982.6	Pom121l2	0	0	0	0	0	0.04	0.03	0	0.01
ENSMUSG00000016984.7	Etaa1	1.92	2.61	2.58	0.84	0.74	0.95	1.09	1.15	1.27
ENSMUSG00000016995.17	Matn4	1.6	1.43	1.32	0.69	0.94	0.56	1.05	1.58	1.76
ENSMUSG00000016998.2	Svs4	0	0	0	0	0	0	0	0	0
ENSMUSG00000017000.2	Svs6	0	0	0	0	0	0	0	0	0
ENSMUSG00000017002.14	Slpi	0.34	0.28	0.43	0.5	0.91	0.94	0.15	0.47	0.25
ENSMUSG00000017003.7	Svs3a	0	0	0	0	0	0	0	0	0
ENSMUSG00000017004.7	Svs5	0	0	0	0	0	0	0	0	0
ENSMUSG00000017007.9	Rbpjl	0.03	0.02	0.06	0.03	0	0.03	0	0.04	0
ENSMUSG00000017009.3	Sdc4	15.86	17.04	14.41	19.42	24.82	15.84	11.64	9.9	10.34
ENSMUSG00000017049.4	Ccdc70	0	0	0	0	0	0	0	0	0
ENSMUSG00000017057.9	Il13ra1	16.85	17.45	17.74	17.54	18.05	20.1	20.54	18.57	20.54
ENSMUSG00000017064.4	Prl5a1	0	0	0	0	0	0	0	0	0
ENSMUSG00000017119.19	Nbr1	47.93	46.68	46.02	65.58	65.45	56.05	53.26	47.81	48.67
ENSMUSG00000017132.17	Cyth1	16.05	15.17	13.57	15.92	18.17	14.48	17.71	15.56	15.78
ENSMUSG00000017144.8	Rnd3	14.29	16.03	15.3	12.31	11.52	11.5	12.26	10.21	12.47
ENSMUSG00000017146.12	Brca1	6.73	6.09	6.45	1.2	1.15	1.75	2.73	3.22	3.26
ENSMUSG00000017165.1	Gast	0	0	0	0	0	0	0	0	0
ENSMUSG00000017167.6	Cntnap1	0.62	0.39	0.58	0.26	0.17	0.38	0.59	0.56	0.69
ENSMUSG00000017176.17	Nt5c3b	34.85	31.28	29.69	28.42	30.17	31.77	21.26	25.6	23.42
ENSMUSG00000017188.3	Coa3	66.89	57.09	57.57	42.3	49.33	48.89	51.11	56.52	49.08
ENSMUSG00000017195.15	Zpbp2	0	0.14	0.03	0.18	0.08	0.18	0.06	0	0.02
ENSMUSG00000017204.4	Gsdma	0	0.02	0	0	0	0	0	0	0
ENSMUSG00000017210.14	Med24	24.09	22.13	25.14	18.48	28.28	22.9	20.97	22.55	30.86
ENSMUSG00000017211.14	Gsdma2	0	0	0	0	0	0	0	0	0
ENSMUSG00000017221.14	Psmd3	52.15	52.5	47.09	55.95	57.18	61.97	51.53	56.31	53.93
ENSMUSG00000017264.16	Exosc10	35.62	34.15	34.43	31.67	32.71	32.49	29.66	32.11	32.32
ENSMUSG00000017286.15	Glod4	42.21	41.8	39.28	33.69	39.94	40.58	55.76	33.09	45.38
ENSMUSG00000017288.15	Vps53	14.15	15.1	13.37	16.47	21.4	17.83	14.95	15.75	15.05
ENSMUSG00000017291.13	Taok1	18.78	20.51	22.44	17.98	15.75	19.94	20.73	19.46	20.53
ENSMUSG00000017299.13	Dnttip1	13.93	13.44	13.24	17.17	18.68	17.34	13.13	15.17	15.36
ENSMUSG00000017300.9	Tnnc2	0	0.13	0	0	0	0.09	0.07	0	0.06
ENSMUSG00000017307.15	Acot8	11.39	11.02	9.27	5.03	7.05	7.87	7.88	8.6	7.74
ENSMUSG00000017309.11	Cd300lg	8.52	8.33	9.19	23.32	18.68	16.48	16.98	17.64	18.06
ENSMUSG00000017310.7	Spint4	0.09	0	0	0	0	0	0	0	0
ENSMUSG00000017311.15	Pyy	0	0	0	0	0	0	0	0	0
ENSMUSG00000017314.12	Mpp2	4.29	4.34	4.38	1.75	2.46	1.85	2.66	2.59	3.03
ENSMUSG00000017316.13	Ppy	0	0	0	0	0	0	0	0	0
ENSMUSG00000017344.4	Vtn	0.81	1.16	0.97	1.64	2.92	1.93	10.93	13.25	11.1
ENSMUSG00000017376.15	Nlk	11.64	11.66	12.33	8.38	6.2	8.32	9.64	9.05	8.92
ENSMUSG00000017386.10	Traf4	10.78	11.96	11.49	13.91	14.32	13.8	12.17	10.91	11.83
ENSMUSG00000017390.15	Aldoc	11.39	10.7	8.01	5.66	6.56	6.85	1.34	1.12	1.39
ENSMUSG00000017400.10	Stac2	0.34	0.55	0.6	0.13	0.19	0.11	0.21	0.08	0.12
ENSMUSG00000017404.12	Rpl19	1158.04	1138.87	1037.55	1068.35	1215.84	1070.69	800.23	837.55	822.92
ENSMUSG00000017405.14	Nek8	4.6	3.77	4.27	3.87	4.91	3.43	4.56	3.95	3.32
ENSMUSG00000017412.15	Cacnb4	0.25	0.26	0.24	0.15	0.2	0.25	0.36	0.23	1.23
ENSMUSG00000017417.14	Plxdc1	0.72	0.69	0.61	0.69	0.95	1.1	1.98	2.13	2
ENSMUSG00000017418.13	Arl5b	14.64	16.35	16.13	13.51	14.7	14.13	13.45	11.24	11.57
ENSMUSG00000017421.18	Zfp207	79.1	83.2	88.68	77.93	77.3	79.29	62.25	57.63	60.38
ENSMUSG00000017428.16	Psmd11	35.9	35.69	37.13	40.6	47.51	40.07	36.52	37.31	38.83
ENSMUSG00000017446.14	C1qtnf1	8.98	7.95	7.28	10.75	11.77	9.73	13.91	12.69	12.18
ENSMUSG00000017453.4	Pipox	0.94	1.62	1.46	0.91	1.51	1.76	0.52	0.64	0.69
ENSMUSG00000017466.9	Timp2	40.9	42.02	39.73	42.85	45.84	41.4	49.62	53.25	52.95
ENSMUSG00000017478.15	Zc3h18	14.12	15.02	13.41	11.97	9.77	11.08	11.59	11.22	13.04
ENSMUSG00000017485.10	Top2b	20.8	24.4	23.86	22.13	18.75	23.29	19.26	19.41	18.84
ENSMUSG00000017491.8	Rarb	10.26	10.1	9.73	8.01	8.02	7.65	9.1	8.37	8.66
ENSMUSG00000017493.12	Igfbp4	89.07	91.3	75.58	79.2	100.12	83.06	99.55	92.57	89.86
ENSMUSG00000017499.15	Cdc6	7.95	5.22	6.29	0.76	0.42	1.63	3.67	3.5	3.77
ENSMUSG00000017548.15	Suz12	8	10.2	11.02	7.34	6.79	8.73	8.44	6.86	7.42
ENSMUSG00000017550.14	Atad5	2.25	2.48	2.74	0.71	0.76	1.01	1.57	1.42	1.88
ENSMUSG00000017561.16	Crlf3	14.48	15.5	14.55	11.65	11.35	14.81	9.64	10.09	10.98
ENSMUSG00000017588.2	Krt27	0	0	0	0	0	0	0	0	0
ENSMUSG00000017607.9	Tns4	0.07	0.06	0.03	0.02	0.08	0.19	0.02	0.02	0.12
ENSMUSG00000017615.12	Tnfaip1	36.23	34.88	31.63	27.9	27.28	29.59	33.89	34.16	35.5
ENSMUSG00000017631.18	Abr	20.52	18.52	18.56	20.38	21.05	23.34	18.92	20.07	17.89
ENSMUSG00000017639.13	Rab11fip4	0.16	0.15	0.13	0.05	0.07	0.07	0.07	0.07	0.11
ENSMUSG00000017652.16	Cd40	2.17	2.71	1.69	1.58	3.1	2.88	4.1	4.42	4.75
ENSMUSG00000017664.16	Slc35c2	8.3	10.99	9.39	9.5	9.88	10.13	9.99	10.56	7.96
ENSMUSG00000017667.9	Zfp334	3.54	3.91	4.12	1.87	1.92	1.98	2.38	2	2.25
ENSMUSG00000017670.16	Elmo2	14.31	15.57	13.9	14.28	15.03	12.15	14.73	14.14	15.09
ENSMUSG00000017677.11	Wsb1	37.34	35.29	37.39	32.88	32.73	31.03	30.39	27.31	29.01
ENSMUSG00000017679.16	Ttpal	9.24	8.85	8.68	6.8	7.14	6.62	8.57	6.65	6.66
ENSMUSG00000017686.16	Rhot1	35.74	31.07	31.26	33.25	28.16	36.05	30.09	27.66	29.49
ENSMUSG00000017688.14	Hnf4g	0.04	0	0	0	0	0	0.04	0	0
ENSMUSG00000017692.8	Rhbdl3	0.81	0.7	0.86	0.47	0.77	0.35	0.93	0.9	0.9
ENSMUSG00000017697.3	Ada	1.27	1.23	0.85	1.09	1.19	1.61	1.08	1.3	1.16
ENSMUSG00000017707.9	Serinc3	67.63	69.04	67.68	122.57	123.59	98.71	72.14	64.48	66.96
ENSMUSG00000017713.9	Tha1	1.7	1.82	1.51	2.22	2.67	2.48	2.82	2.68	2.18
ENSMUSG00000017715.11	Pgs1	9.25	9.39	8.5	9.58	9.68	10.32	9.73	8.1	7.98
ENSMUSG00000017716.15	Birc5	50.29	45.73	43.28	11.76	18.82	16	14.28	17.79	21.16
ENSMUSG00000017718.15	Afmid	6.89	8.09	6.92	5.94	5.97	6.56	8.1	7.37	7.5
ENSMUSG00000017720.2	Trp53tg5	0	0	0	0	0.06	0	0	0	0
ENSMUSG00000017721.15	Pigt	18.84	19.04	17.02	16.62	17.8	16.63	15.73	18.34	18.09
ENSMUSG00000017723.11	Wfdc2	3.01	3.76	0	4.78	0.27	0	0	0	0.04
ENSMUSG00000017724.14	Etv4	1.64	2.09	1.46	1.18	1.61	1.47	1.48	1.58	2.09
ENSMUSG00000017733.4	Eppin	0	0	0	0.15	0.08	0	0	0	0
ENSMUSG00000017734.15	Dbndd2	7.79	6.86	7.06	11.24	12.91	9.11	7.98	8.87	7.4
ENSMUSG00000017737.2	Mmp9	0.27	0.11	0.04	0.3	0.5	0.58	0.36	0.28	0.45
ENSMUSG00000017740.17	Slc12a5	0.31	0.48	0.23	0.27	0.15	0.31	0.26	0.34	0.29
ENSMUSG00000017747.13	Ghdc	3.25	4.53	2.98	4.14	4.35	3.78	4.59	3.78	3.86
ENSMUSG00000017754.13	Pltp	2.69	2.3	2.67	4.6	6.42	3.77	11.43	11.4	9.71
ENSMUSG00000017756.8	Slc12a7	23.38	23.73	24.16	25.45	22.77	22.24	32.44	34.61	32.18
ENSMUSG00000017760.15	Ctsa	62.52	61	58.24	75.64	80.01	70.85	64.88	67.58	61.41
ENSMUSG00000017764.2	Zswim1	3.14	2.9	3.09	2.04	1.71	1.37	2.33	2.84	2.37
ENSMUSG00000017765.16	Slc12a4	16.02	16.87	14.5	19.18	23.35	19.66	27.7	25.96	26.55
ENSMUSG00000017767.3	Spata25	0.08	0.17	0.33	0.08	0.31	0	0	0.1	0.05
ENSMUSG00000017774.19	Myo1c	65.99	68.61	61.19	57.91	56.47	53.82	61.68	66.88	64.36
ENSMUSG00000017776.15	Crk	45.55	43.43	44.74	39.16	35.35	42.03	35.77	36.04	37.68
ENSMUSG00000017778.14	Cox7c	709.93	689.54	719.29	645.6	786.61	712.73	557.49	595.63	515.63
ENSMUSG00000017781.17	Pitpna	52.55	51.17	47.87	45.05	35.08	44.96	42.53	41.66	45.55
ENSMUSG00000017801.15	Mlx	18.91	17.76	18.16	13.21	16.8	9.62	12.32	13.54	12.25
ENSMUSG00000017802.14	Retreg3	15.52	15.98	14.65	19.1	21.58	16.86	16.17	16.85	15.41
ENSMUSG00000017817.11	Jph2	57	54.87	55.07	66.19	66.12	74.33	78.55	87.3	76.01
ENSMUSG00000017830.15	Dhx58	0.59	0.7	0.64	0.65	0.73	0.77	0.32	0.36	0.62
ENSMUSG00000017831.7	Rab5a	21.21	23.67	22.8	28.89	22.81	30.33	20.8	19.3	21.66
ENSMUSG00000017832.2	Hspb9	0.69	0.13	0.45	0.61	0.27	0	0.47	0.48	0.27
ENSMUSG00000017837.12	Nkiras2	23.99	24.53	21.19	32.51	36.63	30.08	24.14	22.25	20.19
ENSMUSG00000017843.13	Ppp2r5c	36.9	35.47	35.37	35.01	34.01	37.1	36.74	36.53	36.27
ENSMUSG00000017858.12	Ift52	10.29	11.02	9.81	13.19	13.72	15.93	10.54	9.14	11.23
ENSMUSG00000017861.11	Mybl2	5.56	4.73	5.15	1.04	1.15	1.73	3.14	3.43	3.75
ENSMUSG00000017868.16	Sgk2	0	0	0	0	0	0	0	0	0
ENSMUSG00000017897.18	Eya2	0.73	0.74	1.05	1.75	1.53	1.45	1.42	2.45	2.23
ENSMUSG00000017922.13	Prl3c1	0	0	0	0	0	0	0	0	0
ENSMUSG00000017929.13	B4galt5	9.02	9.01	9.06	6.33	5.94	6.86	8.11	8.19	9.09
ENSMUSG00000017943.15	Gdap1l1	0.26	0.14	0.1	0.13	0.06	0.12	0.04	0.08	0.02
ENSMUSG00000017950.16	Hnf4a	0.02	0	0.02	0	0.05	0	0	0	0
ENSMUSG00000017969.13	Ptgis	14.23	14.82	12.43	16.54	22.08	14.85	20.81	19.64	18.47
ENSMUSG00000017978.18	Cadps2	1.27	1.24	1.07	1.41	1.13	1.12	0.65	0.85	1.22
ENSMUSG00000017999.16	Ddx27	11.79	11.92	11.75	12.61	11.63	11.81	9.49	9.24	9.97
ENSMUSG00000018001.18	Cyth3	44.16	40.05	40.65	59.02	59.92	58.52	42.49	44.09	45.33
ENSMUSG00000018008.7	Cyth4	1.53	1.42	1.27	1.21	1.9	1.3	2.12	2.52	1.88
ENSMUSG00000018012.11	Rac3	0.94	2.86	1.5	1.45	1.85	1.38	1.42	1.55	1.76
ENSMUSG00000018040.9	Rrp7a	13.33	13.86	11.75	11.81	13.01	11.98	9.73	10.27	10.87
ENSMUSG00000018042.17	Cyb5r3	38.61	42.15	42.84	53.65	56.39	56.42	43.6	42.57	44.58
ENSMUSG00000018068.13	Ints2	9.11	10.13	7.05	2.83	3.69	4.22	4.33	4.2	5.11
ENSMUSG00000018076.12	Med13l	10.64	11.75	11.18	15.38	15.72	13.21	11.52	11.2	11.47
ENSMUSG00000018102.4	Hist1h2bc	218.96	202.01	182.63	110.97	128.88	121.4	154.9	167.93	172.78
ENSMUSG00000018126.15	Baiap2l2	0.44	0.58	1.06	0.35	0.41	0.3	0.09	0.01	0.09
ENSMUSG00000018143.10	Mafk	10.8	9.44	9.81	14.78	18.25	12.24	8.25	9.39	11.01
ENSMUSG00000018160.15	Med1	20.67	23.47	21.41	18.58	13.75	17.44	16.61	16.18	17.37
ENSMUSG00000018166.8	Erbb3	5.05	5.07	4.85	4.94	5.09	3.87	4.43	4.75	5.18
ENSMUSG00000018167.10	Stard3	10.99	11.26	9.43	15.02	16.8	14.35	11.68	10.07	10.41
ENSMUSG00000018168.8	Ikzf3	0.11	0.07	0.01	0.1	0.53	0.03	0.23	0.26	0.23
ENSMUSG00000018169.12	Mfng	3.78	3.22	3.08	5.24	4.95	3.68	5.05	4.29	5.01
ENSMUSG00000018171.9	Vmp1	25.7	22.51	24.18	17.75	22.91	21.41	17.51	21.09	19.5
ENSMUSG00000018189.12	Uchl5	6.59	8.76	9.25	5.16	5.04	4.64	4.88	4.54	5.48
ENSMUSG00000018196.18	Glrx2	26.74	34.77	27.18	33.73	31.08	28.75	19.77	19.62	18.43
ENSMUSG00000018199.8	Ro60	6.4	6.65	7.03	5.56	5.33	5.9	4.82	4.55	4.65
ENSMUSG00000018209.15	Stk4	10.93	11.1	10.92	11.75	9.77	8.79	10.59	8.82	9.92
ENSMUSG00000018211.13	Wfdc15b	0	0	0	0	0	0	0	0	0
ENSMUSG00000018217.12	Pmp22	33.03	37.65	34.59	31.17	37.23	25.96	38.29	40.92	42.73
ENSMUSG00000018238.6	Gdf9	0.76	0.34	0.77	0.26	0.37	0.14	0.26	0.44	0.53
ENSMUSG00000018239.9	Zcchc10	1.95	2.26	2.73	2.14	1.49	1.85	2.42	1.58	1.69
ENSMUSG00000018259.12	Prl8a2	0	0	0	0	0	0	0	0	0
ENSMUSG00000018263.11	Tbx5	20.98	18.44	19.41	29.51	25.78	25.76	15.74	18.05	17.08
ENSMUSG00000018286.6	Psmb6	217.68	220.22	205.01	197.88	227.41	232.82	183.12	184.38	181.23
ENSMUSG00000018287.12	Spag7	62.74	62.97	64.34	56.36	52.95	59.76	51.44	48.43	56.41
ENSMUSG00000018293.4	Pfn1	301.82	275.87	266.43	193.73	213.18	210.15	185.18	221.47	209.27
ENSMUSG00000018322.10	Tomm34	15.28	17.57	15.39	15.59	16.06	15.75	15.5	14.2	14.83
ENSMUSG00000018326.9	Ywhab	47.63	50.5	49.27	35.46	34.13	42.38	35.42	36.75	37.46
ENSMUSG00000018334.17	Ksr1	5.87	5.65	5.46	3.58	3.79	3.15	4.06	3.88	4.34
ENSMUSG00000018339.11	Gpx3	193.48	194	181.73	227.34	232.69	205.63	101.28	103.42	107.18
ENSMUSG00000018340.13	Anxa6	216.78	215.44	193.7	168.29	190.75	181.34	176.67	175.88	167.03
ENSMUSG00000018341.12	Il12rb2	0.03	0.06	0.02	0.01	0.08	0	0.04	0.02	0.07
ENSMUSG00000018347.16	Zkscan6	5.29	4.5	3.9	6.37	7.11	5.51	4.94	3.74	3.63
ENSMUSG00000018362.14	Kpna2	105.9	101.9	102.95	36.16	40.55	46.45	60.7	60.69	66.12
ENSMUSG00000018363.16	Smurf2	34.06	32.81	33.9	26.66	26.55	26.19	26.79	26.34	29.38
ENSMUSG00000018372.13	Cep95	4.94	5.31	5.7	4.9	5.08	8.33	4.24	3.33	4.18
ENSMUSG00000018377.10	Vezf1	0.43	0.31	0.68	0.63	0.26	0.28	0.27	0.31	0.25
ENSMUSG00000018378.13	2210416O15Rik	3.87	4.74	3.89	5.39	4.95	4.77	5.07	4.53	5.17
ENSMUSG00000018379.17	Srsf1	55.92	51.27	56.07	32.66	23.52	33.91	41.49	41.7	41.98
ENSMUSG00000018381.15	Abi3	4.53	4.27	5.25	3.6	3.2	3.15	3.59	4.36	4.92
ENSMUSG00000018387.12	Shroom1	0.36	0.68	0.47	0.29	0.25	0.27	0.5	0.44	0.54
ENSMUSG00000018395.19	Kif3a	7.42	8.54	8.34	7.18	7.35	6.69	6.19	5.44	6.18
ENSMUSG00000018398.18	2020-09-08	34.19	33.34	32.35	28.25	28.87	27.08	35.91	37.11	35.57
ENSMUSG00000018401.17	Mtmr4	11.73	11.79	12.43	6.99	8.45	7.49	6.78	7.8	6.63
ENSMUSG00000018405.7	Mrm1	7.22	7.26	6.45	3.59	4.52	3.83	6.64	6.57	5.9
ENSMUSG00000018411.17	Mapt	0.58	0.78	1.15	0.67	0.98	0.51	13.24	10.89	10.86
ENSMUSG00000018412.16	Kansl1	16.03	16.36	15.46	16.52	14.61	15.42	13.97	14.12	13.9
ENSMUSG00000018415.14	Gid4	11.71	11.84	11.72	10.08	9.26	8.13	11.16	10.21	10.78
ENSMUSG00000018417.14	Myo1b	23.57	19.02	23.93	18.61	14.67	21.92	27.29	20.89	28.99
ENSMUSG00000018425.18	Dhx40	7.68	7.08	7.68	11.3	13.48	9.52	7.84	6.52	6.79
ENSMUSG00000018427.7	Ypel2	13.09	13.23	13.77	11.25	9.73	10.35	11.41	10.45	11.15
ENSMUSG00000018428.15	Akap1	48.64	49.17	48.54	58.05	59.55	54.68	56.94	56.06	53.23
ENSMUSG00000018433.14	Nol11	19.1	19.78	17.98	17.26	14.92	17.39	13.45	12.42	12.83
ENSMUSG00000018442.13	Derl2	8.75	9.87	9.62	7.05	7.43	6.85	7.94	6.63	6.72
ENSMUSG00000018446.8	C1qbp	108.64	102.47	100.44	82.94	80.39	87.98	57.31	60.18	64.14
ENSMUSG00000018449.12	Rpain	19.85	15.17	13.93	13.32	16.58	9.68	11.02	11.47	12.27
ENSMUSG00000018451.6	6330403K07Rik	2.63	2.99	2.9	1.72	2.5	1.69	1.46	1.11	1.32
ENSMUSG00000018459.15	Slc13a3	0.05	0.01	0.05	0.05	0.09	0.04	0.05	0.07	0.12
ENSMUSG00000018470.8	Kcnab3	0.62	0.3	0.6	0.49	0.64	0.62	0.68	0.39	0.86
ENSMUSG00000018474.17	Chd3	28.8	32.32	22.73	27.12	28	31.05	30.12	25.08	29.73
ENSMUSG00000018476.7	Kdm6b	6.95	7.02	7.48	7.94	5.86	7.29	7.98	7.71	8.67
ENSMUSG00000018479.12	1700125H20Rik	0.1	0	0	0.29	0	0	0	0.06	0
ENSMUSG00000018481.9	Appbp2	22.55	21.26	21.42	19.93	17.42	20.7	16.01	14.74	15.57
ENSMUSG00000018486.2	Wnt9b	0.77	0.37	0.29	0.54	0.58	0.77	0.62	0.6	0.33
ENSMUSG00000018500.2	Adora2b	0.33	0.17	0.16	0.37	0.64	0.46	0.41	0.44	0.45
ENSMUSG00000018501.17	Ncor1	63.42	68.41	64.85	63.23	57.27	63.64	60.95	54.81	58.19
ENSMUSG00000018507.16	Trpv2	3.75	2.79	1.95	1.88	2.56	2.15	2.01	2.27	2.36
ENSMUSG00000018509.8	Cenpv	8.11	9.33	8.53	6.83	7.04	7.4	6.22	8.21	6.02
ENSMUSG00000018537.16	Pcgf2	8.22	9.26	8.29	5.9	5.16	6.69	3.41	4.44	5.36
ENSMUSG00000018541.10	Cwc25	6.91	5.85	6.42	5.69	7.12	5.35	5.75	5.35	5.98
ENSMUSG00000018543.8	1700001P01Rik	0	0	0.19	0	0	0	0	0	0
ENSMUSG00000018547.8	Pip4k2b	8.93	8.51	8.28	6.66	6.65	6.64	8.09	7.68	7.99
ENSMUSG00000018548.15	Trim37	12.68	12.77	11.91	5.98	5.16	6.49	6.79	6.31	7.64
ENSMUSG00000018554.13	Ybx2	2.2	4.15	2.77	2.46	1.83	1.71	2.53	2.6	3.94
ENSMUSG00000018559.16	Ctdnep1	31.73	33.79	30.31	26.67	32.21	34.01	46.05	45.47	42.26
ENSMUSG00000018565.17	Elp5	40.24	39.32	41.15	37.67	38.77	39.22	28.77	30.93	34.21
ENSMUSG00000018566.14	Slc2a4	26.39	26.48	24.32	22.41	28.36	24.16	41.23	44.05	37.37
ENSMUSG00000018567.14	Gabarap	176.66	153.51	158.88	184.11	217.04	170.39	135.18	134.46	132.79
ENSMUSG00000018569.12	Cldn7	0.04	0.23	0.09	0.25	0	0.03	0.05	0.48	0.94
ENSMUSG00000018570.17	2810408A11Rik	1.11	1.08	1.05	1.98	2.71	2.46	1.46	1.17	1.38
ENSMUSG00000018572.10	Phf23	22.97	23.84	22.85	17.63	20.1	16.03	17.81	17.25	15.56
ENSMUSG00000018574.14	Acadvl	139.35	127.48	123.65	292.95	310.52	302.35	401.01	396.97	362.76
ENSMUSG00000018581.15	Dnah11	0.06	0.04	0.03	0.21	0.02	0.01	0	0.07	0
ENSMUSG00000018583.5	G3bp1	30.82	31.32	31.13	21.1	20.07	20.79	25.67	25.46	25.71
ENSMUSG00000018585.9	Atox1	54.14	48.25	56.19	58.46	75.93	63.15	66.01	59.71	47.04
ENSMUSG00000018589.8	Glra2	0	0	0	0	0	0	0	0	0
ENSMUSG00000018593.12	Sparc	659.7	669.97	618.08	574.48	696.98	590.17	748.98	768.82	763.01
ENSMUSG00000018595.6	Glra4	0.03	0.07	0.05	0	0.09	0.08	0	0	0.07
ENSMUSG00000018599.5	Mief2	5.79	5.7	6.51	7.36	6.01	7.57	8.51	9.01	6.85
ENSMUSG00000018604.18	Tbx3	3.11	2.86	4.2	4.11	3.86	4.14	3.86	3.92	3.85
ENSMUSG00000018620.2	Mmp20	0	0	0	0	0	0	0	0	0
ENSMUSG00000018623.9	Mmp7	0	0	0	0	0	0	0	0	0
ENSMUSG00000018634.10	Crhr1	0	0	0	0	0	0	0	0	0
ENSMUSG00000018648.15	Dusp14	0.86	0.91	0.69	0.9	0.51	0.75	0.75	0.49	0.49
ENSMUSG00000018651.14	Tada2a	6.06	6.55	6.52	6.89	6.25	6.16	5.72	4.99	5.1
ENSMUSG00000018654.17	Ikzf1	0.66	0.38	0.51	0.36	0.52	0.98	0.49	0.81	0.76
ENSMUSG00000018656.5	Tcaf3	0	0.01	0.02	0.05	0	0	0	0.02	0.01
ENSMUSG00000018659.12	Pnpo	10.34	9.59	11.11	17.78	22.47	16.8	7.86	8.6	8.84
ENSMUSG00000018661.17	Cog1	10.88	10.79	10.78	12.52	14.21	10.49	10.52	9.43	10.12
ENSMUSG00000018666.13	Cbx1	37.68	36.88	38	18.68	19.93	20.01	26.13	27.31	27.81
ENSMUSG00000018669.14	Cdk5rap3	13.38	13.22	11.18	18.89	21.14	18.63	14.49	13.4	12.82
ENSMUSG00000018672.15	Copz2	77.89	78.99	66.69	58.41	66.52	62.39	68.04	73.83	74.16
ENSMUSG00000018677.9	Slc25a39	60.76	67.12	59.38	71.39	76.62	62.01	51.36	56.55	53.48
ENSMUSG00000018678.13	Sp2	3.05	3.48	2.94	4.16	3.69	3.64	3.51	2.81	3.57
ENSMUSG00000018697.14	Aatf	12.65	12.65	11.53	11.8	11.34	11.39	9.17	8.33	9.97
ENSMUSG00000018698.15	Lhx1	0.04	0	0	0	0	0	0	0	0
ENSMUSG00000018707.13	Dync1h1	107.39	102.22	95.5	120.18	125.24	115.14	120.04	118.5	116.82
ENSMUSG00000018727.19	Cpsf4l	0.17	0.23	0.18	0.1	0.19	0.05	0.16	0.1	0.2
ENSMUSG00000018733.10	Pex12	2.95	3.81	3.65	3.92	4.68	3.98	2.48	6.5	5.72
ENSMUSG00000018736.14	Ndel1	32.17	35.34	37.49	37.39	33.55	34.1	35.25	27.73	31.81
ENSMUSG00000018740.14	Slc25a35	0.61	0.48	0.68	0.76	0.48	0.48	0.51	0.52	0.47
ENSMUSG00000018750.14	Zbtb4	5.51	6.36	6.52	6.11	6.68	5.84	6.96	7.02	8.26
ENSMUSG00000018752.19	Tnfsfm13	2.73	2.3	2.07	2.86	3.82	2.21	3.08	3.75	3.38
ENSMUSG00000018761.14	Mpdu1	14.22	14.78	15.98	17.72	17.2	13.38	12.05	12.29	10.94
ENSMUSG00000018765.5	Fxr2	30.75	29.87	28.25	34.15	31.36	30.49	28.19	32.5	31.01
ENSMUSG00000018770.9	Atp5g3	672.84	666.72	611.61	663.82	734.75	780.2	675.79	675.63	587.59
ENSMUSG00000018774.13	Cd68	4.84	4.12	3.07	7.27	6.96	4.9	4.77	5.05	3.54
[truncated: 46,824 more rows]

## Sheet: Sheet 2
Fatty acid beta oxidation-related gene expression in the heatmap of Fig. 1a (left)
	FPKM
Gene Symbol	E18.5d			P1d			P7d
Plin5	1.72	1.2	1.74	19.75	17.81	12.27	26.35	28.23	23.42
Ech1	121.38	110.48	106.88	332.28	405.84	332.21	481.55	514.26	480.23
Mlycd	10.57	10.74	10.3	53.44	49.82	36.56	42.5	38.67	40.38
Adipoq	0	0.38	0.42	2.12	3.09	1.91	1.01	0.86	0.97
Decr1	30.42	27.58	28.15	61.63	61.58	64.82	90.85	86.27	83.86
Acadvl	139.35	127.48	123.65	292.95	310.52	302.35	401.01	396.97	362.76
Cpt1A	21.27	19.81	18.83	76.62	74.57	73.01	53.17	52.31	48.64
Abcd2	0.25	0.21	0.36	0.6	1.27	0.73	0.73	0.59	0.73
Hadha	279.81	245.51	240.47	523.17	527.59	548.52	626.32	611.04	568.89
Cpt2	30.27	26.64	24.56	59.15	60.81	60.96	57.82	69.22	62.23
Acacb	20.95	22.2	22.39	55.45	50.05	45.26	51.17	50.79	50.27
Hadhb	210.64	196.89	193.83	414.16	446.64	403.04	447.45	460.85	422.46
Cpt1B	143.59	137.85	132.14	289.27	290.86	258.86	280.32	290.19	263.92
Etfdh	112.78	103.62	105.27	194.13	198.94	196.25	218.66	214.58	205.21
Acaa2	260.06	253.44	233.54	493.2	567.65	498.69	508.77	511.34	451.8
Crat	69.98	68.04	65.98	107.78	103.98	102.71	127.26	135.13	121.13
Acadl	227.24	220.86	220.45	408.19	377.52	398.08	409.97	421.75	414.76
Echdc2	7.67	8.26	8.32	12.96	16	13.63	14.82	13.54	11.94
Eci2	74.56	78.01	72.8	172.19	192.81	168.19	121.22	124.27	122.18
Acads	53.21	56.71	50.16	74.01	80.26	76.1	86.78	91.57	82.33
Etfb	376.7	375.29	324.9	447	476.63	456.73	554.19	561.66	544.07
Abcd3	21.96	19.04	19.73	33.01	27.22	34.56	32.46	28.83	30.92
Scp2	60.9	66.38	63.09	73.33	82.55	77.21	97.45	93.82	87.3
Bdh2	0.32	0.77	0.45	2.36	2.84	2.69	0.62	1	0.6
Etfa	100.21	100.29	103.03	115.11	107.39	124.48	151.38	144.57	140.51
Ehhadh	2.85	2.73	2.06	5.54	5.9	4.3	3.94	3.49	3.47
Irs2	4.02	4.46	4.08	18.83	21.99	19.03	4.85	6.29	6.56
Akt2	46.75	46.68	44.44	55.31	61.6	50.88	61.26	67.26	64.88
Hadh	124.72	118.87	113.36	176.65	194.54	184.87	166.63	173.96	152.84
Acad11	14.53	15.16	13.76	16.43	19.82	13.64	20.5	19.11	17.44
Slc27A2	0.03	0	0.13	0.18	0.69	0	0.09	0.02	0.1
Acad10	0.99	0.84	0.8	1.29	1.74	1.29	1.26	1.2	0.89
Acox3	11.81	12.78	13.45	19	23.15	18.23	15.82	15.25	17.37
Acadm	303.11	284	318.69	344.74	293.21	307.83	402.94	338.34	405.45
Eci1	105.92	102.73	98	123.05	137.97	125.78	131.53	130.64	122.1
Acat1	97.15	95.82	94.89	94.73	95.84	99.32	122.2	116.75	115.92
Acox1	36.27	35.92	32.71	57.12	55.08	46.53	42.94	44.77	40.95
Amacr	3.82	4.32	4.51	4.76	6.17	5.15	5.23	5.33	4.9
Ppard	3.45	4.11	3.66	2.93	3.47	2.84	3.83	5.48	4.06
Abcd1	7.95	7.93	7.95	9.75	10.6	8.01	9.36	9.75	8.49
Auh	19.17	21.21	19.31	27.04	33.42	25.33	23.99	21.94	22.26
Pex7	8.82	9.42	8.12	10.37	9.25	11.04	9.66	10.36	8.98
Akt1	125.34	130.92	124.09	121.89	116.83	125.05	135.78	142.79	138.67
Mtor	18.92	16.29	16.61	23.2	20.04	20.35	17.87	18.86	17.91
Pex2	14.62	14.93	12.65	16.3	17.23	19.24	14.89	14.99	13.8
Crot	13.63	14.46	14.09	20.77	19.75	16.55	16.13	13.76	13.73
Hsd17B4	51.22	48.24	48.89	58.2	57.49	56.96	52.05	50.16	49.22
Sesn2	2.04	2.58	2.12	2.12	2.35	1.92	2.55	2.14	2.1
Ppara	13.42	10.86	10.41	6.22	8.49	9.24	11.1	12.26	10.74
Lonp2	31.19	31.7	30.53	35.1	34.15	29.94	30.4	31.09	29.02
Mcat	9.87	9.81	8.99	12.56	13.28	14.67	9.7	9.58	8.39
Tysnd1	6.32	6.51	6.18	6.42	5.92	5.64	5.84	6.63	5.39
Slc25A17	15.64	14.18	13.43	16.21	16.65	14.83	13.41	13.84	13.14
Etfbkmt	9.69	7.84	9.9	19.94	22.35	13.72	8.79	9.3	7.27
Decr2	11.7	12.56	11.65	11.64	12.54	12.78	10.76	11.1	10.98
Echs1	102.86	104.82	97.2	124.23	144.78	127.23	97.15	89.11	83.6
Irs1	12.34	13.58	13	17.78	19.77	13.03	11.24	10.99	11.7
Cpt1C	2.14	1.74	1.82	2.14	2.06	1.41	1.78	1.59	1.46
Echdc1	9.97	11.47	11.07	8.25	8.58	11.38	9.05	8.14	10
Ivd	48.26	47.62	42.33	47.49	48.58	43.07	39.97	40.13	35.17
Fabp1	0	0	0.12	0	0	0	0	0.1	0
Mecr	17.41	18.84	14.7	14.42	14.01	14.2	13.16	14.89	12.04
Acot8	11.39	11.02	9.27	5.03	7.05	7.87	7.88	8.6	7.74
Gcdh	20.38	19.63	20.36	21.1	19.32	16.89	14.93	15.09	15.18
Twist1	1.43	1.78	1.74	0.62	1.09	0.7	1.37	1.1	0.93
Acat2	7.21	8.13	6.13	4.32	5.68	5.76	4.55	4.2	3.97
Lep	0	0.02	0.02	0	0.05	0	0	0.02	0
Acoxl	0.1	0.04	0.06	0.19	0.2	0.22	0.01	0.05	0.04
Cnr1	0.14	0.09	0.15	0.03	0.07	0.06	0.06	0.03	0.06
Acox2	0.05	0.22	0	0.27	0.24	0	0.01	0	0.01

## Sheet: Sheet 3
Oxidative phosphorylation-related gene expression in the heatmap of Fig. 1b (left)
	FPKM
Gene Symbol	E18.5d			P1d			P7d
Uqcrc1	255.03	258.47	234.24	301.98	330.82	296.9	338.24	366.35	332.38
Ndufv1	216.23	213.68	195.24	284.77	323.03	281.22	294.7	289.15	259.93
Cox4I1	1644.48	1575.85	1531.55	1979.22	2251.9	1982.76	2172.12	2172.49	1970.66
Cox6B2	7.25	7.26	7.16	11.07	9.78	13.29	8.22	9.41	9.56
Cox7A1	711.76	719.19	694.93	597.68	751.3	695.59	856.33	908.87	770.33
Ndufv3	400.99	409.14	386.81	353.52	403.28	387.81	490.36	479.16	450.17
Ndufa10	201.66	196.62	193.49	228.61	260.64	224.4	237.99	245.84	214.41
Cox10	19.88	18.65	18.54	22.88	19.81	21.05	20.93	24.35	21.35
Ndufb9	555.92	558.98	533.13	648.04	718.52	697.46	664.02	648.05	595.82
Ndufa11	36.93	36.29	37.92	30.54	32.33	32.13	41	44.55	41.7
Sdha	348.09	353.02	351.5	399.66	404.14	404.33	416.51	397.8	388.84
Ndufa3	551.51	512.22	546.47	566.51	647.33	583.66	639.18	612.15	576.1
Ndufb10	418.23	404.92	383.71	332.99	328.98	386.81	449.67	463.26	439.16
Ndufb7	372.47	408.73	362.41	349.68	360.46	357.01	422.88	428.16	413.71
Uqcrc2	365.1	352.47	334.23	393.14	391.6	396.9	386.61	400.58	369.56
Ndufa8	212.39	225.64	201.66	218.48	223.97	211.36	233.64	233.46	235.59
Ndufs2	363.37	356.76	324.92	406.96	485.54	415.69	394.36	394.98	354.53
Uqcrq	345.13	337.54	310.11	309	383.59	340.9	375.59	371.83	337.7
Ndufs7	141.5	156.37	142.88	143.28	150.78	149.22	155.44	162.2	159.96
Cox15	13.13	12.84	10.8	10.85	12.64	13.33	12.75	13.53	13.46
Uqcr11	967.19	985.36	987.4	969.51	1098.82	1015.59	1133.99	1051.27	956.5
Sdhd	273.07	259.25	259.66	288.41	303.54	303.09	294.9	292.71	257.67
Atp6Ap1	55.27	55.56	56.81	48.61	49.39	49.7	57.73	62.05	59.13
Ndufa9	179.21	181.35	163.53	221.84	254.02	224.48	193.04	190.12	174.88
Tcirg1	5.08	6.29	5.12	6.06	4.95	4.91	6	5.62	5.82
Ndufa7	348.52	314.35	300.3	402.81	472.81	402.94	344.23	361.06	310.14
Ndufs8	113.71	112.97	104.44	103.11	100.09	99.63	109.97	121.53	116.09
Cyc1	312.96	323.91	314.17	306.07	326.29	326.56	339.25	360.8	290.05
Ndufs1	237.92	217.07	219.76	251.86	252.13	272.95	248.32	224.86	227.52
Uqcrfs1	261.39	262.27	230.98	259.27	263.47	286.41	264.82	264.8	246.36
Atp6V0D1	32.33	29.38	29.71	36.65	43.07	35.07	33.06	33.33	27.38
Ndufb8	642.81	622.17	607.84	620.05	685.56	660.96	650.17	676.38	575.72
Ndufa4L2	26.04	25.03	22.34	17.23	20.29	19.03	26.52	24.26	23.03
Cox5A	365.85	350.19	326.51	312.2	339.29	344.3	350.91	362.29	332.7
Atp6V1G2	2.88	3.06	2.1	2.57	2.85	3.42	2.34	2.52	3.13
Atp6V0B	67.42	67.83	68.84	68.12	90.39	62.67	66.25	76.73	59.43
Atp6V0A2	12.42	14.49	14.42	9.85	9.02	12.56	13.22	12.6	14.75
Cox5B	558.08	527.45	594.09	592.75	746.08	675.91	604.28	565.67	473.13
Cox6B1	1617.59	1520.69	1484.15	1713.92	2026	1873.84	1560.24	1498.71	1448.27
Cox6A2	429.56	431.14	467.34	412.1	446.92	394.14	415.93	448.75	418.31
Atp6V0A1	43.76	38.62	36.29	51.75	42.92	46.22	39.38	37.43	37.22
Atp6V1E1	73.18	73.93	69.55	87.03	97.33	86.24	69.97	70.61	66.74
Sdhc	150.79	151.51	146.87	128.41	144.91	133.83	140.41	145.23	141.64
Atp6V1F	60.08	57.64	61.55	78.66	102.74	79.58	59.12	58.73	52.22
Ndufs3	186.49	170.63	164.81	187.51	207.14	208.81	170.87	170.46	150.53
Ppa2	52.46	50.09	46.9	37.25	37.99	45.42	50.36	45.67	43.65
Ndufb3	87.16	84.07	84.24	67.08	70.05	76.55	81.11	81.21	72.16
Ndufa1	284.29	276.19	270.1	263.95	316.58	306.36	274.09	263.69	219.89
Sdhb	407.53	391.51	340.75	407.56	434.63	413.11	355.65	353.35	330.48
Atp6V1A	34.25	32.47	27.22	24.25	28.51	27.5	28.5	29.49	27.52
Atp6V0C	133.18	134.77	125.27	110.77	125.57	124.39	107.95	127.8	119.89
Cox4I2	13.57	13.16	11.76	8.31	12.25	7.99	10.96	10.99	12.46
Ndufv2	293.86	279.78	285.8	294.85	314.34	314.36	253.99	254.71	247.02
Ndufs6	293.28	272.93	267	225.95	262.74	256.23	255.21	246.61	224.68
Ndufb2	144.63	140.9	138.3	100.73	112.37	100.4	125.54	129.2	114.47
Ndufa2	112.33	108.21	110.22	105.92	120.81	114.59	102.94	93.15	89.97
Cox7A2L	198.51	202.86	190.82	232.89	261.27	218.6	173.71	174.74	160.58
Atp6V1G1	65.03	66.48	64.68	61.88	72.73	64.54	59.49	52.22	53.59
Uqcr10	950	910.77	867.59	850.05	993.29	950.06	802.82	786.41	691.05
Cox11	7.98	8.49	6.73	5.48	5.18	5.76	7.18	5.74	6.42
Ndufs5	239.17	235.73	225.86	173.04	195.5	198.14	197.95	196.58	183.11
Atp6V1D	73.24	71.79	69.82	65.59	63.79	61.58	55.59	60.26	59.8
Ndufb5	294.56	299.42	291.59	261.49	266.93	288.97	226.1	249.08	238.82
Ndufs4	63.63	61.78	60.27	49.7	60.05	56.19	50.41	51.03	47.26
Uqcrh	1216.88	1141.33	1119.96	1121.42	1283.59	1251.36	940.59	973.33	868.25
Atp6V1C1	21.16	21.18	21.62	21.29	21.31	20.32	17.69	15.88	17.53
Cox7C	709.93	689.54	719.29	645.6	786.61	712.73	557.49	595.63	515.63
Ndufb6	126.69	119.4	119.69	94.67	112.55	116.86	98.01	100.21	85.9
Ndufab1	213.4	193.69	209.69	183.78	176.27	185.26	157.33	155.38	153.59
Ndufc1	132.89	140.62	205.41	140.04	89.88	115.1	124.85	121.08	113.94
Cox7A2	494.16	479.86	441.76	498.19	564.98	562.64	361.4	366.58	328.75
Ndufa6	146.18	151.29	146.17	117.4	126.61	120.36	110.72	116.16	102.74
Ndufa5	394.49	435.04	442.78	367.44	384.89	379.7	318.11	307.89	311.85
Cox17	185.48	208.68	180.78	132.39	126.48	160.95	141.41	134.48	145.8
Ndufa4	831.82	789.1	798.82	662.34	737.17	678.66	603.55	591.37	565.51
Atp6V0D2	0.09	0.02	0	0.02	0.11	0.11	0.04	0.03	0.01
Lhpp	16.23	15.21	14.63	14.11	14.91	13.17	10.92	10.73	11.68
Cox6C	1628.46	1631.43	1571.2	1626.11	1747.18	1817.38	1201.62	1115.32	1140.2
Ndufc2	288.5	277.8	278.73	235.92	227.4	249.69	182.02	221.06	200.02
Atp6V1H	15.82	17.94	17.98	16.8	17.18	19.46	12.03	11.67	12.65
Uqcrb	643.33	646.52	689.07	552.26	603.25	613.49	433.65	479.21	465.13
Atp6V0E2	6.14	6.19	5.86	7.43	8.17	7.85	4.11	4.23	4.17
Ndufb4	133.26	131.78	126.2	97.95	106.75	108.82	85.83	90.17	84.88
Cox7B	194.22	211.59	218.22	164.55	180.93	187.92	128.24	136.33	126.21
Atp6V1B2	63.39	63.74	62.36	56.42	60.61	55.16	36.78	34.91	33.38
Atp4A	0.02	0.01	0.14	0.01	0.03	0.01	0	0	0.09
Cox8A	451.86	458.76	429.99	294	340.27	334.57	218.9	242.5	236.86
Ppa1	34.82	34.02	32.4	9.97	10.78	12.7	15.51	17.8	17.97
Cox6A1	460.85	507.58	478.63	337.71	391.36	361.19	213.66	231.72	240.93
Atp6V0A4	0.55	0.59	0.33	0.2	0.21	0.02	0.05	0.17	0.11

## Sheet: Sheet 4
Glycolysis-related gene expression in the heatmap of Fig. 1c (left)
	FPKM
Gene Symbol	E18.5d			P1d			P7d
Aldoc	11.39	10.7	8.01	5.66	6.56	6.85	1.34	1.12	1.39
Pgam1	172.25	167.82	163.54	37.82	38.16	39.17	40.33	46.84	46.37
Pfkp	99.43	101.89	96.7	50.11	45.8	51.86	41.87	40	43.64
Pgk1	608	559.04	534.34	291.22	301.63	355.15	256.33	255.42	240.21
Aldob	0.05	0.06	0.13	0.1	0.49	0.12	0.03	0.03	0.05
Ldha	1023.56	973.61	884.94	385.06	396.82	442.77	507.27	503.38	488.43
Eno1	558.83	570.76	513.26	373.78	379.37	398.73	289.81	303.95	275.31
Tpi1	748.65	738.11	662.47	416.88	455.8	442.35	409.52	418.61	397.87
Gapdh	3852.48	3761.25	3595.97	2675.08	2832.76	2742.21	2171.95	2339.48	2186.19
Eno2	1.19	1.81	0.83	0.84	1.4	0.92	1.03	0.69	0.67
Hk1	169.82	170.94	154.99	125.52	101.79	120.68	97.75	109.75	102.67
Pfkl	66.68	68.61	64.98	19.78	22.45	19.48	42.98	44.38	42.03
Aldoa	1748.31	1675.39	1549.85	1233.87	1296.68	1172.6	1225.84	1268.32	1204.37
Pgm2	146.23	137.01	126.95	102.56	106.75	105.36	104.79	111.78	97.46
Pkm	701.08	692.25	660.9	405.24	421.95	447.14	534.66	550.79	545.18
Hk2	46.97	45.94	47.31	16.42	19.44	19.47	40.65	39.27	35.53
Pgam2	767.81	752.58	695.66	565.03	549.87	583.55	608.44	670.53	673.12
Pdhb	342.94	338.03	328.14	318.48	322.71	337.84	289.86	313.51	297.33
Ldhb	669.61	681.62	643.08	764.97	783.29	718.84	603.17	600.56	607.26
Ldhal6B	0.22	0.37	0	0.07	0.19	0	0.09	0.12	0.36
Pgm1	8.42	8.18	7.34	7.54	6.98	7.86	7.44	8.04	8.07
Pdha1	196.89	197	201.86	223.89	208.99	224.49	252.8	230.34	248.49
Hk3	0.38	0.41	0.43	0.4	0.46	0.27	0.5	0.67	0.38
Gck	0.08	0.18	0.05	0.1	0.12	1.01	0.04	0.09	0.27
Eno3	549.27	528.73	487.1	534.01	620.24	598.61	869.37	872.15	821.16
Pfkm	126.38	127.51	117.14	148.31	164.87	151.61	224.95	225.6	208.81

## Sheet: Sheet 5
Cell cycle-related gene expression in the heatmap of Fig. 1d (left)
	FPKM
Gene Symbol	E18.5d			P1d			P7d
Ccnb3	0.07	0.1	0.12	0.06	0.03	0.06	0	0	0
Cdkn1C	73.87	74.98	69.39	55.22	50.41	46.81	17.81	17.32	18.55
Bub1	18.51	14.3	15.09	2.11	2.76	3.06	5.41	4.76	5.26
Ccne2	17.41	15.21	16.51	0.97	2.3	1.54	4.99	6.36	5.46
Gadd45B	7.03	7.2	6.74	5.05	6.7	4.5	3.44	1.78	2.71
Myc	8.25	8.92	9.33	9.88	13.81	8.76	3.02	3.39	3.83
Chek1	9.49	6.3	8.55	1.74	1.45	2.86	2.5	3.16	3.93
Ccne1	8.26	7.71	6.99	1.89	1.83	2.4	2.29	3.19	3.76
Ccnb1	48.03	48.9	52.15	15.16	20.59	16.21	20.18	19.03	21.13
Cdc25C	7	6.69	6.56	3.13	3.3	2.47	2.54	2.9	2.91
Ccna2	61.77	61.83	59.8	13.56	16.59	16.38	22.37	26.05	29.97
Cdk1	92.02	74.9	81.4	16.91	25.71	22.33	35.89	40.09	34.14
Bub1B	39.12	36.88	34.53	10.84	11.8	13.67	14.85	16.73	17.6
Ccna1	0.09	0.38	0.19	0.14	0.15	0.03	0.04	0.05	0.21
Dbf4	11.72	12.85	12.15	4.31	4.97	6.39	5.31	4.97	6.62
Cdc7	7.36	7.54	6.61	1.47	1.03	1.6	3.38	3.31	3.8
Plk1	21.8	20.54	21.39	5.07	6.12	5.44	8.94	10.78	11.44
Skp2	6.86	6.06	6.1	1.25	1.37	1.86	3.09	2.87	3.47
Ttk	7.08	7.52	8.17	1.52	1.66	2.84	3.72	3.14	4.55
Mad2L1	26.44	26.69	24.62	7.13	9.5	9.72	12	12.14	15.05
Ccnd3	74.04	84.02	76.89	55.57	71.49	52.47	39.88	40.07	39.3
Ccnb2	31.33	31.5	29.53	15.66	17.6	16.92	15.43	17.74	16.27
Cdkn2D	26.61	29.34	25.23	11.41	15.92	12.04	16.08	13.33	15.28
Mcm6	62.25	54.84	52.14	14.3	17.02	24.3	30.53	30.31	32.91
Cdc6	7.95	5.22	6.29	0.76	0.42	1.63	3.67	3.5	3.77
Ywhah	149.05	160.41	165.52	81.94	86.6	90.47	84.18	91.53	95.01
Orc1	2.43	1.72	1.78	0.77	0.75	1.61	1.46	0.78	1.16
Cdc20	42.01	44.69	35.53	16.09	16.79	17.89	21.23	25.29	24.89
E2F1	8.23	7.48	7.42	1.16	1.6	1.89	4.01	4.88	4.63
Cdc25A	11.17	11.25	9.79	6.08	5.62	6.32	6.2	6	6.99
Wee1	17.85	16.96	16.48	10.46	10.19	12.62	10.28	10.11	10.21
Mcm4	25.42	23.8	22.32	6.29	6.18	10.68	14.01	13.59	15.37
Pcna	84.12	84.07	82.32	24.38	31.42	37.1	45.79	51.73	53.38
Cdc45	15.64	13.58	13.73	3.96	2.48	5.56	7.72	9.21	8.99
Orc2	8.99	9.59	6.94	4.15	4.88	7.31	5.59	4.39	5.47
Cdc25B	10.46	10.84	11.17	7.29	8.98	7.75	6.02	7.26	6.5
Orc4	21.17	21.57	20.74	13.53	14.44	16	13.1	13.87	12.03
Orc6	19.43	17.47	14	9.53	10.9	9.43	9.29	10.67	11.48
Cdk4	123.19	116.42	112.37	76.54	74.74	85.15	70.24	73.37	74.35
Cdk2	33.08	31.25	29.29	15.27	17.86	20.9	18.49	20.25	19.91
Mcm7	57.11	55.92	47.68	22.48	23.99	28.04	30.97	33.8	37.09
E2F5	3.43	3.63	4.52	3.2	2.87	3.34	2.47	2.27	2.6
Espl1	5.29	5.64	4.98	1.24	1.74	1.9	2.96	3.44	3.78
Ywhaq	117.82	106.71	103.79	71.09	77.8	86.32	70.49	67.2	73.29
Anapc13	149.73	148.34	151.45	134.55	170.07	141.92	95.44	98.34	96.79
Rbl1	12.8	11.96	12.41	2.98	3.34	4.69	7.45	7.34	9.28
Hdac2	44.54	45.31	46.34	30.85	27.69	36.33	29.86	27.19	31.85
Cdc27	15.93	16.49	16.62	11.54	8.81	11.4	10.62	10.49	11.17
Mcm3	45.55	49.95	46.73	8.61	13.64	19.77	31.1	28.3	36.2
Tgfb2	11.78	9.49	9.04	7.01	6.87	8.76	7.91	5.74	7.17
Anapc10	2.76	2.71	3.24	2.62	2.4	2.06	1.9	2.21	1.93
Mcm2	40.5	36.13	34.28	7.86	7.41	13.77	22.45	26.34	28.19
Smc3	8.49	10.46	12.21	7.69	6.98	9.5	7.06	7.36	7.28
Cdc16	35.04	33.26	32.1	27.4	29.85	29.31	22	24.97	23.01
Orc5	9.65	10.67	9.02	6.72	8.47	7.77	7.66	6.49	6.31
Gadd45G	10.52	9.47	10.78	9.22	9.07	7.24	6.38	6.02	9.11
Atm	5.32	5.23	5.75	4.86	4.25	3.9	4.25	3.35	3.84
Ywhae	307.48	281.92	304.71	199.06	189.78	221.2	195.16	202	232.08
Cdk7	10.02	10	9.38	6.5	6.13	6.94	7	6.86	6.94
Hdac1	34.93	34.99	32.1	25.38	25.67	29.35	23.73	22.88	25.83
Ywhaz	170.76	168.25	156.69	123.85	123.72	138.95	114.5	115.45	123.37
Stag2	28.85	29.56	34.17	22.89	30.62	25.54	19.64	21.58	24.88
Mcm5	28.19	26.28	23.82	5.36	6.02	10.36	16.95	19.15	19.84
Rbx1	45.37	43.38	40.25	35.76	40.31	41.57	33.06	31.31	29.31
Smc1A	18.4	22.11	22.3	12.26	12.89	13.95	15.63	13.45	16.85
Rad21	73.96	75.89	72.25	44.21	45.66	44.49	53.02	50.77	58.89
Cdc14B	4.32	4.4	4.85	4.21	4.39	4.07	3.55	3.19	3.31
Ywhab	47.63	50.5	49.27	35.46	34.13	42.38	35.42	36.75	37.46
Atr	7.65	8.03	8.98	5.68	6.31	6.8	6.47	6.04	5.99
Cdc26	51.14	48.36	44.32	45.73	51.46	53.83	39.66	35.71	33.49
Anapc4	26.66	23.47	23.19	23.15	17.85	26.04	18.35	18.06	19.15
E2F2	2.53	2.88	2.16	1.3	1.62	1.55	1.91	1.86	1.99
Bub3	40.65	38.4	37.66	25.55	29.92	26.37	30.11	29.95	28.91
Cul1	38.97	37.29	38.11	40.74	32.38	40.36	28.56	29.13	30.47
Stag1	21.97	22.03	22.86	20.44	15.68	22.64	18.75	15.6	17.81
Anapc11	46.84	46.82	40.97	28.9	35.98	30.84	35.05	35.26	34.78
Smad2	29.82	25.52	27.97	22.58	23.11	28.96	21.21	22.68	21.28
Cdc23	42.42	40.15	46.42	36.16	35.52	35.83	33.89	31.91	35.18
Anapc1	56.35	52.64	60.58	48.15	50.22	47.13	48.53	40.77	43.46
Orc3	31.14	29.61	29.56	32.84	28.62	30.83	25.42	23.4	22.65
Fzr1	16.67	16.71	16.69	12.72	12.82	13.63	12.43	14.3	13.13
E2F4	12.12	13	12.59	8.76	9.04	9.01	9.12	10.28	10.99
Ccnh	9.71	10.59	10.21	8.02	9.04	8.46	7.81	8.03	9.1
Ep300	25.08	26.96	31.62	27.95	28.17	24.59	24.44	22.53	21.55
Mad2L2	7.61	6.17	7.02	7.09	8.97	7.98	5.15	6.1	5.81
Tfdp1	35.99	35.56	35.4	20.39	17.34	20.55	28.31	30.45	30.05
Crebbp	22.49	24.26	24.51	25.73	23.39	25.85	19.36	19.12	20.89
Rbl2	16.19	16.54	16.76	29.16	31.98	18.09	14.68	12.13	14.8
Anapc2	22.47	29.3	25.16	24.92	23.78	23.42	21.29	22.47	21.86
Tgfb3	14.89	14.91	13.51	14.64	14.34	11.5	12.31	11.85	13.04
Anapc5	147.34	153.16	136.4	140.49	156.16	133.34	126.99	124.59	123.76
Prkdc	4.7	5.44	5.13	4.87	4.45	4.82	5.01	4.02	4.27
Tfdp2	16.95	15.83	17.82	32.26	39.12	21.29	15.07	14.1	15.21
Cdkn1B	21.57	22.46	23.66	29.56	36.84	25.28	20.78	19.59	19.55
Smad3	15.61	14.92	14.84	13.55	14.39	13.26	14.19	13.17	12.95
Smad4	28.23	29.87	30.52	34.88	39.54	32.3	29.06	24.45	26.51
Pkmyt1	3.27	2.99	3.39	1.4	1.65	1.76	2.34	2.77	3.63
Abl1	30.41	30.88	31.19	29.13	31.98	29.43	27.45	28	29.56
Chek2	4.73	3.79	4.29	1.62	1.82	1.86	4.69	3.96	3.2
Cdc14A	2.72	2.65	2.16	3.13	3.29	2.32	2.23	2.15	2.77
Anapc7	23.78	20.99	20.74	23.94	25	25.62	22.77	20	19.51
Mdm2	28.12	25.21	31.28	26.51	25.28	26.75	27.46	24.18	31.16
Rb1	6.03	6.51	8.26	7.55	5.02	7.8	6.72	6.93	6.73
Ccnd1	37.19	39.11	34.97	18.5	17.52	23.2	34.3	35.88	39.9
Tgfb1	10.56	10.48	9.02	9.53	9.4	9.88	8.96	10.14	10.85
E2F3	6.56	6.27	6.33	3.71	3.54	4.17	4.21	4.77	10.17
Gsk3B	27.19	27.77	28	32.56	31.4	33.41	28.58	27.91	27.22
Cdkn2C	21.55	20.77	18.72	11.78	14.48	13.31	19.98	20.35	21.8
Mad1L1	9.48	11.63	10.06	9.69	7.88	9.68	10.61	9.73	11.65
Ywhag	59.3	59.7	57.02	59.09	49.88	62.04	60.58	67.85	65.28
Zbtb17	8.67	8.05	7.51	8.84	9.65	8.01	8.67	9.38	8.99
Ccnd2	68.97	68.13	65.29	42.4	36.18	48.28	73.47	77.07	77.37
Pttg1	55.32	52.8	48.2	63.88	77.49	70.13	61.64	59.49	57.55
Smc1B	0.02	0.01	0.02	0	0.04	0.05	0.03	0.02	0.01
Cdk6	24.59	23.1	22.33	23.15	14.57	21.12	30.59	27.96	26.83
Cdkn2B	0.14	0.1	0.47	0.03	0.13	0.31	0.38	0.31	0.2
Cdkn1A	12.35	12.97	14.21	22.58	21.61	15.4	17.85	18.76	17.9
Sfn	0.57	0.83	0.68	1.32	1.34	1.12	1.25	1.01	0.98
Gadd45A	0.6	1.12	1.19	2.39	3.33	2.92	4.46	3.53	3.21
Cdkn2A	0	0	0	0	0	0.12	0.29	0.17	0.08

## Sheet: Sheet 6
Ketone body metabolism-related gene expression in the heatmap of Fig. 2a (left)
		FPKM
	Gene Symbol	E18.5d			P1d			P7d
Ketone body biosynthetic process	Hmgcs2	1.74	1.85	1.72	73.13	83.99	56.71	55.14	53.44	46.92
	Bdh2	0.32	0.77	0.45	2.36	2.84	2.69	0.62	1	0.6
	Acat1	97.15	95.82	94.89	94.73	95.84	99.32	122.2	116.75	115.92
	Acss3	2.43	2.62	2.76	5.41	7.12	5.72	3.16	2.65	2.57
	Hmgcl	30.65	27.24	25.95	31.06	32.88	31.3	30.67	31	27.35
	Aacs	3.74	4.74	3.04	2.28	2.38	2	2.87	3.1	3.54
	Hmgcll1	0.1	0.1	0.2	0.2	0.06	0.07	0.08	0.07	0.12
	Slc27A5	0.13	0.01	0	0	0.23	0.02	0	0	0.02
	Bdh1	1.83	3.14	3.64	1.6	1.32	1.34	0.42	0.49	0.29
Ketone catabolic process	Cbr3	0.68	0.7	0.62	0.7	2.26	1.11	2.22	1.79	2.42
	Kyat1	14.27	12.95	11.67	26.17	28.56	22.98	21.28	20.52	18.18
	Kynu	0.03	0.02	0.05	0.07	0.06	0.03	0.04	0.02	0.09
	Aldh8A1	0.04	0.01	0	0	0	0	0.01	0.03	0.03
	Hagh	37.76	37.33	36.3	46.09	50.99	46.87	49.36	50.23	48.33
	Pnkd	116.62	112.12	114.78	94.27	92.54	90.02	94.78	92.35	88.5
	Oxct1	218.69	216.95	203.01	84.63	87.51	96.74	126.36	106.91	139.09
