# Supplementary material for: Neonatal ketone body elevation regulates postnatal heart development by promoting cardiomyocyte mitochondrial maturation and metabolic reprogramming
Source: Cell Discov. 2022 Oct 11;8:106. doi: 10.1038/s41421-022-00447-6 (PMC9553951; doi:10.1038/s41421-022-00447-6)
Supplement: Supplementary file 3 — Table S2 [file 41421_2022_447_MOESM3_ESM.xlsx]

## Sheet: Sheet 1
Supplementary Table S2. Proteomic changes in the mouse heart during perinatal period
Abbreviations: Embryonic day 18.5 (E18.5d), postnatal day 1 (P1d), postnatal day 7 (P7d)
			Normalized Intensity
Uniprot ID	Gene Symbol	Ensembl ID	E18.5d-1	E18.5d-2	E18.5d-3	P1d-1	P1d-2	P1d-3	P7d-1	P7d-2	P7d-3
A0A0U1RPP0	Blm	ENSMUSG00000030528	0.826535	0.974903		0.664632	0.591846		0.325085	0.573229
A0A0G2JE15	Myl2	ENSMUSG00000013936		1.37102	1.18268		1.0124	1.79614		1.2935	0
P02104	Hbb-y	ENSMUSG00000052187	0.145355	0.155201	0.133048	0.0657369	0.0995761	0.0875305	0.047179	0.0468089	0.053743
K3W4R6	Tnnt2	ENSMUSG00000026414	0.184271	0.234784		0.122628	0.300091		0.654317	1.09265
P04247	Mb	ENSMUSG00000018893	0.199733	0.219635	0.268081	0.249094	0.276684	0.285894	0.86158	0.79272	0.898145
A0A2R8W710	Recql4	ENSMUSG00000033762	0.646562	1.19408		0.522516	0		0.648205	0.41507
A8DUK4	Hbb-bs;Hbb-bt	ENSMUSG00000052305;ENSMUSG00000073940	0.955746	0.923543	1.05366	1.13086	1.0011	1.05326	1.10062	1.06914	1.14768
P07724	Alb	ENSMUSG00000029368	0.736231	0.73535	0.749947	0.674855	0.684335	0.691815	0.883139	0.873926	0.876582
Q8QZV2	Shisa2	ENSMUSG00000044461	1.12668	0	1.19663	1.04533	0	1.07613	0.718612	0	0.246188
Q5SX39	Myh4	ENSMUSG00000057003	2.28617	2.47297	2.5586	2.46455	2.56077	2.45179	0.463347	0.491136	0.553968
Q8CGN5	Plin1	ENSMUSG00000030546		0.107741	0.544329		0	0.482875		2.6841	1.85142
Q3TLR7	Dtl	ENSMUSG00000037474	0.934568	0.885447	0.863682	0.685494	0.419625	0.751563	0.775131	0.399139	0.499077
A0A140LIU4	Cox7a1	ENSMUSG00000074218	0.323987	0.319037	0.311249	0.36932	0.390476	0.32995	0.5625	0.627605	0.734757
Q9CR49	Hbb-y	ENSMUSG00000052187	0.0808769	0.245279	0.336444	0.061081	0.349522	0.226084	0.0770868	0.436055	0.489332
F8VPZ5	Ercc6	ENSMUSG00000054051	0.734758	0.743304		0.553813	0.714513		0.684696	0.460469
P48787	Tnni3	ENSMUSG00000035458	0.334248	0.389979	0.369328	0.45255	0.476359	0.467089	0.910308	0.916502	0.875989
E9Q0W3	Ptbp1	ENSMUSG00000006498	0.595148	0.734645	0.643141	0.628091	0.763439	0.622741	0.534823	0.626397	0.617037
Q6PFD6	Kif18b	ENSMUSG00000051378	0.976819	0		0.911415	3.67954		0.692823	0
Q8R155	Ly6g2	ENSMUSG00000047728		0.683762	0		0.698774	0.777021		1.02946	0
E9PUV9	Card10	ENSMUSG00000033170	0.485652	0.50752	0.241119	0.742034	0.688474	0.564554	0.42022	0.43013	0.151552
A2BH06	Rpl11	ENSMUSG00000059291	0.573256	0.820432		0.599983	0.623525		0.436286	0.528247
Q9CRA2	Pdlim5	ENSMUSG00000028273	0.195127		0.416189	0.208158		0.453504	0.267736		0.494572
P48962	Slc25a4	ENSMUSG00000031633	0.632958	0.626779	0.653359	0.854636	0.80621	0.826062	0.921598	0.860498	0.90492
P17809	Slc2a1	ENSMUSG00000028645	0.763991	0.779013	0.860968	0.652612	0.802615	0.780079	0.168881	0.411398	0.476379
A0A087WRP7	Ly6c1	ENSMUSG00000079018	0.336717	0.31913	0.492309	0.615102	0.458502	0.50873	0.716394	0.666417	0.891949
P54869	Hmgcs2	ENSMUSG00000027875	0.354589	0.368403	0.427399	0.197959	0.276781	0.308388	5.12433	4.71853	4.75974
Q6NZL6	Tonsl	ENSMUSG00000059323	1.06307		1.0867	0.865849		1.72876	0.762269		0.177382
P68433	H3c10;Hist1h3h;H3c11;Hist1h3i;H3c1;Hist1h3a;H3c8;Hist1h3g	ENSMUSG00000101355;ENSMUSG00000101972;ENSMUSG00000069265;ENSMUSG00000099517	0.943225	0		1.19388	0		1.11609	10
P06467	Hba-x	ENSMUSG00000055609	0.261728	0.269485	0.39511	0.246114	0.214429	0.340387	0.283278	0.229508	0.40213
P04444	Hbb-bh1	ENSMUSG00000052217	0.137978	0.447743	0.579957	0.0957639	0.401109	0.422324	0.0846387	0.388286	0.507121
Q9CPZ6	Ormdl3	ENSMUSG00000038150		0.98944	0		1.23637	7.27295		1.26255	0
P52927	Hmga2	ENSMUSG00000056758	0.43439	0.574562	0.472215	0.374077	0.482288	0.403881	0.278101	0.461687	0.262835
A0A286YCT4	Ssr1	ENSMUSG00000021427	0.208583	0.443351		3.68379	0.843531		0	0.831149
D3Z566	Armh4	ENSMUSG00000036242	0.554452	0.424348	0.476754	0.234652	0.377051	0.334338	0.348595	0.276022	0.192095
A0A494BAV5	Scd2	ENSMUSG00000025203	1.57982	1.52859		1.03979	1.21918		0.326911	0.348174
Q6NSP9	Hmga2	ENSMUSG00000056758	0.432486	0.43202	0.443255	0.286195	0.346397	0.288385	0.329842	0.364842	0.243357
Q8K3Y3	Lin28a	ENSMUSG00000050966	0.258454	0.388409	0.3402	0.211744	0.362879	0.377773	0.241477	0.479781	0.26768
Q3KR45	Dnmt3b	ENSMUSG00000027478	0.565184	0.542449		0.522447	0.603956		0.394463	0.466267
Q8BJQ2	Usp1	ENSMUSG00000028560	0.993146		0.94992	0.621728		0.819951	0.759948		0.551215
Q80X68	Csl	ENSMUSG00000046934	0.470923	0.371231	0.716804	0.678045	0.38298	0.511025	0.725845	0.564906	0.879029
A0A0R4J1E3	Dbn1	ENSMUSG00000034675	0.756197	0.806802	0.758691	0.713762	0.616316	0.689411	0.750012	0.959015	0.92209
Q8BY89	Slc44a2	ENSMUSG00000057193	0.360164	0.356604	0.370159	0.455051	0.506777	0.3916	0.464432	0.492124	0.383588
Z4YKL5	Gsdma3	ENSMUSG00000064224	0.566619	0.580624	0.664928	0.685699	0.546919	0.622582	0.747442	0.70208	0.660564
O09161	Casq2	ENSMUSG00000027861	0.759113	0.742568	0.801537	0.883234	0.819705	0.848428	1.18108	1.19348	1.24089
Q6PFD7	Naif1	ENSMUSG00000039164		0.949776	1.26668		0.756734	0.737472		1.03646	1.24377
Q8VCT4	Ces1d	ENSMUSG00000056973	0.258802	0.338898	0.333928	0.267874	0.366674	0.313187	0.444049	0.585252	0.566846
A0A0H2UKC2	Fam241a	ENSMUSG00000050549	1.05913		0	1.14419		0	2.17489		0
Q91Z83	Myh7	ENSMUSG00000053093	2.23455	2.26478	2.22666	2.49299	2.43048	2.28432	0.471792	0.480321	0.555796
Q6P8J7	Ckmt2	ENSMUSG00000021622	0.279549	0.303188	0.309808	0.336291	0.358619	0.362331	0.605362	0.61448	0.60117
D3Z055	Pabpn1	ENSMUSG00000022194	0.652526	0.660578	0.618401	0.608303	0.618223	0.648241	0.489449	0.480382	0.469071
Q8VCD6	Reep2	ENSMUSG00000038555	2.01575	2.12136	0.625505	2.17659	2.31726	2.67464	0.439061	0.469656	1.10969
Q3UQ14	Zfp275	ENSMUSG00000031365	0.901137	0.706018		0.642873	0.258737		0.759658	0.265818
Q9ERS6-2	Il1rapl2	ENSMUSG00000059203	0.281963	0.339194	0.305928	0.355419	0.361695	0.33636	1.22362	1.13304	1.23556
O55143	Atp2a2	ENSMUSG00000029467	0.535892	0.596997	0.63777	0.808407	0.811319	0.797138	0.655758	0.699007	0.75676
Q80W03	Tox3	ENSMUSG00000043668	0.869419	0.965985	1.17824	0.818375	0.756863	0.570704	0.789408	0.866734	0.623865
P04117	Fabp4	ENSMUSG00000062515	0.618677	0.655786	0.687422	0.727145	0.732413	0.730419	1.80491	1.82916	1.83494
Q80W15	Igfbpl1	ENSMUSG00000035551	0.617276	0.564289	0.450229	0.516791	0.570138	0.3369	0.452302	0.926313	0.274083
E9PYW4	Rnf168	ENSMUSG00000014074		1.057	1.1515		0.627949	0.702053		0.614157	0.821667
P11404	Fabp3	ENSMUSG00000028773	0.66046	0.664044	0.681417	0.588396	0.527627	0.565057	2.25558	2.36501	2.34291
P54763	Ephb2	ENSMUSG00000028664	0.858666	0.985037		1.09401	0.940887		0.520512	0.517335
F8WJA5	Msi1	ENSMUSG00000054256	0.579162	0	0.62744	0.501371	0.409598	0.6073	0.562103	0	0.532133
Q80VU4	Ntf5	ENSMUSG00000074121	0.7431	0.900521		0.651021	0.641275		0.890711	0.898501
P12025	Mdk	ENSMUSG00000027239	0.509845	0.60177	0.612269	0.429811	0.497965	0.487374	0.589816	0.609814	0.506125
Q64669	Nqo1	ENSMUSG00000003849	0.422417	0.500508	0.514318	0.453702	0.517246	0.501829	0.726604	0.74362	0.842372
A2AT62	Ttn	ENSMUSG00000051747	0.425542	0.453307		0.508295	0.482921		0.311337	0.317376
P21995	Emb	ENSMUSG00000021728	0.474384	0.49217	0.633929	0.379713	0.480206	0.595959	0.276774	0.338751	0.499953
A0A1W2P768	Hist2h3c1	ENSMUSG00000093769	0.913554	0.944077	0.994682	0.514758	0.513302	0.533295	1.08002	1.07535	1.14657
D3Z720	Irgc1	ENSMUSG00000062028		0.45322	0.474228		0.737579	0.885334		0.19233	0.258374
P62631	Eef1a2	ENSMUSG00000016349	0.694264	0.737158	0.823251	0.753646	0.815225	0.907105	0.976545	0.965136	0.904869
Q99NB1	Acss1	ENSMUSG00000027452	0.326855	0.332972	0.38811	0.359412	0.383333	0.431308	0.593612	0.660314	0.656972
Q80WM4	Hapln4	ENSMUSG00000007594	0.535799	0.483963	0.313653	0.431685	0.37284	0.214963	0.670372	0.611793	0.237122
P28481-2	Col2a1	ENSMUSG00000022483	0.558331	0.576658	0.665909	0.411815	0.385877	0.559253	0.367139	0.340862	0.501722
P28667	Marcksl1	ENSMUSG00000047945	0.659742	0.704617	0.752884	0.516145	0.602304	0.645495	0.47091	0.535816	0.5699
Q61878	Prg2	ENSMUSG00000027073	0.531899	0.382883	0.499773	0.584876	0.426363	0.548977	0.842957	0.81496	0.947412
G3XA35	Vcan	ENSMUSG00000021614	0.568805	0.790025	0.863829	0.526615	0.713838	0.787134	0.530165	0.784105	0.796455
P13634	Car1	ENSMUSG00000027556	0.363926	0.404571	0.450864	0.411527	0.457301	0.418654	0.748779	0.743454	0.863264
P63030	Mpc1	ENSMUSG00000023861	0.533689	0.497533	0.549307	0.705037	0.626343	0.654273	0.858796	0.853332	0.894272
D3Z041	Acsl1	ENSMUSG00000018796	0.407769	0.442825	0.442263	0.53659	0.524315	0.548835	1.10865	1.03422	1.06598
Q14BI5	Myom2	ENSMUSG00000031461	0.421794	0.516867	0.549403	0.527026	0.606782	0.593005	1.08	0.989619	1.08869
A0A0R4J0I1	Serpina3k	ENSMUSG00000058207	0.187944	0.265627	0.527084	0.200618	0.277883	0.500888	0.276836	0.366627	0.602126
Q61527-3	Erbb4	ENSMUSG00000062209	1.26822	1.12003	1.30505	1.54553	1.28847	1.39939	0.59082	0.452532	0.658311
E9PWZ3	Rpl3l	ENSMUSG00000002500	0.29721	0.284693	0.341835	0.319119	0.287191	0.351831	0.482299	0.4668	0.499808
G3X9T4	Mgarp	ENSMUSG00000037161	0.840861	0.796287	0.914391	0.946687	0.825954	0.90939	0.60998	0.670141	0.633285
Q9JIF9	Myot	ENSMUSG00000024471	0.33328	0.288925	0.497325	0.360605	0.272332	0.619019	0.616008	0.544489	0.808594
P00405	COX2;mt-Co2	ENSMUSG00000064354	0.6632	0.650376	0.770719	0.893157	0.813776	0.879802	1.07449	0.934269	1.1083
Q8VEM8	Slc25a3	ENSMUSG00000061904	0.720858	0.729168	0.750875	0.961695	0.896708	0.895532	0.968892	0.917351	0.985716
P14152	Mdh1	ENSMUSG00000020321	0.864495	0.803568	0.865995	0.96371	0.874981	0.931847	1.22913	1.18904	1.18805
Q75N73-3	Slc39a14	ENSMUSG00000022094	0.82681	0.881874	1.27513	1.04034	1.05747	1.05712	0.810438	0.781616	0.813935
P32037	Slc2a3	ENSMUSG00000003153	0.428766	0.615159	0.677915	0.456365	0.618093	0.624637	0.271921	0.448314	0.489134
Q9EQI5	Ppbp	ENSMUSG00000029372	0.316458	0.352618	0.596539	0.409055	0.444128	0.579925	0.612489	0.537738	0.602055
Q61093	Cybb	ENSMUSG00000015340	1.01728	1.2852	0.964815	1.36314	1.32168	1.37053	0.899318	0.891282	1.07202
Q62234-2	Myom1	ENSMUSG00000024049	0.600523	0.58339	0.841103	0.694754	0.598529	0.957327	1.14737	1.2172	1.04073
Q6PFH3	Dcaf15	ENSMUSG00000037103	1.18317	1.35915		0.692128	0.863381		0.629135	0.5674
O88477	Igf2bp1	ENSMUSG00000013415	0.472225	0.5612	0.604682	0.432553	0.494319	0.529109	0.270735	0.401592	0.458501
A0A140T8M2	Igkv12-44	ENSMUSG00000096422	0.68467	0.463313	0.585525	0.695341	0.43064	0.603422	0.779328	0.531163	0.612888
B2RVY9	Tmem182	ENSMUSG00000079588	0.372614	0.848154		0.474849	1.01385		0.679427	0.710274
Q3TMP8	Tmem38a	ENSMUSG00000031791	0.55939	0.606307	0.593391	0.697624	0.741339	0.66198	0.686295	0.747044	0.796116
P97457	Mylpf	ENSMUSG00000030672	0.46933	0.487993	0.506032	0.468338	0.491733	0.436143	0.268556	0.378315	0.402772
A2AT64	Ttn	ENSMUSG00000051747	0.741529	0.733142	0.860865	0.999959	0.96914	0.94597	1.26842	1.28532	1.19771
Q02013	Aqp1	ENSMUSG00000004655	0.695344	0.661593	0.771657	0.984494	0.907376	0.883186	0.843089	0.773244	0.791981
Q61941	Nnt	ENSMUSG00000025453	0.365112	0.393373	0.705342	0.512176	0.506049	0.759944	0.389814	0.44524	0.943062
Q8CGP5	H2ac10;Hist1h2af	ENSMUSG00000061991	1.07051	0.973153	0.930251	0.637788	0.981189	1.06459	1.07196	1.21683	0.629762
Q8BHB9	Clic6	ENSMUSG00000022949	1.33031	1.52424		1.14194	0.931151		1.08336	1.23004
O09114	Ptgds	ENSMUSG00000015090	1.27819	1.20765	1.23547	0.98142	1.00928	0.921693	1.39112	1.26769	1.41908
P21550	Eno3	ENSMUSG00000060600	0.738887	0.647373	0.668283	0.81124	0.714083	0.737284	1.39491	1.38082	1.18004
A2TJV2	Palm3	ENSMUSG00000047986	0.433357	0.564604	0.796031	0.372638	0.568976	0.60922	0.277345	0.382244	0.812253
Q9WTR5	Cdh13	ENSMUSG00000031841	0.572058	0.562392	0.675802	0.744783	0.703732	0.769364	0.92127	0.930652	0.987649
A0A140LHU9	Pnpla6	ENSMUSG00000004565	0.888822	0.74088	0.741722	1.044	4.34179	2.99475	0.808062	0.0226548	0.513471
Q3UMP4	Serbp1	ENSMUSG00000036371	0.99711	0.921905	0.832235	0.703195	1.02479	1.01003	0.839367	0.80709	0.440233
Q00898	Serpina1e	ENSMUSG00000072849	2.5889	2.41362	2.3444	2.25203	2.00148	1.90317	0.92227	0.875099	0.935946
Q61686	Cbx5	ENSMUSG00000009575	0.672625	0.678581	0.723699	0.573907	0.583954	0.631559	0.504591	0.529388	0.59374
P56375	Acyp2	ENSMUSG00000060923	0.60964	0.494131	0.65791	0.648575	0.543382	0.605289	1.02143	1.07262	1.10679
Q9R111	Gda	ENSMUSG00000058624	0.395176	0.333726	0.370865	0.486587	0.382962	0.427899	0.58805	0.58284	0.698335
B1AYL1	Scn7a	ENSMUSG00000034810	0.911941	0.346037		1.03997	0.501911		0.89882	0.698483
P00158	CYTB;mt-Cytb	ENSMUSG00000064370	0.650462	0.586161	0.5996	0.860308	0.827652	0.723612	0.980326	0.927721	0.956351
Q91V77	S100a1	ENSMUSG00000044080	0.527199	0.590889	0.683527	0.730624	0.647435	0.702729	1.10346	1.05017	1.13075
P07310	Ckm	ENSMUSG00000030399	1.07321	1.0635	1.08198	1.20324	1.1621	1.07229	1.34485	1.3188	1.40513
Q9QXS1-13	Plec	ENSMUSG00000022565	1.18246		0.782754	0.923875		1.88627	0.831077		0.939371
P16125	Ldhb	ENSMUSG00000030246	0.958612	0.984326	0.959728	1.12566	1.05459	1.01612	1.06558	1.06482	1.16763
A0A0A0MQA5	Tuba4a	ENSMUSG00000026202	0.355985	0.770782	0.658142	0.45598	0.748354	0.656313	1.17118	1.11797	1.19116
Q60994	Adipoq	ENSMUSG00000022878	0.67563	0.637965	0.652755	0.870662	0.8595	0.783762	1.50501	1.52076	1.60574
P50544	Acadvl	ENSMUSG00000018574	0.376647	0.425741	0.464093	0.470858	0.479576	0.504517	1.41355	1.30681	1.43359
Q9CPU4	Mgst3	ENSMUSG00000026688	0.571569	0.584172	0.644461	0.73947	0.961516	0.775523	0.831448	0.740505	0.850455
P00329	Adh1	ENSMUSG00000074207	0.638061	0.675401	0.708695	0.661192	0.595512	0.676125	0.778297	0.715521	0.864452
Q9D517	Agpat3	ENSMUSG00000001211	0.612445	0.628378	0.676127	0.80656	0.772814	0.743087	1.19993	1.11512	1.19022
Q02566	Myh6	ENSMUSG00000040752	0.749673	0.781267	0.797934	0.965392	0.932544	0.921505	0.814849	0.805878	0.848366
Q60590	Orm1	ENSMUSG00000039196	0.278353	0.456281	0.826344	0.307892	0.582497	0.679253	0.374919	0.852666	0.697983
A0A075B5P6	Ighm	ENSMUSG00000076617	0.265181	0.538506	0.429624	0.285905	0.518366	0.424993	0.347868	0.593311	0.490135
Q9JJW5	Myoz2	ENSMUSG00000028116	0.441406	0.498871	0.532298	0.576202	0.565223	0.549841	0.930074	0.961533	0.998898
P09671	Sod2	ENSMUSG00000006818	0.449064	0.54052	0.473984	0.510104	0.570337	0.495379	1.34606	1.25191	1.41285
P14142	Slc2a4	ENSMUSG00000018566	0.703904	0.732737	0.902619	0.909984	0.847979	0.886933	0.796647	0.819784	0.852183
A2AV75	Bmf	ENSMUSG00000040093	1.70535	0.567634		0.509848	0.576636		0.381781	0.353646
Q8JZN1	Mgl2	ENSMUSG00000040950	0.434155		0.5579	0.425039		0.62365	0.65579		0.644194
Q9Z204-3	Hnrnpc	ENSMUSG00000060373	0.676906	0.767577	0.787971	0.819789	0.709315	0.737609	0.605361	0.646727	0.742326
P23242	Gja1	ENSMUSG00000050953	0.567058	0.588134	0.621201	0.858827	0.741917	0.860099	0.816528	0.741396	0.797917
P10630-2	Eif4a2	ENSMUSG00000022884	0.752612	1.054		0.917937	0.687313		0.711521	0.764276
P03921	ND5;mt-Nd5	ENSMUSG00000064367	0.74667	0.697021	0.773293	0.993044	0.900466	0.918666	1.01888	0.998133	1.00227
Q9DCM2	Gstk1	ENSMUSG00000029864	0.421878	0.487026	0.608619	0.468129	0.488748	0.556693	0.61654	0.622127	0.761731
G3X8R0	Reep5	ENSMUSG00000005873	0.798819	0.803356	0.81366	0.991542	0.941018	0.900344	0.903921	0.868513	0.878119
Q8BHE0	Prr11	ENSMUSG00000020493	0.941698		1.32616	0.461982		0.897162	0.609101		0.678253
Q8CEZ1-2	Smco1	ENSMUSG00000046345	0.480958	0	0.404882	0.460636	0.185001	0.532806	0.654066	0.61781	0.774616
E9Q3F7	Peg10	ENSMUSG00000092035	0.884517	0.667257		0.681459	0.668248		0.452086	0.404172
P05201	Got1	ENSMUSG00000025190	0.739612	0.762537	0.747681	0.841302	0.786027	0.77162	0.991829	1.02491	1.02359
Q6NVG1	Lpcat4	ENSMUSG00000027134		0.950164	1.11459		1.04281	0.90529		0.609169	0.729348
Q5ICG5	Acsl6	ENSMUSG00000020333	0.432044	0.17866	1.35776	0.465464	0.208354	1.40409	0.457313	0	0.982464
P10649	Gstm1	ENSMUSG00000058135	0.716086	0.674802	0.667972	0.766766	0.72011	0.698548	0.961893	0.937876	0.987859
Q91X72	Hpx	ENSMUSG00000030895	0.321491	0.402258	0.36591	0.353016	0.39678	0.361729	0.861105	0.830974	0.958033
P57787	Slc16a3	ENSMUSG00000025161	1.24406	1.23128	1.26197	1.47531	1.29218	1.2316	0.43435	0.430117	0.475446
P28665	Mug1	ENSMUSG00000059908	0.331709	0.525956	0.409903	0.373442	0.599171	0.355002	0.445343	0.776524	0.482329
Q91VB8	Hba-a2;Hba-a1	ENSMUSG00000069917;ENSMUSG00000069919	0.844296	0.866563	0.934875	0.917744	0.891834	0.853251	1.01322	0.983214	1.03977
Q64345	Ifit3	ENSMUSG00000074896	0.379421	0.617235		0.64225	0.693715		0.565705	0.728564
Q6PCS8	Zbtb40	ENSMUSG00000060862		0.979353	0		1.22849	0		0.894493	0
Q19LI2	A1bg	ENSMUSG00000022347	0.301529	0.398074	0.576459	0.25465	0.442536	0.598679	0.311536	0.449282	0.600941
Q3TYM2	Meis2	ENSMUSG00000027210		0.548652	0.636334		0.440762	0.518928		0.404974	0.487652
Q61937	Npm1	ENSMUSG00000057113	0.646295	0.673083	0.713307	0.596682	0.598289	0.62646	0.509309	0.518606	0.578699
Q9Z0R9	Fads2	ENSMUSG00000024665	0.884509	0.871674	0.803954	0.93792	0.916899	0.868735	0.592615	0.588691	0.631697
P27048	Snrpb	ENSMUSG00000027404	1.34628		0.632286	0.481386		0.852393	0.758474		0.448494
Q9DCW4	Etfb	ENSMUSG00000004610	0.508646	0.563942	0.575222	0.6266	0.596872	0.598955	1.27267	1.24044	1.29484
Q9D7S7-2	Rpl22l1	ENSMUSG00000039221	0.780011	0.725076	0.85332	0.867437	0.675853	0.714547	0.611278	0.667762	0.701556
Q06318	Scgb1a1	ENSMUSG00000024653	0.840758	0.721449		1.07736	1.1686		2.96126	3.50302
O08532-4	Cacna2d1	ENSMUSG00000040118	0.587629	0.54583	0.718138	0.693644	0.741681	0.857212	0.969511	0.557908	0.641811
E9PYN1	Cadm1	ENSMUSG00000032076	0.70315	0.586445	0.650138	0.659392	0.545253	0.558933	0.461034	0.438153	0.430744
Q9JJZ2	Tuba8	ENSMUSG00000030137	0.286769	0.395421	0.275703	0.304043	0.401184	0.276169	0.619133	0.59957	0.556179
Q9CR62	Slc25a11	ENSMUSG00000014606	0.553813	0.546254	0.538594	0.661157	0.629882	0.612488	0.805323	0.782973	0.793634
A0A2I3BPY4	Myh6	ENSMUSG00000040752	0.517314	0.495924	0.583333	0.51639	0.73333	0.738027	0.921478	1.02475	0.614596
Q8BMF3	Me3	ENSMUSG00000030621	0.469427	0.400732	0.437409	0.495261	0.434245	0.465332	0.882217	0.851714	0.904834
Q3TZ89-2	Sec31b	ENSMUSG00000051984	0.843344	0.789794	0.863043	0.990068	0.907153	0.942869	1.41865	1.42371	1.5348
D3Z383	Mest	ENSMUSG00000051855	1.23736	1.233	1.35742	1.36786	1.18492	1.30114	0.552138	0.654965	0.554304
Q6GQR8	Zfp329	ENSMUSG00000057894	0.793999	0.775698		0.610184	0.710433		0.767212	0.6893
P62965	Crabp1	ENSMUSG00000032291	0.433785	0.559528	0.465429	0.33944	0.451576	0.350849	0.303153	0.390014	0.249938
Q1ERP8-5	Cd300lg	ENSMUSG00000017309	0.720667	0.615883	0.775625	0.911055	0.870405	0.905735	1.41122	1.30697	1.40759
Q99KI0	Aco2	ENSMUSG00000022477	0.61267	0.669255	0.662758	0.754682	0.760509	0.769087	1.19803	1.20781	1.18204
Q9QUP5	Hapln1	ENSMUSG00000021613	0.314606	0.489601	0.673035	0.297756	0.461312	0.616407	0.349774	0.471383	0.740489
Q45KJ6-2	Lin28b	ENSMUSG00000063804	0.500087	0.612689		0.505282	0.613426		0.433315	0.624172
Q9D0C1	Rnf115	ENSMUSG00000028098	0.879945	0		0.474555	0		0.696331	2.07747
Q61263	Soat1	ENSMUSG00000026600	0.984407	0.957487	0.95822	1.03942	0.970156	0.894521	0.590109	0.579382	0.642175
P51661	Hsd11b2	ENSMUSG00000031891	0.44316	0.57773	0.580565	0.590629	0.51057	0.472745	0.556624	0.544893	0.588383
P97474-3	Pitx2	ENSMUSG00000028023	0.732438	0.758512		0.586902	0.569075		0.828432	0.544224
P99029-2	Prdx5	ENSMUSG00000024953	0.617398	0.661182	0.67157	0.670713	0.680624	0.671411	1.1532	1.10184	1.19338
P27005	S100a8	ENSMUSG00000056054	0.986333	0.904477	0.940513	2.4106	3.43879	2.9395	1.19888	1.4506	1.07945
P19783	Cox4i1	ENSMUSG00000031818	0.581211	0.588978	0.626576	0.73237	0.724375	0.725545	1.09718	0.979651	1.06861
P17095-1	Hmga1	ENSMUSG00000046711	0.511704	0.517145	0.654342	0.500915	0.499619	0.587009	0.536667	0.524559	0.673278
P43277	H1f3;Hist1h1d	ENSMUSG00000052565	0.848099	0.882031	1.01788	0.666706	0.70971	0.786385	0.93333	0.904443	0.97837
Q9CQ62	Decr1	ENSMUSG00000028223	0.422325	0.396987	0.517343	0.473054	0.412507	0.470685	1.19523	1.12762	1.28774
Q01320	Top2a	ENSMUSG00000020914	0.832637	0.851574	0.906616	0.811737	0.826065	0.866304	0.569583	0.5857	0.63885
Q9CRB8	Mtfp1	ENSMUSG00000004748	0.438423	0.581614	0.523677	0.512117	0.603642	0.537579	0.869237	0.886041	0.937432
E0CXT7	Cpsf4	ENSMUSG00000029625	0.74719	0.960981	0.731482	0.767614	0.858058	0.753928	0.581249	0.714128	1.06415
E0CXN5	Gpd1	ENSMUSG00000023019	0.387732	0.444982	0.378792	0.365496	0.451367	0.372633	1.25735	1.16963	1.08197
P23953	Ces1c	ENSMUSG00000057400	0.417324	0.377109	0.374255	0.362647	0.405322	0.377397	0.659362	0.766883	0.693489
Q8C263	Ska3	ENSMUSG00000021965	0.793961	0.875722	1.07277	0.61547	0.707465	0.746024	0.614854	0.595881	0.63713
O70622-2	Rtn2	ENSMUSG00000030401	0.408062	0.545152	0.505543	0.469247	0.65315	0.643888	0.58162	0.630612	0.683041
A0A140LJ83	Cdkn1c	ENSMUSG00000037664	0.74628	0.770937	0.726471	0.612663	0.622494	0.501567	0.512579	0.484529	0.32864
P22935	Crabp2	ENSMUSG00000004885	0.418435	0.538161	0.329802	0.41384	0.461444	0.305426	0.264807	0.44613	0.33305
P21614	Gc	ENSMUSG00000035540	0.798151	0.786926	0.846096	0.649032	0.605602	0.636733	0.854708	0.838722	0.879678
E9PYH0	Vcan	ENSMUSG00000021614	0.548937	0.600176	0.637627	0.586629	0.573815	0.583247	0.505364	0.552401	0.609978
Q8CFB4	Gbp2b;Gbp5	ENSMUSG00000040264;ENSMUSG00000105504		0.484106	0.612335		0.522511	0.86467		0.874919	0.922456
Q80XN0	Bdh1	ENSMUSG00000046598	0.642928	0.676809	0.675013	0.717128	0.753685	0.673667	0.490507	0.51997	0.543807
Q3TNX8	Adamts4	ENSMUSG00000006403	0.708275	0.768252	0.679156	0.591483	0.540961	0.516361	1.73296	1.8088	1.88421
P70257-1	Nfix	ENSMUSG00000001911	0.959669	0.993536	0.9332	1.11691	1.08813	1.05078	1.26231	1.40263	1.27577
A0A1B0GT63	Tmem143	ENSMUSG00000002781	0.470237	0.605594	0.58443	0.597023	0.66166	0.640176	0.677322	0.673144	0.758759
Q9JK53	Prelp	ENSMUSG00000041577	0.473814	0.518276	0.483591	0.563113	0.533318	0.540553	1.18367	1.07215	1.08967
A0A5F8MPM4	Mpz	ENSMUSG00000056569	0.593639	0.718415		0.584283	0.555289		5.03971	3.09518
Q61176	Arg1	ENSMUSG00000019987	0.428603	0.350459	0.636728	0.378445	0.373636	0.591305	0.359246	0.363763	0.744117
Q3U155	Ccdc174	ENSMUSG00000034083	0.455114	0.490485	0.468661	0.594718	0.699387	0.696366	0.389869	0.396678	0.32401
P11679	Krt8	ENSMUSG00000049382	0.612656	0.684973	0.743695	0.475551	0.551342	0.596145	0.491518	0.608946	0.662795
Q1XH17	Trim72	ENSMUSG00000042828	0.295604	0.388129	0.466529	0.33603	0.404448	0.474494	0.732674	0.872725	0.847524
P17665	Cox7c	ENSMUSG00000017778	0.530167	0.535987	0.596696	0.62365	0.666473	0.691037	0.839271	0.899084	0.923366
B0V2P5	Dmxl2	ENSMUSG00000041268	0.54221	0.50814	0.541957	0.668146	0.594531	0.651371	0.839234	0.6068	0.730512
A0A571BEC9	Plin4	ENSMUSG00000002831	0.600949	0.528978	0.622783	0.655878	0.610341	0.671633	1.38633	1.31242	1.39286
Q9D0M2	Cdca7	ENSMUSG00000055612	0.751214	0.741962	0.659876	0.477946	0.586434	0.450643	0.550602	0.637625	0.962158
Q9D172	Gatd3a;D10Jhu81e	ENSMUSG00000053329	0.575964	0.638769	0.603063	0.624011	0.715029	0.609213	1.08357	1.03611	1.15785
Q8BGS0-2	Mak16	ENSMUSG00000031578	0.602248	0.744515	0.688315	0.636036	0.716527	0.647785	0.485474	0.604129	0.623591
Q9CRA4	Msmo1	ENSMUSG00000031604	1.11848	1.1604	1.18599	1.48252	1.26968	1.18074	0.502827	0.581917	0.641383
Q9D180	Cfap57	ENSMUSG00000028730	0.786048	0.724055	0.816729	0.987323	0.836251	0.974903	0.826422	0.79037	0.919209
Q00519	Xdh	ENSMUSG00000024066	0.402625	0.544358	0.620658	0.446596	0.543303	0.594376	0.562159	0.660609	0.643266
E9PXW0	Zfp263	ENSMUSG00000022529		0.728553	0.935846		0.489572	0.577598		0.594939	0.922242
Q922B1	Macrod1	ENSMUSG00000036278	0.606041	0.645704	0.657202	0.681518	0.749823	0.733019	1.06685	1.2144	1.13063
P03899	ND3;mt-Nd3	ENSMUSG00000064360	0.921684	0.990824	0.846153	1.09365	0.944532	0.906521	1.0261	0.99855	1.1024
P29699	Ahsg	ENSMUSG00000022868	1.50349	1.35823	1.41282	1.04855	0.935536	0.977488	1.62852	1.55667	1.59518
Q8BMS1	Hadha	ENSMUSG00000025745	0.475499	0.49011	0.535871	0.530464	0.558004	0.555097	1.53236	1.60099	1.48727
A0A087WS07	Slc26a6	ENSMUSG00000023259;ENSMUSG00000107138	0.384587		0.68275	0.432896		0.577255	0.472872		0.541099
Q8R205	Zc3h10	ENSMUSG00000039810	0.801191	0.834008	0.749166	0.87594	0.821822	0.805737	0.568033	0.822522	0.552529
Q3UFK1	Ccdc28a	ENSMUSG00000059554	0.297582	0.332982		1.72246	1.47716		0.384414	0.486211
G5E814	Ndufa11	ENSMUSG00000002379	0.535321	0.619847	0.673057	0.703047	0.690815	0.751809	0.693987	0.750393	0.915189
P02798	Mt2	ENSMUSG00000031762	1.13745	1.17839	1.35109	1.25674	1.1186	1.25627	0.495945	0.476121	0.515458
F8WIN2	Arid3b	ENSMUSG00000004661	0.530751	0.548346	0.518079	0.504455	0.546991	0.45236	0.600004	0.488445	0.501615
P43275	H1f1;Hist1h1a	ENSMUSG00000049539	0.857228	0.852848	0.894591	0.673993	0.595076	0.659144	0.805032	0.736517	0.833725
A0A494B9G5	H2-Ab1	ENSMUSG00000073421	0.571356		0.602074	0.564098		0.436128	0.655877		0
O35459	Ech1	ENSMUSG00000053898	0.322175	0.397811	0.547941	0.386704	0.403376	0.549921	1.94063	1.75221	1.60331
P34914	Ephx2	ENSMUSG00000022040	0.591974	0.586346	0.634867	0.637565	0.640479	0.633898	1.33446	1.22538	1.31308
Q9CPN8	Igf2bp3	ENSMUSG00000029814	0.704907	0.740305	0.802514	0.680958	0.698777	0.725966	0.512467	0.562864	0.635936
Q00897	Serpina1d	ENSMUSG00000071177	0.924309	0.950661	0.947167	0.719321	0.814979	0.729955	0.913866	0.927636	0.958644
A9C480	ccdc198	ENSMUSG00000021850		0.469999	0.6092		0.595106	0.611166		0.841845	0.953481
Q3V132	Slc25a31	ENSMUSG00000069041;ENSMUSG00000116218	0.619718	0.626735	0.656032	0.775886	0.719304	0.748477	0.794288	0.791773	0.868006
D6REH1	Pxmp2	ENSMUSG00000029499	0.557395	0.652961	0.575394	0.622575	0.633367	0.558794	0.592715	0.645524	0.666593
A2AWT3	Atxn7l3	ENSMUSG00000059995	0.80307	0.763733	0.823388	0.638424	0.736892	0.702233	0.659615	0.666824	0.819004
P61014	Pln	ENSMUSG00000038583	0.729729	0.732474	0.585548	0.984611	0.942413	0.830095	0.863784	0.899535	0.732666
G3X9T8	Cp	ENSMUSG00000003617	0.607745	0.614579	0.618261	0.761887	0.708302	0.750812	1.06742	1.07055	1.07584
P23927	Cryab	ENSMUSG00000032060	0.88551	0.884205	0.923136	0.957968	0.901845	0.975523	1.12252	1.09946	1.06829
O09165	Casq1	ENSMUSG00000007122	0.706727	0.774486	0.783624	0.624679	0.664135	0.693167	0.29345	0.380206	0.417078
Q78IK2	Atp5md;Usmg5	ENSMUSG00000071528	0.591229	0.536679	0.726903	0.732062	0.678751	0.771448	1.21556	0.837123	0.873442
Q9Z2Z6	Slc25a20	ENSMUSG00000032602	0.480453	0.661952	0.585215	0.596079	0.671936	0.641763	1.04973	1.01669	1.1324
Q9WUZ5	Tnni1	ENSMUSG00000026418	1.42379	1.29989	1.4255	1.25604	1.26616	1.29129	1.40353	1.3388	1.37623
Q9JI59	Jam2	ENSMUSG00000053062	0.685047	0.613388		0.812655	0.742161		0.977217	1.00143
Q8BGK6	Slc7a6	ENSMUSG00000031904	1.02879		1.04341	1.31352		0.944522	0.502103		0.801842
Q8BK30	Ndufv3	ENSMUSG00000024038	0.577077	0.570051	0.578149	0.64122	0.672363	0.611487	1.32473	1.26045	1.40522
Q9CZU6	Cs	ENSMUSG00000005683	0.604989	0.603539	0.691656	0.755526	0.749536	0.756842	0.98095	0.898537	0.927279
F6ZC52	Cited1	ENSMUSG00000051159	0.925297	0.901381	0.969755	0.849838	0.942156	0.820588	0.420863	0.542042	0.520019
Q91VF6-2	Col26a1	ENSMUSG00000004415	0.625242	0.54779		0.753428	0.436294		0.610923	0.47987
Q9ERZ0	Hemgn	ENSMUSG00000028332	0.48185	0.411375	0.54976	0.429438	0.404647	0.52369	0.464495	0.418603	0.774585
O55137	Acot1	ENSMUSG00000072949	0.742439	0.708673	0.72087	0.702946	0.678832	0.643696	2.65322	2.42908	2.58957
A2AEK1	Cstf2	ENSMUSG00000031256	0.693953	0.799875	0.919333	0.87896	0.692772	0.757022	0.701256	0.716675	0.87241
B2RT41	Zfc3h1	ENSMUSG00000034163	1.00974	0.932616	0.846993	1.10526	0.953516	1.06167	0.730398	0.643347	0.724879
A2AMM0	Cavin4	ENSMUSG00000028348	0.763377	0.677555	0.82604	0.816302	0.793436	0.913978	1.25572	1.25438	1.19765
Q8BTN3	Tango2	ENSMUSG00000013539;ENSMUSG00000098377	0.804515	0.732566	0.803928	0.865834	0.774044	0.725701	1.01823	0.952489	1.08341
Q7TQ48	Srl	ENSMUSG00000022519	0.667845	0.667488	0.723928	0.776882	0.776446	0.791688	1.17822	1.08841	1.16734
Q6PIE5	Atp1a2	ENSMUSG00000007097	0.60509	0.576968	0.634836	0.774709	0.687368	0.734524	0.800793	0.763198	0.818593
O89020-3	Afm	ENSMUSG00000029369	0.497314	0.574568	0.589041	0.529913	0.574615	0.534011	0.870234	0.912644	0.940277
A0A0R4J1E9	Hif1a	ENSMUSG00000021109	1.17731	0.963041		0.562846	0.232149		0.576395	0.368238
Q9Z0K8	Vnn1	ENSMUSG00000037440	0.644099	0.786249	0.680627	0.668721	0.738547	0.777599	0.383121	0.75443	0.587166
P13542	Myh8	ENSMUSG00000055775	0.889434	0.90128	0.981013	1.07212	1.04323	1.0393	0.772225	0.755646	0.867439
Q8BWT1	Acaa2	ENSMUSG00000036880	0.531329	0.611559	0.593246	0.573826	0.671524	0.599714	1.53272	1.40013	1.51468
P00416	COX3;mt-Co3	ENSMUSG00000064358	0.55689	0.704693	0.732713	1.29868	1.02694	1.15036	0.824955	0.990194	0.972986
P28184	Mt3	ENSMUSG00000031760	1.56934	1.74937	1.98577	1.74014	1.63586	1.74171	1.19525	1.35547	1.31142
O54962	Banf1	ENSMUSG00000024844	1.07769	1.10043	1.09366	0.773693	0.755363	0.790049	1.0098	1.02278	1.04803
Q3UN88	Mcpt4	ENSMUSG00000061068	0.556341	0.441898	0.517556	0.634794	0.498526	0.516682	1.91597	2.01768	1.89553
O88662	Emp2	ENSMUSG00000022505	1.49282	2.93494	1.729	1.03287	1.31692	1.36725	0.944378	1.08475	0.701312
A0A075B5T2	Ighv6-3	ENSMUSG00000076677	0.792693	0.85225	0.99896	0.911667	0.84625	1.00397	0.98957	0.970935	0.999144
P58196	Plscr4	ENSMUSG00000032377		0.710544	1.21836		0.994876	0.72116		1.00791	1.69921
A0A2I3BRQ7	Scaf11	ENSMUSG00000033228	1.00762		0.991706	0.612298		0.849026	0.655097		0.615041
P45952	Acadm	ENSMUSG00000062908	0.6163	0.605813	0.625244	0.685507	0.647463	0.6551	1.28385	1.38702	1.32691
B2RQC2	Usp42	ENSMUSG00000051306	0.888265		1.17316	0.625741		1.01986	0.749803		0
Q9QYM8	Cenph	ENSMUSG00000045273	0.856647	0.883704	0.923702	0.843577	0.85756	0.821775	0.820937	0.725791	0.83771
E9QP56	Apoc3	ENSMUSG00000032081	0.668053	0.49306	0.471485	0.585165	0.525777	0.628561	1.09428	1.02304	0.924605
A0A0R4J0X5	Serpina1c	ENSMUSG00000079015	0.801767	0.755193	0.862956	0.70095	0.608981	0.621842	0.816852	0.77618	0.824098
P62806	Hist1h4m;Hist4h4;H4c3;Hist1h4c;H4c4;Hist1h4d;H4c6;Hist1h4f;H4c9;Hist1h4i;H4c11;Hist1h4j;H4c12;Hist1h4k;Hist1h4n;H4f16;H4c1;Hist1h4a;H4c2;Hist1h4b;H4c8;Hist1h4h;H4c14;Hist2h4	ENSMUSG00000069306;ENSMUSG00000096010;ENSMUSG00000060678;ENSMUSG00000061482;ENSMUSG00000069274;ENSMUSG00000060639;ENSMUSG00000067455;ENSMUSG00000064288;ENSMUSG00000069305;ENSMUSG00000060093;ENSMUSG00000069266;ENSMUSG00000060981;ENSMUSG00000091405	1.1093	1.11561	1.14958	0.678991	0.724231	0.710674	1.43845	1.4107	1.50007
Q9CQ91	Ndufa3	ENSMUSG00000035674	0.664327	0.645646	0.673159	0.84776	0.759559	0.823522	1.07524	1.0805	1.0966
Q3TSS7	Sqle	ENSMUSG00000022351	0.865474	0.757106		0.832142	0.890555		0.663694	0.53899
A0A140T8M0	Igkv1-117	ENSMUSG00000094335	0.9351	0.767257	0.863835	0.850451	0.693848	0.716555	1.03017	1.02999	1.17289
Q8C0F9	Prss35	ENSMUSG00000033491	1.15794		0.934533	1.06678		0.923042	0.653698		0.697599
E9Q5G3	Kif23	ENSMUSG00000032254	0.847262	0.827037	0.906479	0.836972	0.76328	0.784322	0.639409	0.599833	0.671072
E9Q3Q6	Alcam	ENSMUSG00000022636	0.734065	0.725842	0.781703	0.736317	0.673456	0.712731	0.432185	0.377164	0.568066
Q62425	Ndufa4	ENSMUSG00000029632	0.541709	0.576902	0.574127	0.67909	0.649511	0.636306	1.3731	1.33107	1.38125
Q08857	Cd36	ENSMUSG00000002944	0.672608	0.721911	0.701232	0.790121	0.884659	0.841559	1.12634	1.10083	1.04265
Q9EQ20	Aldh6a1	ENSMUSG00000021238	0.693931	0.662207	0.756382	0.804416	0.751627	0.777646	1.0889	1.05445	1.10044
A0A5K1VVQ1	Ttn	ENSMUSG00000051747	0.456656	0.620813	0.648595	0.679819	0.669187	0.639496	1.16958	1.10948	1.09636
P13541	Myh3	ENSMUSG00000020908	1.01732	0.910646	0.880066	1.13032	1.08178	0.979302	0.826422	0.783623	0.776663
E9Q9K5-2	Trdn	ENSMUSG00000019787	0.708551	0.882782	0.872135	0.654522	0.898693	0.975649	1.18992	1.09158	0.968851
A0A0A6YWF5	Slc38a3	ENSMUSG00000010064	0.280645	0.358446	0.836627	0.289344	0.384589	0.879652	0.451171	0.404514	0.668779
O35646	Capn6	ENSMUSG00000067276	0.871964	0.834752	0.898364	0.920025	0.844236	0.865082	0.476495	0.524506	0.597233
P52430	Pon1	ENSMUSG00000002588	0.378465	0.393394	0.437565	0.365371	0.401322	0.478041	1.00485	0.923697	1.09058
P56391	Cox6b1	ENSMUSG00000036751	0.553702	0.574171	0.60421	0.6766	0.663817	0.6454	1.2634	1.23167	1.2705
E9QPK5	Snapc5	ENSMUSG00000032398	0.0927318	0.512516	1.02678	0.186297	0.611614	0.745123	0.0883208	0.626391	0.982067
Q8R1S9	Slc38a4	ENSMUSG00000022464	1.17093	1.38722	1.42454	1.25656	1.58553	1.18269	0.93855	0.906504	1.0532
D3Z065	B4galt7	ENSMUSG00000021504	1.3095	1.47503		1.22416	1.19532		0.761436	0.599177
D3Z3L7	Mfap5	ENSMUSG00000030116	0.528804	0.515534	0.502397	0.638178	0.636744	0.605871	1.19227	1.40335	1.24262
H7BX88	Crat	ENSMUSG00000026853	0.58386	0.574842	0.644639	0.703999	0.702754	0.696736	1.14409	1.08788	1.13015
P51637	Cav3	ENSMUSG00000062694	0.897492	0.85865	0.916418	1.09938	1.0111	1.10523	1.02237	0.989322	1.1066
Q9EPC5	Rbp7	ENSMUSG00000028996	0.884122	0.896293	0.922063	1.01751	0.924704	0.952641	2.37961	2.337	2.29661
Q921G7	Etfdh	ENSMUSG00000027809	0.493312	0.542688	0.625888	0.584152	0.607383	0.673279	1.13209	1.08043	1.11235
Q60710-2	Samhd1	ENSMUSG00000027639	0.731709	0.673699		0.847542	1.0787		0.885393	1.10651
A0A0G2JGD2	S100a4	ENSMUSG00000001020	0.622811	0.626623	0.638367	0.586894	0.549223	0.569687	1.22134	1.162	1.2205
P47857	Pfkm	ENSMUSG00000033065	0.844389	0.815011	0.909397	0.883406	1.05182	0.975914	0.896618	0.91646	0.806657
A2AT66	Ttn	ENSMUSG00000051747	0.952212	1.2557	1.44806	1.14991	1.14214	1.43847	1.10281	1.11253	1.2809
P18468	H2-Eb1	ENSMUSG00000060586	0.656007	0.53085		0.740484	0.724542		0.894601	0.814032
Q08943-2	Ssrp1	ENSMUSG00000027067	0.746882	0.753354	0.784422	0.768252	0.737497	0.743407	0.679566	0.618593	0.663296
Q99LC5	Etfa	ENSMUSG00000032314	0.574154	0.570205	0.58406	0.681984	0.624887	0.619381	1.22517	1.16716	1.29589
Q8R2G4	Art3	ENSMUSG00000034842	0.628504	0.616314	0.794649	0.925627	0.860713	0.953371	0.745092	0.742435	0.897023
D0QMC3	Mndal	ENSMUSG00000090272	0.676795	0.707513	0.826639	0.804157	0.828107	0.927564	1.54897	1.59741	1.27108
P31725	S100a9	ENSMUSG00000056071	1.03564	1.03405	1.06486	3.31344	2.7132	2.26726	1.18317	1.3844	1.38714
P54071	Idh2	ENSMUSG00000030541	0.881944	0.872681	0.954521	0.965765	0.963957	1.0046	1.48923	1.45597	1.33565
Q6P2L6-2	Whsc1l1	#N/A	0.991583	1.17949		0.838111	0.888289		0.772047	0.950348
Q80W21	Gstm7	ENSMUSG00000004035	0.755102	0.652523	0.754739	0.866588	0.714707	0.759514	0.822218	0.827851	0.918314
Q99KU0	Vmp1	ENSMUSG00000018171	0.988617	1.06539	1.00165	1.10834	1.16728	1.23362	0.668804	0.55341	0.712444
A0A1W2P7G5	Coq10a	ENSMUSG00000039914	0.445245	0.474293	0.536523	0.468376	0.512955	0.517863	0.668206	0.71665	0.832267
E9QB01	Ncam1	ENSMUSG00000039542	1.81716	2.01017	1.97245	2.19214	2.40385	2.11767	0.692526	0.710962	0.738894
J3QNW0	Dnmt1	ENSMUSG00000004099	0.746788	0.818236	0.846756	0.796538	0.738733	0.778208	0.601142	0.686733	0.559669
P01898	H2-Q10	ENSMUSG00000067235	0.569688	0.559011	0.548304	0.681339	0.621371	0.514963	0.884083	0.927473	0.954954
Q9Z204-2	Hnrnpc	ENSMUSG00000060373	0.754086	0.776526	0.814144	0.768049	0.741941	0.818694	0.730354	0.710566	0.745323
Q9CQX4	Pclaf	ENSMUSG00000040204	0.745223	0.854914	0.803009	0.628609	0.7025	0.590344	0.600287	0.697022	0.615223
P43276	H1f5;Hist1h1b	ENSMUSG00000058773	1.18225	0.942965	0.961086	0.612939	0.70647	0.703468	0.969675	0.903614	0.939116
Q91W43	Gldc	ENSMUSG00000024827	0.811827	0.553656	0.740893	0.635835	0.535494	0.591248	0.569503	0.473087	0.616919
P62897	Cycs;Gm10053	ENSMUSG00000063694;ENSMUSG00000058927	0.599921	0.64738	0.679608	0.678118	0.628353	0.62932	1.28082	1.23361	1.35935
P56135	Atp5j2	ENSMUSG00000038690	0.719171	0.630246	0.753448	0.959116	0.834527	0.851589	1.01658	1.01202	1.05453
Q3TZS3	Itga7	ENSMUSG00000025348	0.97704		0.81168	1.11061		1.22065	0.98354		1.07931
P15626	Gstm2	ENSMUSG00000040562	0.819491	0.840403	0.854506	0.903683	0.874536	0.85165	0.978081	0.948915	1.02231
A0A0A0MQC7	Mapt	ENSMUSG00000018411	0.355316	0.360282	0.453401	0.373263	0.364582	0.452298	0.654715	0.685343	0.74137
O70433	Fhl2	ENSMUSG00000008136	0.536017	0.535177	0.600367	0.658934	0.647948	0.687335	1.22778	1.17925	1.24622
Q9D211	Cdkn2aipnl	ENSMUSG00000020392	0.76455	0.780084	0.838019	0.741099	0.753864	0.78347	0.719861	0.711747	0.745981
P53986	Slc16a1	ENSMUSG00000032902	0.90756	0.892993	0.91677	1.21519	1.10383	1.03315	0.929676	0.884143	0.988699
Q8QZT1	Acat1	ENSMUSG00000032047	0.6779	0.656692	0.713914	0.822345	0.730427	0.742714	1.40186	1.32007	1.38569
B2RV77	Cstdc4;Gm5483	ENSMUSG00000079597	1.12949		1.14859	3.01061		2.2002	1.62526		1.52929
P70695	Fbp2	ENSMUSG00000021456	0.341825	0.442145	0.390149	0.346425	0.434809	0.372097	1.05515	1.05859	1.08495
F8VPY0	Bnc1	ENSMUSG00000025105	0.824608	0.664058		0.450237	0.577312		0.996991	0.718777
Q9R0Y5	Ak1	ENSMUSG00000026817	0.733394	0.780707	0.751648	0.782369	0.83868	0.748234	1.20159	1.15999	1.17307
Q6W8Q3	Pcp4l1	ENSMUSG00000038370	0.761111	0.722404	0.68255	0.761876	0.868669	0.749502	1.08576	1.35084	1.24057
Q07113	Igf2r	ENSMUSG00000023830	1.38083	1.31644	1.38163	1.42482	1.3867	1.33821	0.52141	0.597475	0.606811
P57774	Npy	ENSMUSG00000029819	0.604257	0.910461	0.878351	0.712956	0.91243	0.780973	1.54591	1.42827	1.54235
O55026	Entpd2	ENSMUSG00000015085	0.456945	0.398665	0.507948	0.54106	0.42809	0.52828	0.788596	0.750679	0.840883
E9PX64	Kif26b	ENSMUSG00000026494	0.887373	1.06384		0.740639	0.764904		0.656456	0.709882
Q9CXV1	Sdhd	ENSMUSG00000000171	0.779511	0.681987	0.690372	0.896965	0.761792	0.795412	1.15523	0.896656	1.0246
J3QQ16	Col6a3	ENSMUSG00000048126	0.829829	0.809572	0.892985	0.919153	0.857757	0.883137	0.948841	0.955714	1.02222
Q9EQU5-2	Set	ENSMUSG00000054766	0.804111	0.802804	1.04991	0.952367	0.839786	0.968927	0.885182	0.937016	1.01216
Q91YZ5	Pex2	ENSMUSG00000040374	1.05539		0.884748	0.873236		1.03897	0.75243		0.528649
E9Q4K3	Bcat1	ENSMUSG00000030268	0.499582	0.568698	0.696583	0.590379	0.528632	0.631764	0.388206	0.459985	0.604343
P24860	Ccnb1	ENSMUSG00000041431	1.10473	1.12063	1.08765	1.11393	1.08293	1.0217	0.702514	0.562955	0.783646
Q91XV3	Basp1	ENSMUSG00000045763	0.610865	0.664464	0.731108	0.613015	0.608446	0.644785	0.532612	0.606012	0.652007
A2AF33	Tmsb15b1	ENSMUSG00000089768	0.874089	0.96896	0.945617	0.74388	0.757247	0.417651	0.974362	1.00831	1.12328
Q91VF2	Hnmt	ENSMUSG00000026986	0.636037	1.00072	0.691207	0.80586	1.01743	0.675795	0.829903	0.855384	0.93519
Q5EBP8	Hnrnpa1	ENSMUSG00000046434	0.718285	0.749043	0.781371	0.773607	0.769571	0.799601	0.702716	0.662731	0.713442
P48301	Tead2	ENSMUSG00000030796	0.777042	0.904776	0.874085	0.783038	0.901071	0.791067	0.64481	0.614655	0.700421
D3Z7X0	Acad12	ENSMUSG00000042647	0.462005	0.494799	0.467631	0.531661	0.527108	0.468022	0.839374	0.841173	0.858628
Q8R2I1	Slc35c1	ENSMUSG00000049922	1.45849		1.31515	1.21157		1.0496	0.663241		0.439937
E9Q401	Ryr2	ENSMUSG00000021313	0.604754	0.635152	0.683042	0.900106	0.882609	0.887969	0.689249	0.703316	0.752967
Q9D6K8	Fundc2	ENSMUSG00000031198	0.592949	0.673869	0.667684	0.734936	0.775602	0.749334	0.723311	0.855179	0.771804
Q8K0E1	Kctd15	ENSMUSG00000030499	0.648095	0.511197	0.703496	0.637806	0.374486	0.598529	0.523784	0.477492	0.62246
Q9ESB3	Hrg	ENSMUSG00000022877	0.537266	0.548289	0.738289	0.587347	0.524523	0.707382	1.07381	1.20878	1.11014
P17095	Hmga1b;Hmga1	ENSMUSG00000078249;ENSMUSG00000046711	0.571064	0.677352	0.677595	0.461573	0.661434	0.615164	0.568387	0.690013	0.618419
P12787	Cox5a	ENSMUSG00000000088	0.591864	0.595997	0.633821	0.688625	0.637727	0.667515	1.28596	1.22834	1.29953
E9PZD8	Cp	ENSMUSG00000003617	0.604872	0.660368	0.672334	0.712491	0.713035	0.698228	1.21034	1.16105	1.20108
Q6PDZ2	Taf1c	ENSMUSG00000031832	0.758633	0.768843	0.429517	0.918347	0.675047	0.908994	0.494089	0.691346	0.588139
Q08AU7	Myadml2	ENSMUSG00000025141	0.495212	0.628445	0.538944	0.496176	0.598984	0.465671	0.525182	0.561937	0.579466
A2AWR5	Slc28a2b;Gm14085	ENSMUSG00000079071		0.498181	0.510407		0.6909	0.586556		1.03196	0.900199
Q61838	Pzp	ENSMUSG00000030359	0.692044	0.773407	0.802585	0.895423	0.875488	0.874298	0.901873	0.934174	1.00193
Q8C341	Suco	ENSMUSG00000040297	1.00485		1.02243	0.990556		1.10344	0.728488		0.602802
Q5EBH1	Rassf5	ENSMUSG00000026430	0.870047	1.09309	0.573766	0.726627	0.601959	0.44066	0.705026	1.33081	0.285609
Q64726	Azgp1	ENSMUSG00000037053	0.788765	0.693009	0.727317	0.889253	0.922152	0.769589	0.928515	0.90184	1.0191
Q62203	Sf3a2	ENSMUSG00000020211	0.992972	0.929556	0.93683	0.712919	0.738108	0.661718	0.805991	0.817627	1.05735
Q6ZQJ5	Dna2	ENSMUSG00000036875	0.86654		0.812955	0.759947		0.838669	0.412252		0.809095
Q6P5E3	Sall1	ENSMUSG00000031665	0.634492	0.952801	0.685526	0.57054	1.60726	0.44709	0.628187	0.703354	0.524351
A2APR8	Bub1	ENSMUSG00000027379	1.11128		1.17539	1.0022		0.639361	0.511876		0.682425
F6ZFT1	Ndufab1	ENSMUSG00000030869	0.57392	0.613724	0.658936	0.789103	0.69453	0.862961	1.12528	1.24185	1.2544
Q60936	Coq8a	ENSMUSG00000026489	0.451259	0.649147	0.54895	0.546887	0.745219	0.591357	1.07722	0.99727	1.00103
P11416-2	Rara	ENSMUSG00000037992	0.987603	1.01611		0.819245	0.737249		0.705919	0.826698
Q99KG5-3	Lsr	ENSMUSG00000001247	0.738357	0.681927	0.533865	0.728824	0.562172	0.647006	0.523126	0.544472	0.381305
Q9JJX7	Tdp2	ENSMUSG00000035958	0.994673	0	1.05224	0.877773	4.21985	0.886749	0.921742	0	0.8598
Q99JY0	Hadhb	ENSMUSG00000059447	0.456725	0.544084	0.572411	0.558478	0.584793	0.598745	1.55767	1.42172	1.44261
Q5EBG6	Hspb6	ENSMUSG00000036854	0.695056	0.72125	0.769185	0.76815	0.738828	0.750929	1.12361	1.08325	1.10277
B8JJZ4	Zfp808	ENSMUSG00000074867	0.779221	0.775762	0.910775	0.829504	0.52885	0.755385	0.854993	0.847479	0.781585
Q64475	H2bc3;Hist1h2bb	ENSMUSG00000075031	0.871428	0.875145	0.872354	0.818437	0.916102	0.933663	1.01169	1.05293	0.95077
O88892	Serf1	ENSMUSG00000021643	0.812234	0.916188	0.757643	0.465333	0.569155	0.506426	0.614442	0.733226	0.636497
P0DN34	0	#N/A	0.644705	0.623072	0.656058	0.756588	0.723054	0.75049	1.08607	0.985392	1.03173
P27659	Rpl3	ENSMUSG00000060036	0.897039	0.914717	1.0135	0.892668	0.853117	0.926555	0.837535	0.836241	0.73581
Q80XH1	Kxd1	ENSMUSG00000055553	1.23593	1.2602	0.810058	1.07529	0.713592	1.19128	1.17385	0.996239	2.54705
Q3TUU5	Tex30	ENSMUSG00000026049	0.86196	0.85606	0.934613	0.861351	0.841804	0.843158	0.582484	0.576907	0.719332
Q8VCH6	Dhcr24	ENSMUSG00000034926	0.842832	0.992853	1.12783	0.708811	1.02157	0.776264	0.582883	0.572698	0.953332
Q9JIK5	Ddx21	ENSMUSG00000020075	0.742735	0.744507	0.789242	0.741853	0.69978	0.703547	0.628737	0.629187	0.666413
P26645	Marcks	ENSMUSG00000069662	0.798347	0.786398	0.868923	0.710446	0.712141	0.74078	0.794925	0.871445	0.879655
Q62431	Arid3a	ENSMUSG00000019564	0.437393	0.540176	0.586843	0.399508	0.576606	0.664283	0.491682	0.5627	0.512519
Q9JJA4	Wdr12	ENSMUSG00000026019	0.739285	0.748725	0.770404	0.708155	0.685913	0.728346	0.625572	0.662841	0.651027
Q9D023	Mpc2	ENSMUSG00000026568	0.611483	0.64049	0.728819	0.746692	0.739402	0.760498	0.864398	0.891612	0.889958
P22599	Serpina1b	ENSMUSG00000071178	0.868324	0.952857	1.09863	0.672978	0.849586	0.896374	0.957013	0.968652	1.01996
Q61425	Hadh	ENSMUSG00000027984	0.575071	0.606955	0.579483	0.69045	0.665878	0.610422	1.23176	1.18574	1.26043
Q9CPQ1	Cox6c	ENSMUSG00000014313	0.641954	0.666401	0.66619	0.724579	0.753286	0.702484	1.18454	1.19097	1.25894
Q8K1Z0	Coq9	ENSMUSG00000031782	0.573575	0.610998	0.59042	0.618851	0.665067	0.622995	1.11278	1.04905	1.07313
P18828-2	Sdc1	ENSMUSG00000020592	1.04434	0.942896	0.957526	0.811706	0.642457	0.809786	0.868552	1.00459	0.800108
P39655	Alox12	ENSMUSG00000000320	0.604223	0.554172	0.610275	0.72301	0.699674	0.749637	0.739628	0.605618	0.774723
P39039	Mbl1	ENSMUSG00000037780	0.663792	0.545923	0.890924	0.748626	0.517565	0.60886	0.725665	0.73529	0.780789
P02772	Afp	ENSMUSG00000054932	1.47933	1.50721	1.52556	1.22545	1.09029	1.10491	0.639266	0.642224	0.73022
A0A0R4J083	Acadl	ENSMUSG00000026003	0.718621	0.662958	0.758516	0.840616	0.751279	0.82644	1.58388	1.58934	1.46454
P82347	Sgcd	ENSMUSG00000020354	0.850635	0.840553	0.792468	1.02653	0.965771	0.907832	0.870672	0.904904	0.939735
Q91WA1	Tipin	ENSMUSG00000032397	0.792574	0.813102	0.92321	0.676651	0.708402	0.669501	0.662813	0.693519	0.671725
Q64152	Btf3	ENSMUSG00000021660	0.895223	0.853084	0.873125	0.74194	0.756603	0.828501	0.738638	0.681747	0.80509
P32261	Serpinc1	ENSMUSG00000026715	0.682783	0.746563	0.758433	0.634617	0.692051	0.659974	0.798051	0.882728	0.855763
Q9Z0E6	Gbp2	ENSMUSG00000028270	0.662934	0.639411	0.726137	0.721978	0.68715	0.71136	0.868106	0.816852	0.843543
Q61090	Fzd7	ENSMUSG00000041075	0.898948	0.967442	1.40101	0.977688	0.857265	0.733123	0.519639	0.801293	0.699939
A0A1Y7VL34	Dtna	ENSMUSG00000024302	0.589578	0.634268	0.747811	0.733419	0.759055	0.82501	0.753837	0.767262	0.863493
Q01237	Hmgcr	ENSMUSG00000021670	0.898315	0.926042	0.952925	0.691927	0.784414	0.751955	0.519146	0.597628	0.519867
Q91WA4	Cxxc5	ENSMUSG00000046668	0.817235	0.766294	0.881683	0.69241	0.64729	0.701396	0.892042	0.877659	0.838559
Q99JF8	Psip1	ENSMUSG00000028484	0.81181	0.79892	0.873912	0.768793	0.751121	0.767141	0.740733	0.74191	0.785862
E9QNA7	Sorbs1	ENSMUSG00000025006	0.59151	0.622086	0.529827	0.611337	0.609639	0.555078	0.944047	1.01083	1.05198
E9QMK9	Dglucy	ENSMUSG00000021185	0.545908	0.602673	0.609742	0.602427	0.70535	0.658589	0.867221	0.904906	0.938472
Q64152-2	Btf3	ENSMUSG00000021660	0.859786	0.877911	0.856903	0.664737	0.752407	0.675245	0.597323	0.658157	0.647852
Q9CQR4	Acot13	ENSMUSG00000006717	0.621987	0.66345	0.676358	0.723413	0.758075	0.728351	1.30204	1.23922	1.30861
P52825	Cpt2	ENSMUSG00000028607	0.483397	0.428147	0.616386	0.525178	0.482004	0.669898	1.11551	1.09725	1.0792
Q8C6B0	Mettl7a1	ENSMUSG00000054619	0.777372	0.785453	0.848142	0.971193	0.96587	0.928476	0.765903	0.848145	0.775497
Q6ZWV7	Gm2000;Rpl35	ENSMUSG00000078193;ENSMUSG00000062997	0.925848	0.954358	0.957711	0.732456	0.820028	0.704208	0.775214	0.814113	0.859435
Q6PGB8	Smarca1	ENSMUSG00000031099	1.0218	1.03961	1.08349	1.12269	1.0928	1.05599	0.632824	0.579959	0.596834
P54227	Stmn1	ENSMUSG00000028832	1.09059	1.1292	1.13722	1.09006	1.1112	1.07986	0.880449	0.865288	0.868164
Q924X2	Cpt1b	ENSMUSG00000078937	0.662054	0.673252	0.726065	0.828705	0.822606	0.805259	1.01852	1.01387	1.05829
A0A3B2W867	Scube3	ENSMUSG00000038677		0.554133	1.02238		0.602951	0.81426		0.468202	0.810555
Q8R191	Syngr3	ENSMUSG00000007021	0.443543		0.810387	0.814213		0.841265	0.729979		0.829257
P08249	Mdh2	ENSMUSG00000019179	0.631034	0.648257	0.69392	0.739588	0.714813	0.72382	1.19461	1.18878	1.26236
Q9QZ85	Iigp1	ENSMUSG00000054072	0.583463	0.486231	0.569566	0.733712	0.59779	0.622055	0.855553	0.745951	0.909305
P62322	Lsm5	ENSMUSG00000091625	0.872297	1.01918		0.842448	1.07852		0.945762	0.600039
Q8K0C4	Cyp51	ENSMUSG00000001467	0.991698	0.901006	1.03482	1.26111	1.0727	1.16315	0.683847	0.691757	0.711036
Q91YQ3	Csdc2	ENSMUSG00000042109	0.494807	0.462811	0.520878	0.510859	0.427398	0.57292	0.822153	0.82663	0.929675
Q9D8V0	H13	ENSMUSG00000019188	1.39656	1.53098		1.58787	1.42874		0.793688	0.861132
A0A0U1RPI1	Fxyd1	ENSMUSG00000036570	1.03786	1.07685	1.214	1.17686	1.15162	1.19268	1.04558	1.08317	0.949841
Q8BG13	Rbm3	ENSMUSG00000031167	0.907207	0.897568	0.95021	0.771173	0.995736	0.993735	1.45589	1.53715	0.911074
Q8CG71	P3h2	ENSMUSG00000038168	0.813991	0.764001	0.806265	0.822548	0.737283	0.755383	0.560229	0.479919	0.576278
Q8BH61	F13a1	ENSMUSG00000039109	0.821229	0.769503	0.811468	0.914777	0.839904	0.837214	0.771639	0.751738	0.76594
P18155	Mthfd2	ENSMUSG00000005667	0.702725	0.691898	0.723076	0.700443	0.715334	0.690811	0.6404	0.53767	0.516746
A0A0R4J074	Suv39h2	ENSMUSG00000026646	0.83651	0.726425	0.720432	0.730126	0.690611	0.774157	0.65117	0.657283	0.723584
A0A1L1SS87	Slc44a2	ENSMUSG00000057193	0.518946	0.868396		0.869804	0.916857		0.842214	0.705713
P56393	Cox7b	ENSMUSG00000031231	0.554321	0.502398	0.641357	0.579155	0.591306	0.682503	0.859455	0.853355	1.02864
Q5M8N4	Sdr39u1	ENSMUSG00000022223	0.584043	0.485875	0.651347	0.716219	0.548246	0.672121	0.970626	0.962787	0.986435
A2A484	Zmynd8	ENSMUSG00000039671	0	0.754516	0.801972	0.589124	0.801607	0.779975	0.945855	0.731032	0.797202
Q61646	Hp	ENSMUSG00000031722	2.16126	1.88817	1.95391	2.53776	1.98705	2.04593	0.67144	0.812511	0.830354
P47876	Igfbp1	ENSMUSG00000020429	0.87934	0.894633	1.03386	3.56683	2.92173	2.96457	1.65054	1.42195	1.62209
O35047	Psmc3ip	ENSMUSG00000019303	0.793672	0.327917	0.419232	0.844524	0.544148	0.635123	0.733806	0.226136	0.267814
Q05A80-2	Caprin2	ENSMUSG00000030309	1.026	0.945495		0.858588	0.600399		0.914108	0.915927
P42125	Eci1	ENSMUSG00000024132	0.610466	0.592932	0.72251	0.780123	0.647056	0.771924	1.18487	1.07123	1.20527
P11672	Lcn2	ENSMUSG00000026822	0.60987	1.22097		0.774773	2.02791		1.15516	1.14221
E9Q7L1	Urb2	ENSMUSG00000031976	1.02532	0.944988	0.991037	1.10628	1.07515	1.14333	0.63286	0.636551	0.454602
A0A0G2JF55	Tet2	ENSMUSG00000040943	1.05539	0.897235		1.01307	0.793173		0.769887	1.10336
Q8BGB5	Limd2	ENSMUSG00000040699	0.652714	0.686405	0.659522	0.50531	0.641921	0.585081	0.486323	0.572845	0.586384
A0A0G2JFH2	Map4	ENSMUSG00000032479	0.472608	0.447991	0.459578	0.467513	0.447948	0.465995	0.706244	0.620032	0.654841
Q61268	Apoc4	ENSMUSG00000074336	0.510691	0.712367	0.513824	0.779078	0.761163	0.716908	1.10745	1.05383	1.25261
Q62351	Tfrc	ENSMUSG00000022797	0.921139	0.961858	0.975727	0.950306	0.908386	0.890381	0.870877	0.92154	0.959065
Q9D6J5	Ndufb8	ENSMUSG00000025204	0.699832	0.661538	0.732343	0.856384	0.811308	0.807958	1.16624	1.10182	1.05475
A2ART0	Gm6710;Gm14391;Gm14399	ENSMUSG00000078887;ENSMUSG00000078903;ENSMUSG00000090093;ENSMUSG00000078905	0.935183	0.82234	0.933598	0.738378	0.857304	0.776892	0.726737	0.751835	0.793546
A2AW86	Ly75	ENSMUSG00000026980	0.852445	0.733779	0.815499	0.755378	0.997845	0.983866	0.682017	0.608462	0.72153
Q9DAY9	Npm1	ENSMUSG00000057113	0.963029	0.778903	0.79692	0.655879	0.76279	0.760878	0.602117	0.574778	0.637254
F6R782	Iqce	ENSMUSG00000036555	0.889915		1.00896	0.759198		0.66327	0.880308		1.00006
P30999	Ctnnd1;Gm28635	ENSMUSG00000034101;ENSMUSG00000101645	0.929636	0.973842	0.92461	0.976471	0.844936	0.983681	0.851577	0.769815	0.904099
Q5SS91-2	Sun3	ENSMUSG00000040985	0.634117		0.387512	0.870353		0.577752	0.592827		0.3585
A0A0J9YVD2	Ptprz1	ENSMUSG00000068748	0.53852	0.805196	0.819142	0.787867	0.731935	0.944659	1.17692	1.12005	0.984466
Q9CYX7	Rrp15	ENSMUSG00000001305	0.751653	0.7408	0.793806	0.688208	0.67569	0.771539	0.619953	0.645876	0.771894
Q71RI9-2	Ccbl2	#N/A	0.771984	0.783214	0.857961	0.972555	0.928661	0.99577	0.828946	0.859274	0.91669
Q5SS00	Zdbf2	ENSMUSG00000027520	1.09993	1.14729	1.43466	1.38627	1.45835	1.37415	2.24737	2.71095	2.71437
P22725	Wnt5a	ENSMUSG00000021994	0.644038	0.716705	0.682567	0.588958	0.669852	0.621783	0.46669	0.911907	0.369802
Q3V1H1	Ckap2	ENSMUSG00000037725	0.84784	0.784408	0.90698	0.852848	0.837263	0.859217	0.852109	0.816225	0.822683
P09405	Ncl	ENSMUSG00000026234	0.737277	0.73631	0.843125	0.719452	0.678768	0.748807	0.695589	0.696379	0.771738
P05202	Got2	ENSMUSG00000031672	0.605245	0.624922	0.644554	0.718738	0.704682	0.694344	1.13853	1.10292	1.13684
Q7TMG8	Nipsnap2	ENSMUSG00000029432	0.613318	0.681522	0.703552	0.752876	0.720898	0.725408	1.23087	1.17486	1.26
B2RQT2	Vmn1r5	ENSMUSG00000090346	0.934018	1.05116		1.00407	0.985643		0.827782	0.808671
A0A0R4J046	Cebpz	ENSMUSG00000024081	0.882856	0.868721	0.96288	0.924466	0.872546	1.02027	0.61919	0.598165	0.649572
Q9JHI5	Ivd	ENSMUSG00000027332	0.661415	0.70104	0.711674	0.772931	0.777879	0.755604	0.985905	1.01824	1.02349
Q6TCG2	Paqr9	ENSMUSG00000064225	0.462083	0.472473	0.60258	0.654358	0.546228	0.663208	1.05192	1.09234	1.05593
Q9R112	Sqor	ENSMUSG00000005803	0.684829	0.623863	0.727592	0.719255	0.663305	0.744582	0.83542	0.739314	0.931139
Q9D1R9	Gm4705;Rpl34-ps1;Rpl34	ENSMUSG00000093686;ENSMUSG00000068396;ENSMUSG00000062006	0.85695	0.917609	0.959128	0.752047	0.789951	0.766177	0.766844	0.76217	0.843159
Q8C4M7	Cenpu	ENSMUSG00000031629	0.928688	0.96292	1.02872	0.908787	0.96689	0.855567	0.908439	0.979012	1.14493
A0A571BE98	0	#N/A	0.771558	0.806693	0.724575	0.791089	0.868584	0.706353	0.747754	0.966893	0.896781
D3Z080	Sorbs2	ENSMUSG00000031626	1.26149	0.94187	0.82691	0.553005	1.3375	0.923519	1.17744	1.45425	0.366098
Q91V88	Npnt	ENSMUSG00000040998	0.632479	0.496739	0.711228	0.598512	0.42198	0.649452	0.562213	0.328654	0.51482
O54942	Cldn5	ENSMUSG00000041378	1.2991	1.24133	1.10793	1.24992	1.21664	1.17298	1.69378	1.40328	1.32974
Q8K4B0	Mta1	ENSMUSG00000021144	0.767547	0.792258		0.637859	0.698196		0.857345	0.677281
Q9JI13	Utp3	ENSMUSG00000070697	0.726737	0.69151	0.694066	0.761365	0.719245	0.674098	0.568241	0.577002	0.586429
P15864	H1f2;Hist1h1c	ENSMUSG00000036181	1.00034	1.00505	0.93612	0.778503	0.796175	0.777884	0.984536	1.01625	1.00549
P30115	Gsta3	ENSMUSG00000025934	0.64238	0.6985	0.523018	0.57298	0.521698	0.488393	0.686277	0.834544	0.812128
E9PWW9	Rsf1	ENSMUSG00000035623	0.750148	0.76028	0.758426	0.749807	0.738786	0.700255	0.639226	0.730217	0.683541
Q9D7X8	Ggct	ENSMUSG00000002797	0.538007	0.568018	0.661997	0.559994	0.585067	0.680592	0.686094	0.707725	0.811716
E9QPE7	Myh11	ENSMUSG00000018830	0.668272	0.725805	0.715641	0.733508	0.793252	0.733239	0.801844	0.800114	0.834323
Q3UHG5	Tspan7	ENSMUSG00000058254	1.05365	1.04112	1.10527	0.82764	1.26417	1.1525	0.925654	0.907524	0.626221
Q3UB74	Tbrg1	ENSMUSG00000011114	0.815829	0.876407	0.945826	0.69433	0.718707	0.736018	0.753068	0.759623	0.697994
P28740-2	Kif2a	ENSMUSG00000021693	0.755048	0.905854	0.607554	0.74504	0.82139	0.865531	0.603326	0.719209	0.759493
Q8R2Z5	Vwa1	ENSMUSG00000042116	0.767274	0.64256	0.807658	0.794267	0.675515	0.740894	1.19551	1.17652	1.1848
P48754	Brca1	ENSMUSG00000017146	0.788471	0.843646	0.72137	0.726525	0.736712	0.515119	0.645652	0.710921	0.674968
Q810V0	Mphosph10	ENSMUSG00000030521	0.642785	0.721768	0.711469	0.645679	0.705871	0.718376	0.546854	0.608479	0.718985
G3X9Q1	Itga7	ENSMUSG00000025348	0.448494	0.642179	0.607519	0.600199	0.68494	0.632982	0.88647	0.895901	0.949614
Q9QXS1-4	Plec	ENSMUSG00000022565	1.04303	1.2108		0.835691	1.35364		0.87014	1.08085
Q922Q8	Lrrc59	ENSMUSG00000020869	1.11368	1.1114	1.06547	1.16642	1.13546	1.08956	0.682925	0.704556	0.879771
A2AL78	Asph	ENSMUSG00000028207	0.248053	0.581551	0.661	0.294655	0.66298	0.582562	0.657205	0.801607	0.852769
Q9QYG0	Ndrg2	ENSMUSG00000004558	0.799187	0.811824	0.879961	0.875023	0.851079	0.866875	0.908744	0.950508	1.04774
E9PYV8	Adamts9	ENSMUSG00000030022	1.06707	1.00287		0.814111	0.971425		0.801464	0.823559
P60603	Romo1	ENSMUSG00000067847	0.642868	0.62321	0.648351	0.737621	0.703695	0.56074	0.766452	0.743717	1.01672
P34928	Apoc1	ENSMUSG00000040564	0.491969	0.470733	0.634849	0.454723	0.410448	0.491386	0.713105	0.586136	0.726709
Q8CCI5	Rybp	ENSMUSG00000072872	0.724263	0.745977	0.834877	0.847924	1.08797	0.635132	0.6825	0.765027	0.778911
Q925B0	Pawr	ENSMUSG00000035873	0.683906	0.673935	0.739278	0.636651	0.615848	0.716611	0.508218	0.513022	0.593661
P06328	Ighv1-72	ENSMUSG00000096074	0.895151	1.06047	1.07202	0.921673	0.753859	1.165	1.7793	1.25498	1.81671
P40240	Cd9	ENSMUSG00000030342	1.07155	0.99502	0.981043	1.28448	1.18725	1.21793	1.13905	1.15734	1.07127
E9PUM5	Gm4788	ENSMUSG00000070594	0.400776		0.557748	0.372206		0.667075	0.622458		0.628684
Q9Z204-4	Hnrnpc	ENSMUSG00000060373	0.919527	0.818154	0.796363	0.784837	0.758785	0.730058	0.828404	0.762504	0.795449
P03966	Mycn	ENSMUSG00000037169	0.704031	0.639977		0.512295	0.377245		0.693013	0.539327
P49817	Cav1	ENSMUSG00000007655	1.18828	1.03533	1.11531	1.58688	1.34928	1.33777	1.18575	1.1353	1.16968
P11152	Lpl	ENSMUSG00000015568	0.637665	0.701211	0.78348	1.02495	0.987741	0.987885	0.905949	0.866568	0.97903
O70571	Pdk4	ENSMUSG00000019577	0.447102	0.440048	0.538033	0.87643	0.777272	0.819579	1.80211	1.75512	1.82621
Q7TNS2	Micos10;Minos1	ENSMUSG00000050608	0.541881	0.677547	0.706991	0.731441	0.75307	0.73969	0.721009	0.77307	1.01134
P03893	ND2;mt-Nd2	ENSMUSG00000064345	0.538452	0.618696	0.937092	0.957886	1.08302	1.19443	0.706088	0.878193	0.867745
A0A087WST1	Il19	ENSMUSG00000016524	0.667139	0.676378	0.699016	0.803758	0.840343	0.851973	0.996692	0.943901	0.975764
Q8C405	Sp100	ENSMUSG00000026222	0.45903	0.807015	0.697702	0.598446	0.705644	0.889275	0.80669	1.11456	1.07526
E9Q1V2	Cpne5	ENSMUSG00000024008	0.743817		0.917155	0.720395		0.685753	0.495319		0.653039
Q9QWF0	Chaf1a	ENSMUSG00000002835	0.695302	0.666944	0.797655	0.700549	0.612843	0.686715	0.640659	0.599521	0.760153
Q06770	Serpina6	ENSMUSG00000060807	0.865691	0.922928	1.00245	0.738352	0.685653	0.789887	0.341287	0.315791	0.505518
Q9D1H9	Mfap4	ENSMUSG00000042436	0.655244	0.75232	0.751925	0.781206	0.783743	0.706701	1.43895	1.21552	1.32174
A2A4B4	Emilin3	ENSMUSG00000050700	0.77232	0.37599	0.750868	0.61719	0.385098	0.636073	0.613273	0.141952	0.524551
A0A0R4J036	Nefm	ENSMUSG00000022054	0.764337	0.726858	0.736539	0.740597	0.661073	0.678108	0.676982	0.684295	0.693787
Q9CQ69	Uqcrq	ENSMUSG00000044894	0.703897	0.679182	0.709632	0.892065	0.846142	0.836816	1.20932	1.16124	1.21102
A0A075B5P3	Ighg2b	ENSMUSG00000076613	0.818427	0.8182	0.851299	0.89003	0.850821	0.853804	1.19219	1.07088	1.20747
Q9DBE9	Ftsj3	ENSMUSG00000020706	0.789901	0.848915	0.850213	0.742303	0.756662	0.788018	0.585224	0.684176	0.694048
Q3TDN0	Disp1	ENSMUSG00000030768	0.985657	1.17791	0.503614	1.29584	0.967655	0.514765	0.931748	1.0335	0
F2Z4B3	Cdk2ap1	ENSMUSG00000029394	0.780481	0.772631	0.917628	0.804638	0.762689	0.941495	0.773791	0.811525	0.840574
P03888	ND1;mt-Nd1	ENSMUSG00000064341	0.726043	0.701033	0.7378	0.938168	0.827701	0.799349	1.00086	0.935584	1.05464
P43023	Cox6a2	ENSMUSG00000030785	0.441539	0.588021	0.548162	0.561043	0.546485	0.635561	1.04749	1.03593	1.00881
A3KG59	Pm20d2	ENSMUSG00000054659	0.543429	0.632668	0.682245	0.535139	0.624224	0.693609	0.851445	0.928942	0.840159
P06837	Gap43	ENSMUSG00000047261	0.945954	0.917942	1.04084	0.945394	0.916254	0.966942	0.616297	0.806643	0.639702
Q3TEW6	Mpzl1	ENSMUSG00000026566	1.11264	1.00856	1.4733	1.19295	1.18457	1.09031	0.841708	0.786281	0.820255
A0A087WRY3	Nucks1	ENSMUSG00000026434	0.893726	0.867212	0.976683	0.828504	0.764503	0.901731	1.00271	0.921746	0.575719
B1AU75	Nasp	ENSMUSG00000028693	0.927349	0.896831	0.955133	0.807247	0.880552	0.835375	0.810946	0.818272	0.835625
P17563	Selenbp1	ENSMUSG00000068874	0.868696	0.859978	0.899579	0.915079	0.848359	0.900453	1.15091	1.14208	1.16662
A2AJY2	Col15a1	ENSMUSG00000028339	0.738949	0.724378	0.750681	0.838242	0.829992	0.791778	1.31957	1.14506	1.28849
O35427	Crcp	ENSMUSG00000025532	0.789934		0.863504	0.705189		0.813513	0.836128		0.632743
Q149B8	Perm1	ENSMUSG00000078486	0.540551	0.329235	0.541362	0.615855	0.464438	0.568592	1.16412	1.16522	1.23502
P82348	Sgcg	ENSMUSG00000035296	0.802752	0.781623	0.849345	0.989926	0.955948	0.954199	0.911149	0.961931	1.02446
Q8BVY0	Rsl1d1	ENSMUSG00000005846	0.792824	0.861774	0.866387	0.714564	0.756301	0.753608	0.58044	0.667418	0.645424
Q9D0P7	Psrc1	ENSMUSG00000068744	0.676055	0.681079	0.850754	0.618632	0.563059	0.76186	0.555843	0.577072	0.63109
Q9D8T4	Tvp23b	ENSMUSG00000014177	0.517997	0.518588	1.16791	0.711368	0.628417	1.3223	0.569956	0.610449	1.07254
P46660	Ina	ENSMUSG00000034336	0.698237	0.671331	0.764347	0.660682	0.645597	0.737648	0.563415	0.567352	0.657339
Q6NXY9	Polr3g	ENSMUSG00000035834	0.712709		0.68752	0.699707		0.629732	0.495331		0.410283
A6H656	Odf1	ENSMUSG00000061923	1.17517		1.19338	0.773649		0.952625	0.62534		0.719267
Q80WM5	Hapln3	ENSMUSG00000030606	0.627707	0.698968	0.555133	0.58094	0.621029	0.485276	0.500228	0.550432	0.898714
Q9QZZ6	Dpt	ENSMUSG00000026574	1.00126	1.04224	1.04566	1.21533	1.22784	1.12874	1.6077	1.55323	1.50873
O70201	Birc5	ENSMUSG00000017716	0.824104	0.706436	0.937484	0.821715	0.797868	0.898333	0.586372	0.534358	0.99315
E9Q8L9	Rab11fip1	ENSMUSG00000031488	0.643023	0.65724	0.683777	0.566354	0.628713	0.586514	0.551371	0.562123	0.601016
A0A338P6Q9	Ssbp2	ENSMUSG00000003992	1.04348	1.1739	1.38763	1.04914	1.20683	0.984159	0.696241	1.12788	1.03283
A0A087WSN6	Fn1	ENSMUSG00000026193		1.7547	1.58229		1.47598	1.28694		1.26148	1.45318
Q9JK42	Pdk2	ENSMUSG00000038967	0.705933	0.726153	0.713626	0.905841	0.878397	0.817244	1.25226	1.13153	1.23426
P70403	Cux1	ENSMUSG00000029705	0.549163		0.534544	0.649854		0.596342	1.05595		1.00425
P82349	Sgcb	ENSMUSG00000029156	0.723611	0.773617	1.01784	1.01844	0.901322	1.0078	0.913603	0.914993	0.940994
A2AL12	Hnrnpa3	ENSMUSG00000059005	0.782429	0.819558	0.846535	0.885175	0.894445	0.856382	0.809959	0.869701	0.801109
Q9Z2I9	Sucla2	ENSMUSG00000022110	0.558776	0.583133	0.641136	0.711092	0.657368	0.693522	1.03819	1.01092	1.04526
Q9DCV4	Rmdn1	ENSMUSG00000028229	0.653834	0.670978	0.727646	0.774659	0.75539	0.75438	1.36134	1.30639	1.34693
Q9JLZ6	Hic2	ENSMUSG00000050240	0.705686		0.775777	0.769356		0.630549	0.674189		0.66497
Q9DBX1	Rgcc	ENSMUSG00000022018	0.879544		0.386941	0.894556		0.441306	1.49586		0.724793
Q791V5	Mtch2	ENSMUSG00000027282;ENSMUSG00000111714	0.810907	0.783593	0.996874	1.00744	0.926051	1.08168	0.906449	0.95089	0.926734
O54941	Smarce1	ENSMUSG00000037935	0.767758	0.881249	0.815925	0.734386	0.883427	0.776202	0.751918	0.882443	0.793598
P01837	Igkc	ENSMUSG00000076609	0.908388	0.950185	1.00451	0.800591	0.881959	0.855571	1.33624	1.16979	1.34268
Q66JV6	Orc6	ENSMUSG00000031697	0.834666	0.889017		0.601131	0.643369		0.650762	0.538236
Q9CWF2	Tubb2b	ENSMUSG00000045136	1.35478	1.35285	1.41849	1.45663	1.47108	1.37911	1.01536	0.9542	1.08457
D3Z1K3	Pigq	ENSMUSG00000025728	0.963249	0.94019		0.68457	0.689381		0.936025	0.974355
Q91Z50	Fen1	ENSMUSG00000024742	0.89644	0.820206	0.874547	0.913807	0.84718	0.8717	0.888107	0.925528	0.879645
A0A2R8VHP9	Pcbp2	ENSMUSG00000056851	0.90179	0.925662	1.19682	1.04085	0.999398	1.08913	0.847435	0.874933	1.089
Q9CZB0	Sdhc	ENSMUSG00000058076	0.721223	0.762151	0.766872	1.03108	0.98094	1.00404	0.912256	0.875523	0.962895
A0A0G2JFA5	Atrx	ENSMUSG00000031229	0.850423	0.869825	1.03175	0.910563	0.873012	0.893137	0.788679	0.84366	0.845507
O08677-2	Kng1	ENSMUSG00000022875	1.04879	1.05496	1.08241	1.10555	1.02872	1.00401	1.63633	1.52044	1.55415
Q9WV27	Atp1a4	ENSMUSG00000007107	1.14471	1.18477	1.16954	1.4058	1.25994	1.27706	0.931503	0.948258	0.930239
Q9WVF7	Pole	ENSMUSG00000007080	1.14933	1.01482	1.11814	1.17931	1.07101	1.16315	0.668437	0.77006	0.799656
Q6PGH1	Bud31	ENSMUSG00000038722	0.78916	0.824357	0.866239	0.765978	0.766685	0.809841	0.780419	0.791513	0.847368
Q91YU8	Ppan	ENSMUSG00000004100	0.831832	0.872833	0.952293	0.918246	0.870281	0.90118	0.617381	0.683405	0.715998
P18608	Hmgn1	ENSMUSG00000040681	0.802508	0.729888	0.797574	0.565435	0.692787	0.692782	0.634479	0.675002	0.710725
A0A087WPM2	Ppfia4	ENSMUSG00000026458	0.974006	1.05479	1.12856	0.900326	1.05609	1.02167	0.656942	0.685748	0.725929
Q8BP43	Tpm1	ENSMUSG00000032366	0.886031	0.557798	0.674571	1.10085	0.554383	0.624855	0.667585	0.609525	0.626002
Q9WUV0	Orc5	ENSMUSG00000029012		0.83819	0.933552		1.00478	1.00368		0.742318	0.776784
Q9JKS4-5	Ldb3	ENSMUSG00000021798	0.482764	0.533563	0.470945	0.496657	0.571902	0.462926	0.716555	0.839832	0.770424
Q80VX2	Cd200	ENSMUSG00000022661	0.829806	0.815431	0.77935	1.19065	0.921809	0.906884	1.12632	1.01782	0.886543
P13864	Dnmt1	ENSMUSG00000004099	0.800345	0.922396	0.857699	0.773402	0.822287	0.799272	0.625825	0.825917	0.731267
P52293	Gm10184;Kpna2	ENSMUSG00000066878;ENSMUSG00000018362	0.954546	0.983778	1.00177	0.963384	0.89053	0.895425	0.653934	0.832312	0.744812
Q07968	F13b	ENSMUSG00000026368	0.855272	0.80586	0.924757	0.94086	0.865014	0.908666	1.25181	1.41811	1.19057
O70468	Mybpc3	ENSMUSG00000002100	0.917021	0.945804	0.900849	0.818809	0.861344	0.816973	1.26645	1.12724	1.20018
Q4VA55	Pwwp3b;Mum1l1	ENSMUSG00000042515	1.00045	1.0119	0.774032	1.0078	0.973969	1.35073	0.748245	0.69759	1.03471
Q9WVM1	Racgap1	ENSMUSG00000023015	0.902524	0.887467	0.993937	0.849278	0.828916	0.889724	0.620061	0.712221	0.798997
Q8BMS4	Coq3	ENSMUSG00000028247	0.491907	0.586564	0.611454	0.654285	0.642665	0.686927	1.34442	1.27918	1.3403
B8JJ66	2310061I04Rik	ENSMUSG00000050705	0.78435	0.623533	0.669165	0.869071	0.749759	0.748459	0.804876	0.772328	0.773656
P60762-2	Morf4l1	ENSMUSG00000062270	0.875865	0.89323	0.943084	0.849938	0.818628	0.831916	0.684767	0.666548	0.762076
Q64444	Car4	ENSMUSG00000000805	0.408425	0.258655	0.386214	0.457047	0.333058	0.443784	0.988722	1.04311	1.08826
Q6PHS9-4	Cacna2d2	ENSMUSG00000010066	1.00345	0.984996	1.04838	1.09689	1.17644	1.03035	0.479863	0.617437	0.636614
Q6P5F6	Slc39a10	ENSMUSG00000025986	0.906891	0.868437	0.958833	0.848938	0.811271	0.888803	0.661542	0.727948	0.707489
Q9CYI4	Luc7l	ENSMUSG00000024188	0.669638	0.697519	0.749437	0.674829	0.625269	0.64051	0.607594	0.619084	0.71821
Q9D084	Cenps	ENSMUSG00000073705	0.866317	0.940541	0.956669	0.802456	0.758478	0.890067	0.773116	0.923265	0.877827
G3X956	Supt16	ENSMUSG00000035726	0.863042	0.841383	0.88146	0.927594	0.871287	0.853982	0.64404	0.651799	0.649302
A2ASS6	Ttn	ENSMUSG00000051747	0.692523	0.730135	0.875165	1.08318	1.15615	1.11582	0.945545	0.951444	1.09023
A0A2I3BQL1	Slc22a17	ENSMUSG00000022199	1.00347	1.15791		1.52914	1.11225		0.690213	0.706556
P47955	Rplp1	ENSMUSG00000007892	0.866056	0.826872	0.994921	0.868385	0.913867	0.894984	0.821986	0.856606	0.910027
Q61850	Foxc2	ENSMUSG00000046714	0.764472	0.811911	0.821077	0.701733	0.762451	0.791073	0.634434	0.69637	0.620795
Q8QZR5	Gpt	ENSMUSG00000022546	0.51418	0.622181	0.514832	0.567506	0.65276	0.586729	0.992392	0.975168	0.954389
Q923A2	Spdl1	ENSMUSG00000069910	0.775509	0.855964	0.936669	0.979489	0.728936	0.76278	0.602704	0.590018	0.902386
Q9CZX5	Pinx1	ENSMUSG00000021958	0.830758	0.842454	0.807985	0.794749	0.705724	0.651748	0.81315	0.742409	0.694953
A0A0A6YWI9	Ighv1-11	ENSMUSG00000102888		0.812124	0.889131		0.543657	0.559642		0.411962	0.665942
A0A0R4J0B2	Plbd1	ENSMUSG00000030214	0.436842	0.608379	0.349546	0.479621	0.506874	0.384917	1.12978	0.98118	0.993874
P13020-2	Gsn	ENSMUSG00000026879	1.66294	1.28977	1.54269	1.71441	1.22712	1.54301	1.23491	1.09462	1.22152
P01027	C3	ENSMUSG00000024164	0.984411	0.984453	1.03962	1.02234	0.958151	0.964469	0.862535	0.895778	0.91985
B2FDI6	Ggta1	ENSMUSG00000035778	1.11585	1.0734	1.11134	1.26637	1.06705	1.13583	0.602598	0.877553	0.921299
Q80ZW2	Them6	ENSMUSG00000056665	0.731969	0.623778	0.727982	0.812105	0.712183	0.739319	0.818765	0.760709	0.841399
P59266	Fitm2	ENSMUSG00000048486	0.614171		0.58447	0.555342		0.590299	0.843911		0.600642
Q9D842	Aplf	ENSMUSG00000030051	0.771577	0.825838		0.839927	0.735272		0.848196	0.617457
O35215	Ddt	ENSMUSG00000001666	0.764707	0.720418	0.769017	0.668931	0.638218	0.656832	1.05413	1.12737	1.08708
Q8R429	Atp2a1	ENSMUSG00000030730	0.65346	0.621674	0.991258	0.708048	0.582649	0.965186	0.575973	0.483649	0.918721
O54864	Suv39h1	ENSMUSG00000039231	0.666428	0.790095	0.739395	0.623047	0.644141	0.654094	0.603662	0.638783	0.70759
P30658	Cbx2	ENSMUSG00000025577	0.685538	0.779475	0.727688	0.650365	0.700202	0.698472	0.632778	0.758362	0.59885
Q99LW6	Yaf2	ENSMUSG00000022634	0.7527	0.811167	0.937688	0.848726	0.783671	0.874465	0.678977	0.820214	0.810031
Q9CXJ4	Abcb8	ENSMUSG00000028973	0.758038	0.766831	0.825273	1.05063	0.923393	0.929571	0.930496	0.928993	0.991858
Q99020	Hnrnpab	ENSMUSG00000020358	0.843012	0.835826	0.885796	0.844811	0.808256	0.834005	0.792145	0.766847	0.841426
Q99P87	Retn	ENSMUSG00000012705	0.79462	0.774631	0.756983	0.933194	0.935048	0.979905	0.817252	0.654767	0.632958
D3YVN5	Scube2	ENSMUSG00000007279	1.12381		0.981782	0.859017		0.979736	0.927678		0.768301
P31532	Saa4	ENSMUSG00000040017	0.749708	0.425607		0.645114	0.315329		0.679392	0.512267
Q8C796	Rcor2	ENSMUSG00000024968	0.636468	0.825178	0.774071	0.591722	0.673894	0.593717	0.486229	0.726999	0.715376
E9QN31	Nop2	ENSMUSG00000038279	0.756611	0.721824	0.887911	0.704589	0.653389	0.770452	0.6028	0.606203	0.725245
Q60865	Caprin1	ENSMUSG00000027184	0.775326	0.78228	0.898071	0.740553	0.719147	0.783799	0.720547	0.671627	0.854813
Q9WUB3	Pygm	ENSMUSG00000032648;ENSMUSG00000106877	0.969552	0.961221	1.00867	1.18296	1.20891	1.12347	0.850116	0.823877	0.891113
Q6P5F7-2	Ttyh3	ENSMUSG00000036565	1.29076	1.08569		1.30295	1.00811		0.913356	0.717698
A0A140LJF7	Ryr3	ENSMUSG00000057378	0.610001		0.766004	0.991266		0.938853	0.708455		0.748407
Q6PB60	Bhlhb9	ENSMUSG00000072964	1.03522	1.10633	1.18407	0.893066	0.898242	0.850874	0.78218	0.829307	0.834033
Q9Z2D8	Mbd3	ENSMUSG00000035478	0.78348	0.790334	0.872509	0.713273	0.731981	0.765025	0.768197	0.80764	0.904702
Q8C0M9	Asrgl1	ENSMUSG00000024654	0.731689	0.705003	0.770302	0.724395	0.712996	0.75587	0.992673	1.04216	1.1212
Q8BQ46	Taf15	ENSMUSG00000020680	0.734245	0.78621	0.81085	0.769605	0.733958	0.733224	0.681546	0.69673	0.714012
Q80YX1	Tnc	ENSMUSG00000028364	0.895978	0.845683	0.935517	0.930355	0.865672	0.904912	0.853137	0.884092	0.927651
Q8CC36	Cdnf	ENSMUSG00000039496	0.448315	0.621467	0.85263	0.558682	0.686127	0.993693	0.777937	0.773813	0.980909
Q8BR92	Pakap;Palm2	ENSMUSG00000089945;ENSMUSG00000090053;ENSMUSG00000038729	0.896351	0.882695	0.990118	0.959957	0.877186	0.984062	0.871934	0.605948	0.912976
P09602	Gm10282;Hmgn2	ENSMUSG00000070713;ENSMUSG00000003038	0.965876	0.91738	0.994772	0.736747	0.821254	0.865537	1.00939	1.04054	0.913654
Q61743	Kcnj11	ENSMUSG00000096146	0.785462	0.776014	0.876081	1.0176	1.00843	0.980408	0.964723	0.897442	0.982706
E9Q186	Fcf1	ENSMUSG00000021243	0.761978	0.860124	0.821874	0.797895	0.888808	0.836468	0.632606	0.820002	0.637027
Q8BLH7	Hirip3	ENSMUSG00000042606	0.83367	0.841306	0.88452	0.77918	0.759813	0.781906	0.645523	0.678068	0.718355
Q14B71	Cdca2	ENSMUSG00000048922	0.830621	0.986308	0.902317	0.696242	1.01665	0.757463	0.539385	0.804409	0.710739
P23359	Bmp7	ENSMUSG00000008999	0.713748	0.581949	0.807512	0.590457	0.536266	0.647888	0.420917	0.385347	0.601884
Q6PAC3	Dcaf13	ENSMUSG00000022300;ENSMUSG00000106903	0.767264	0.756784	0.753768	0.675545	0.691989	0.721474	0.645976	0.642724	0.710902
P62307	Snrpf	ENSMUSG00000020018	0.781984	0.899215	0.886646	0.854463	0.894566	0.750405	0.765291	0.863471	0.876473
O70548	Tcap	ENSMUSG00000007877	0.52392	0.723065	0.608584	0.552956	0.692486	0.586253	0.73294	0.927001	0.875912
P00375	Dhfr	ENSMUSG00000021707	1.02532	1.08307	1.07827	1.03126	1.00274	0.957542	1.08902	1.07369	1.10891
Q9D0T1	LOC100862468;Snu13;Gm5616	ENSMUSG00000063480;ENSMUSG00000063543	0.778544	0.833948	0.819711	0.819382	0.930426	0.797366	0.717637	0.821979	0.749294
Q4VAE3	Tmem65	ENSMUSG00000062373	0.607355	0.702739	0.79225	0.738654	0.754906	0.719098	0.736331	0.770757	0.979655
A0A0R4J1D5	Cbfa2t2	ENSMUSG00000038533	0.881894	0.854889	1.07945	0.746842	0.868045	0.959501	0.731931	0.74815	1.01998
Q9D7J9	Echdc3	ENSMUSG00000039063	0.547433	0.626983	0.647255	0.638317	0.637134	0.651669	1.15762	1.04159	1.14917
P31786	Dbi	ENSMUSG00000026385	0.902565	1.00852	0.958682	0.933771	1.00803	0.907959	1.67515	1.56315	1.58018
A0A0A0MQK8	Tmem53	ENSMUSG00000048772	0.992828	0.928175		0.919457	1.08836		1.01012	1.12306
Q9R0Q4	Morf4l2	ENSMUSG00000031422	0.852841	0.886123	0.943456	0.873551	0.837215	0.868724	0.593098	0.673787	0.862497
Q8R2N2	Utp4	ENSMUSG00000041438	0.852441	0.846897	0.948419	0.84563	0.834249	0.905042	0.673727	0.627093	0.753399
P97807-2	Fh	#N/A	0.672591	0.677328	0.749022	0.793305	0.70848	0.813496	1.26415	1.2228	1.26096
Q9EP97	Senp3	ENSMUSG00000005204	0.899802	0.903906	0.950187	0.978046	0.930317	1.03947	0.673134	0.640246	0.736848
Q921I1	Trf	ENSMUSG00000032554	1.36325	1.33897	1.36023	1.05864	1.05083	1.01172	0.838136	0.807633	0.86718
J3QK52	Noc2l	ENSMUSG00000095567	0.94058	0.892948	0.961321	0.99147	1.00011	0.960783	0.644593	0.615718	0.68518
Q8R1I1	Uqcr10	ENSMUSG00000059534	0.675797	0.679026	0.648789	0.870915	0.893413	0.825143	1.04499	1.08707	0.920091
Q9JIH2	Nup50	ENSMUSG00000016619	1.09264	0.711288	0.825675	1.21612	0.67781	0.780661	0.613598	0.64529	0.818735
Q8BTY1	Kyat1	ENSMUSG00000039648	0.803644	0.768172	0.853992	0.893196	0.819198	0.857971	1.46595	1.36301	1.43438
Q61500	Itm2a	ENSMUSG00000031239	0.922242	0.949856	1.02221	0.923031	0.931469	0.961091	0.522707	0.722818	0.809008
A0A0R3P9C8	Ndufa9	ENSMUSG00000000399	0.675116	0.739669	0.817213	0.814051	0.851092	0.856404	1.01898	1.02446	1.02881
Q6DFU8	Zfp948	ENSMUSG00000067931	0.862859	1.01189	0.838268	0.72552	0.990416	0.826777	0.828502	0.982382	0.76009
Q8VDH1	Fbxo21	ENSMUSG00000032898	0.995147	1.06959	0.590159	0.74062	1.28107	1.2352	1.07634	1.09239	0.322931
Q8BYM8	Cars2	ENSMUSG00000056228	0.741197	0.715533	0.869393	0.903365	0.85324	0.914093	0.888335	0.940625	1.00833
Q9CQH3	Ndufb5	ENSMUSG00000027673	0.741433	0.753252	0.780767	0.87137	0.856967	0.843523	1.18801	1.16154	1.27627
A2A5J2	Zswim1	ENSMUSG00000017764	0.713195	0.700747		0.749	0.778122		1.43777	1.19029
Q8BHP7	Olfml2a	ENSMUSG00000046618	1.01851	1.25661	1.14428	0.83465	1.07007	0.83738	0.678347	0.994731	0.951517
Q80WQ8	Mis18bp1	ENSMUSG00000047534	0.879628	0.856898		0.834754	0.838966		0.80449	0.792485
O88935	Syn1	ENSMUSG00000037217	0.808048		0.744914	0.704992		0.679161	1.0292		1.03732
Q80Y44	Ddx10	ENSMUSG00000053289	0.877835	0.851269	0.920165	0.899984	0.779857	0.956193	0.672834	0.642654	0.681583
Q3ULU4	Nudt6	ENSMUSG00000050174	0.663416	0.618181	0.682177	0.794886	0.603601	0.716076	1.02433	1.00918	1.0317
B9EJ22	Pms2	ENSMUSG00000079109;ENSMUSG00000075569	0.898798	0.94945	0.928313	0.93291	1.10146	0.881703	0.661346	0.658897	0.708211
Q8VDN2	Atp1a1	ENSMUSG00000033161	1.05635	1.03003	1.10282	1.38838	1.27723	1.30323	0.841137	0.848784	0.893914
Q5XFZ0	2700062C07Rik	ENSMUSG00000024273	0.754146	0.79937	0.830346	0.757914	0.677591	0.718556	0.632142	0.648803	0.874322
Q60848	Hells	ENSMUSG00000025001	0.900601	0.81333	0.895351	0.841037	0.890223	0.810521	0.632917	0.648289	0.779147
Q6NV52	Tacc3	ENSMUSG00000037313	0.838812	0.935139	0.913943	0.786321	0.877908	0.824346	0.670349	0.742983	0.725937
Q99M54	Cdca3	ENSMUSG00000023505	1.06701	0.895493	1.05243	0.858487	0.842309	0.938477	0.719284	0.660848	0.807988
Q9DCZ4	Apoo	ENSMUSG00000079508	0.665355	0.664177	0.732873	0.867661	0.791947	0.843038	0.787203	0.967313	1.01035
Q9Z127	Slc7a5	ENSMUSG00000040010	1.34783	1.26258	0.844961	1.53602	1.45166	0.98862	0.787628	0.693712	0.677716
O08692	Ngp	ENSMUSG00000032484	0.839983	0.990479	1.06872	1.65746	2.28556	1.82099	1.73855	1.47565	1.53276
Q8C2K1-2	0	#N/A	0.785553	0.79594		0.451005	0.391363		0.757686	0.799888
O35930	Gp1ba	ENSMUSG00000050675	0.483628	0.606829	0.429186	0.571078	0.660029	0.485662	0.609892	0.5942	0.784608
A0A0R4J1K7	Hyls1	ENSMUSG00000050555	0.93	1.01231		0.719627	0.824973		0.742396	0.75623
Q9D0K2	Oxct1	ENSMUSG00000022186	0.702571	0.749447	0.769581	0.771589	0.830106	0.808895	0.990429	0.98575	0.998572
P27661	H2afx	ENSMUSG00000049932	0.949502	0.938846	0.983934	0.686366	0.984246	0.980544	1.01365	1.09871	0.611829
D3YY75	Vangl2	ENSMUSG00000026556	0.907887	0.886478		0.963009	0.917863		0.732431	0.829163
Q8CC88-2	Vwa8	ENSMUSG00000058997	0.436784	0.719185	0.562444	0.474487	0.684114	0.496652	1.32214	1.13853	1.47934
Q8BH64	Ehd2	ENSMUSG00000074364	0.837947	0.821674	0.86397	1.01081	0.965168	0.940497	1.25206	1.22985	1.28533
Q8R0Y8	Slc25a42	ENSMUSG00000002346	0.609075	0.571853	0.678016	0.641669	0.565139	0.620433	1.09916	1.01676	1.09492
Q6PHS9-5	Cacna2d2	ENSMUSG00000010066	0.832406	0.937378	0.904352	1.15599	0.921448	0.693964	0.580942	0.830776	1.36307
Q9D0P0	Ebpl	ENSMUSG00000021928	1.09702	1.11437	1.20192	1.22182	1.15649	1.20273	0.632825	0.556249	0.583516
P08551	Nefl	ENSMUSG00000022055	0.826019	0.681816	0.762908	0.840841	0.679247	0.721764	0.730401	0.647988	0.766818
E9Q8P5	Pdlim5	ENSMUSG00000028273	0.472531	0.59278	0.706213	0.546534	0.658421	0.653461	0.918364	0.982129	1.01976
Q8CC86	Naprt	ENSMUSG00000022574	0.788591	0.704138	0.841226	0.877262	0.938487	0.828667	1.02571	0.880159	0.988559
Q62009-2	Postn	ENSMUSG00000027750	1.64865	1.51626	1.6262	2.27991	1.93831	1.87082	1.34008	1.45559	1.53361
F7AME8	Wdr83os	ENSMUSG00000059355	0.752475		0.833269	0.554019		1.18142	0.528304		0.388031
Q8CFQ9	Fus	ENSMUSG00000030795	0.763876	0.785862	0.834951	0.819864	0.769051	0.825538	0.838813	0.841736	0.886495
Q99JY3	Gimap4	ENSMUSG00000054435	0.955857	0.918265	0.947371	1.09421	1.05508	1.01834	1.6418	1.6186	1.6723
A0A338P6K2	Myh11	ENSMUSG00000018830	0.503352	0.552381	0.705876	0.560547	0.699026	0.665594	0.750503	0.586212	0.777636
Q99MR9	Ppp1r3a	ENSMUSG00000042717	0.743379	0.705959	0.75685	0.837811	0.757827	0.764	0.867934	0.825009	1.02516
Q8BH59	Slc25a12	ENSMUSG00000027010	0.762615	0.787908	0.872954	0.894222	0.907329	0.906258	1.0047	0.934436	1.01439
A0A1Y7VIR0	Ppp2r5c	ENSMUSG00000017843	0.54736	1.38032		1.43118	1.29783		0.536951	1.11709
Q8C854	Gm9833;Myef2	ENSMUSG00000049230;ENSMUSG00000027201	0.8552	0.857315	0.895398	0.788071	0.832346	0.833185	0.7832	0.775367	0.849006
P08074	Cbr2	ENSMUSG00000025150	1.29356	1.28972	1.18241	0.693916	0.697064	0.777711	1.33067	1.40486	1.26671
P08607	C4bp	ENSMUSG00000026405	0.37279	0.570142	0.72019	0.377233	0.496365	0.624353	0.570919	0.64049	0.691668
P10287	Cdh3	ENSMUSG00000061048	0.779347	0.919391	0.817341	0.766345	0.880596	0.709079	0.417678	0.663551	0.50662
Q7TNL7	Dusp9	ENSMUSG00000031383	0.48077	0.746148	0.549575	0.484913	0.795625	0.497147	0.324535	0.871744	0.456849
Q9DB77	Uqcrc2	ENSMUSG00000030884	0.628969	0.627552	0.643621	0.79503	0.734986	0.724468	1.13732	1.11699	1.19667
A0A2R8VHF9	Myh11	ENSMUSG00000018830	0.58334	0.631734	0.353539	0.630843	0.642569	0.422603	0.602066	0.767281	0.551741
A0A140LIT2	Dhcr7	ENSMUSG00000058454	0.998261	1.04902	1.2253	1.18519	1.26172	1.29604	0.778806	0.825496	0.738872
Q9CPT5	Nop16	ENSMUSG00000025869	0.853475	0.795167	0.875411	0.798688	0.731535	0.808261	0.728446	0.661403	0.758455
A0A571BGG5	Dst	ENSMUSG00000026131;ENSMUSG00000103405;ENSMUSG00000103888	0.954106	0.735642		1.06459	0.974802		0.87802	0.773614
A0A1W2P6Q2	Icosl	ENSMUSG00000000732	0.795538	0.698338		0.799385	0.660761		0.898251	0.762788
P23798	Pcgf2	ENSMUSG00000018537	0.895085	0.886426	0.950328	0.864193	0.833838	0.725077	0.714203	0.777947	0.754223
F7D291	Mtss1l;Mtss2	ENSMUSG00000033763	0.754709		1.00112	0.857116		0.947516	0.857891		0.880191
Q9DCE9	Igtp	ENSMUSG00000078853	0.690516	0.7536	0.791233	0.920917	0.936207	0.971909	0.786155	0.735244	0.779466
Q80X41-5	Vrk1	ENSMUSG00000021115	0.833522	0.852338	0.89705	0.893782	0.869019	0.909582	0.778624	0.800869	0.857365
H7BX91	Aig1	ENSMUSG00000019806	0.985324	0.872563	1.05023	1.22097	0.967633	1.10718	0.814686	0.797386	0.764472
L7N232	Zfp955b	ENSMUSG00000096910	0.799778	0.860469		0.768692	0.628546		0.855117	0.820831
A0A494BAM2	Rcl1	ENSMUSG00000024785	0.869362	0.854248	0.953779	0.982198	1.07744	0.937753	0.635081	0.671133	0.71594
Q9QXX4	Slc25a13	ENSMUSG00000015112	0.688184	0.674573	0.751749	0.80444	0.775094	0.83286	0.853679	0.853104	0.936712
Q6ZWZ6	Rps12-ps3;Rps12	ENSMUSG00000067038;ENSMUSG00000061983	0.911118	0.916796	0.930099	0.836825	0.846489	0.854359	0.7757	0.802612	0.867398
Q8K4F6	Nsun5	ENSMUSG00000000916	0.806049	0.834955	0.894029	0.842395	0.788369	0.823839	0.847542	0.765103	0.854025
P35486	Pdha1	ENSMUSG00000031299	0.693548	0.646204	0.697836	0.812448	0.740593	0.734669	1.28838	1.24452	1.29817
P05125	Nppa	ENSMUSG00000041616	1.1114	1.14783	1.12924	1.52582	1.45993	1.31484	1.37501	1.31184	1.2892
Q62388	Atm	ENSMUSG00000034218	1.19455	1.03324	1.2088	0.87277	1.04816	1.43798	0.771188	0.577018	0.673732
Q3UNN4	Smarcc1	ENSMUSG00000032481	0.73664	0.68074	0.758997	0.699761	0.694317	0.740909	0.654009	0.586347	0.712334
O08532-3	Cacna2d1	ENSMUSG00000040118	0.748189	0.75407	0.883657	0.925071	0.894727	0.940115	0.762426	0.761704	0.858713
A2ADF7	Slc25a34	ENSMUSG00000040740	0.512751	0.599554	0.43022	0.591642	0.674274	0.504417	1.03028	0.946318	1.08129
Q9CQB4	Uqcrb	ENSMUSG00000021520	0.586639	0.621513	0.649979	0.744394	0.725827	0.730818	1.2099	1.15022	1.34218
D3Z684	Gemin7	ENSMUSG00000044709	0.852787	0.67941		0.805569	0.730564		0.68386	0.619391
Q9D4J7	Phf6	ENSMUSG00000025626	0.674273	0.72412	0.723373	0.645329	0.696227	0.728382	0.571275	0.629074	0.608521
Q9Z1T5	Deaf1	ENSMUSG00000058886	0.787494	0.5954		0.757601	0.584355		0.689417	0.800007
Q5SSI6	Utp18	ENSMUSG00000054079	0.798795	0.769424	0.830742	0.79259	0.722694	0.705379	0.65779	0.611258	0.673196
Q9CYH6	Rrs1	ENSMUSG00000061024	0.778256	0.786211	0.848462	0.694483	0.741501	0.706372	0.654929	0.612608	0.742489
E9Q688	Tnnt1	ENSMUSG00000064179	0.711823	0.747281	0.737978	0.575233	0.631529	0.676062	0.710729	0.684383	0.74383
P52503	Ndufs6	ENSMUSG00000021606	0.659965	0.646836	0.645913	0.69085	0.67276	0.74013	1.23848	1.14437	1.1794
B7ZNL3	Tpm1	ENSMUSG00000032366	0.712939	0.710822	0.738868	0.740431	0.701512	0.720779	1.10516	1.04814	1.14965
P03930	ATP8;mt-Atp8	ENSMUSG00000064356	0.914805	0.768108	0.772805	0.831054	0.926091	0.820366	0.978484	0.945665	0.999813
Q9CQZ6	Ndufb3	ENSMUSG00000026032	0.694822	0.666798	0.682447	0.849188	0.782707	0.727576	0.977867	1.01821	1.12403
P52875	Tmem165	ENSMUSG00000029234	1.25001	1.21584	1.27585	1.33286	1.26093	1.27486	0.724895	0.739428	0.86296
Q60749	Khdrbs1	ENSMUSG00000028790	0.83823	0.818192	0.907798	0.847784	0.854307	0.873624	0.832629	0.808639	0.833867
O88569	Hnrnpa2b1	ENSMUSG00000004980	0.840124	0.848921	0.89309	0.956725	0.907227	0.894346	0.83743	0.838436	0.86103
Q8QZS1	Hibch	ENSMUSG00000041426	0.488691	0.614002	0.670545	0.525756	0.628718	0.690627	1.09297	1.00551	1.13126
Q3TNL8-2	Itprip	ENSMUSG00000117975;ENSMUSG00000044948	1.52339	1.42099	1.8961	2.00587	1.6053	1.86994	0.98242	0.946041	1.40342
Q7TNG8	Ldhd	ENSMUSG00000031958	0.564909	0.528792	0.609855	0.583865	0.519675	0.628187	0.783283	0.703194	0.758728
A0A0U1RNP1	Hddc3	ENSMUSG00000030532	1.04298		1.81809	1.34009		1.1977	1.22838		1.31504
Q9Z2C5	Mtm1	ENSMUSG00000031337	0.659586	0.601774	0.819254	0.801544	0.723094	0.863234	0.870131	0.835269	0.904614
E9PUC4	Sphkap	ENSMUSG00000026163	0.87246	0.843858	0.922551	0.774965	0.762549	0.871218	0.600749	0.609854	0.661878
Q9CY25	Mis12	ENSMUSG00000040599	0.91163		0.869076	0.96625		0.638068	0.739668		0.951923
Q8CI94	Pygb	ENSMUSG00000033059	1.10538	1.0724	1.01963	1.30368	1.18995	1.04477	0.950075	0.932563	0.986554
Q9CR61	Ndufb7	ENSMUSG00000033938	0.728584	0.648344	0.750115	0.857407	0.846432	0.781041	1.13242	1.02806	1.11485
P11531	Dmd	ENSMUSG00000045103	0.751589	0.732152	0.802892	0.875144	0.845439	0.841931	0.947934	0.930734	0.980012
Q9Z2B5	Eif2ak3	ENSMUSG00000031668	0.862687	0.934424		0.646532	0.619529		1.12938	1.2606
A0A0U1RNY8	Fam174b	ENSMUSG00000078670	0.854296	0.738229	0.868838	1.0186	0.893994	1.0309	1.18959	1.5266	1.24332
Q9EPL0	Xylt2	ENSMUSG00000020868	1.0658	1.00949		0.701326	0.90093		0.619012	0.655524
P82350	Sgca	ENSMUSG00000001508	0.54805	0.598366	0.772704	0.720031	0.70875	0.779718	0.766142	1.08829	1.06194
P59110	Senp1	ENSMUSG00000033075	0.90011	0.917722	0.913926	0.903199	0.850016	0.742078	0.735131	0.711439	0.85333
A2BFG8	Zfp971	ENSMUSG00000074519	0.772386	0.896808		0.588601	0.652404		0.56129	0.599307
Q91V79	Fitm1	ENSMUSG00000022215	0.476968	0.525561	0.709553	0.710923	0.608063	0.744037	0.665306	0.848204	0.914106
Q8K368	Fanci	ENSMUSG00000039187	1.22907		1.15189	1.29488		1.21035	0.605218		0.692756
P62761	Vsnl1	ENSMUSG00000054459	0.861794	0.877908	0.973815	0.804367	0.790937	0.811445	0.39458	0.533416	0.449638
Q8CIL4	2810004N23Rik	ENSMUSG00000031984	0.863954	0.851531	0.881496	0.723156	0.678871	0.741711	0.705243	0.684797	0.71018
Q9EQU5	Set	ENSMUSG00000054766	0.849466	0.850631	0.920796	0.868894	0.838118	0.821598	0.817999	0.782865	0.84673
P09542	Myl3	ENSMUSG00000059741	0.7494	0.782858	0.785832	0.841098	0.816306	0.866029	1.22807	1.26125	1.23346
Q8CHT0	Aldh4a1	ENSMUSG00000028737	0.682382	0.714731	0.737475	0.805327	0.767522	0.77981	0.813841	0.826711	0.852054
Q99L96	Tspan6	ENSMUSG00000067377	1.05876	1.0977	1.11851	1.19368	1.05931	1.16466	0.669523	0.754745	0.727293
Q99MR3	Slc12a9	ENSMUSG00000037344	0.958232	1.23736	1.29126	1.176	1.31949	1.30514	0.721404	0.772302	0.880682
Q9D0B0	Srsf9	ENSMUSG00000029538	0.794077	0.810876	0.878957	0.781971	0.745468	0.827786	0.73229	0.767681	0.81053
G5E8G0	Hnrnpd	ENSMUSG00000000568	0.804447	0.736227	0.941878	0.923689	0.680232	0.965374	0.919805	1.04239	1.07316
A0A494BAB4	Rbm20	ENSMUSG00000043639	1.23713		1.21832	1.57572		1.11989	1.51487		1.56944
Q9CQ43	Dut	ENSMUSG00000027203	0.731336	0.852637	0.789134	0.562763	0.678498	0.566557	0.611009	0.589739	0.705035
Q8CHS7	Dhrs7c	ENSMUSG00000033044	0.447241	0.657068	0.577073	0.559076	0.781863	0.621518	0.786875	0.709191	0.813562
Q9R182	Angptl3	ENSMUSG00000028553	1.49759		2.41684	0.628129		0.596351	0.820289		0.601832
Q04750	Top1	ENSMUSG00000070544	0.796111	0.846231	0.86179	0.766254	0.806817	0.800268	0.693762	0.744609	0.832803
D3YVY9	Dscc1	ENSMUSG00000022422	0.781741	0.802471		0.786002	0.748579		0.709829	0.638064
Q3UHX9	Spout1	ENSMUSG00000039660	1.0726	0.790294	0.813086	1.11428	0.666848	0.6677	0.719447	0.632937	0.671486
Q6GSS7	H2ac18;Hist2h2aa1;H2ac19;Hist2h2aa2	ENSMUSG00000064220;ENSMUSG00000063954	0.862958	0.888514	0.951575	0.826969	0.843933	0.803685	1.0752	1.06582	1.09697
A0A286YDA2	Nolc1	ENSMUSG00000015176	0.696208	0.75096	0.751581	0.612514	0.716939	0.70753	0.648983	0.671252	0.69542
A0A075B5P4	Ighg1	ENSMUSG00000076614	0.836841	0.842348	0.902549	0.814815	0.794558	0.837896	1.1334	1.12482	1.14196
Q9CXR1	Dhrs7	ENSMUSG00000021094	1.07695	0.992099	1.09988	1.31359	1.15531	1.14554	0.921265	0.946528	0.995891
Q3UER8	Fgg	ENSMUSG00000033860	1.16226	1.31495	1.4451	1.33104	1.39562	1.48428	0.701302	0.88161	0.89827
Q8R127	Sccpdh	ENSMUSG00000038936	0.8686	0.868779	0.864418	1.08325	0.993891	0.985211	0.935061	0.951903	0.98359
F8WI22	Bclaf1	ENSMUSG00000037608	0.787346	0.817191	0.845591	0.783906	0.759182	0.748292	0.805278	0.789565	0.837403
Q3UQW2	Plagl1	ENSMUSG00000019817	1.01334	0.944607	0.935397	0.823827	0.861998	0.943174	0.669631	0.656372	0.504168
E9QN99	Abhd14b	ENSMUSG00000042073	0.777692	0.729764	0.829453	0.773072	0.741761	0.791979	1.16189	1.21302	1.14883
A0A0G2JFD8	Nexn	ENSMUSG00000039103	0.955058	0.919417	0.811484	1.0205	1.02797	1.14675	1.17511	1.33248	1.24512
Q9JK30-2	Orc3	ENSMUSG00000040044	1.01034	1.20285	0.927466	0.968133	1.10236	0.953892	0.725873	0.770312	0.719086
E9PZM7	Scaf11	ENSMUSG00000033228	0.823251	0.775267	0.827688	0.7005	0.75498	0.785867	0.679933	0.725331	0.72078
Q640M1	Utp14a	ENSMUSG00000063785	0.778103	0.743514	0.949499	0.782162	0.707075	0.807399	0.690996	0.732277	0.864899
P15066	Jund	ENSMUSG00000071076;ENSMUSG00000110974	0.792406	0.920045	0.976269	0.279003	0.832549	0.904722	0.320988	0.840939	0.900052
Q5SSZ5-2	Tns3	ENSMUSG00000020422	1.43912	1.56666		1.35228	1.17121		0.876	0.959957
D3YUI2	Mrtfa	ENSMUSG00000042292	0.870081	0.806458	0.887359	0.8929	0.763067	0.725118	0.814503	0.835399	0.876476
Q3UR85-5	Myrf	ENSMUSG00000036098	0.753495	0.623443		0.734999	0.737094		0.608077	0.561271
Q3U821	Wdr75	ENSMUSG00000025995	0.90459	1.01263	0.864825	0.939704	1.09847	0.83484	0.590962	0.719457	0.852917
A0A075B5N7	Igkv6-13	ENSMUSG00000076594	0.861644	0.99336	0.921115	0.753848	1.02818	0.828023	2.1711	1.35929	2.09975
H3BL81	Chtf8	ENSMUSG00000046691	0.832032	0.998546	0.83001	0.709427	0.81129	0.703537	0.702598	0.818866	0.785864
Q80VI7	Nudt13	ENSMUSG00000021809	0.655026	0.626105	0.582595	0.791972	0.693533	0.742709	1.2025	1.11535	1.16096
Q9CXT7	Tmem192	ENSMUSG00000025521	1.19814	1.04495		1.23521	1.2337		1.05434	0.845903
Q8CG48	Smc2	ENSMUSG00000028312	0.894938	0.888927	0.933254	0.872865	0.863031	0.855116	0.659	0.698322	0.727033
G3X8V5	Rnf219	ENSMUSG00000022120	0.962248	0.574046	0.94307	0.648402	0.575525	0.942611	0.639142	0.595622	0.821821
E9QKD1	Nol8	ENSMUSG00000021392	0.795275	0.763859	0.850923	0.773851	0.708876	0.792148	0.72246	0.679942	0.687985
Q60597	Ogdh	ENSMUSG00000020456	0.644851	0.655594	0.71147	0.781528	0.75735	0.750893	1.06852	1.04858	1.12309
Q921D4	Med6	ENSMUSG00000002679	0.836249	0.886678	0.926987	0.847307	0.816256	0.856817	0.800523	0.770205	0.860954
A0A1L1SRX2	Ampd3	ENSMUSG00000005686	0.748061	0.755272	0.810783	0.838707	0.882358	0.868601	0.937684	0.892279	0.983731
Q91V16	Etfrf1	ENSMUSG00000040370	0.538202	0.511481	0.649728	0.595595	0.53071	0.610524	0.951106	0.934337	1.03266
Q9D0M3	Cyc1	ENSMUSG00000022551	0.721529	0.710604	0.745828	0.915381	0.839726	0.818663	1.20468	1.16409	1.29679
Q9CQB7	Lyrm1	ENSMUSG00000030922	0.667478	0.646205	0.74806	0.700996	0.655177	0.745312	0.916704	0.915548	0.799863
P15089	Cpa3	ENSMUSG00000001865	1.46342	1.34391	1.22873	1.53737	1.34448	1.30742	1.97522	2.07621	1.92982
Q3U3D7-3	Kiaa0922	#N/A	0.875626	0.765452		0.727296	0.830581		0.674484	0.858102
P34022	Ranbp1	ENSMUSG00000005732;ENSMUSG00000099164	1.00009	1.01453	1.08226	0.919921	0.89251	0.94922	0.871769	0.821881	0.809459
Q3UU56	Gm29609	ENSMUSG00000101678	0.870844	0.78084	0.869086	1.13005	0.91034	0.91446	1.10016	1.00938	1.10448
P33174	Kif4	ENSMUSG00000034311	0.888153	0.878962	0.938581	0.85396	0.82146	0.842515	0.706233	0.728339	0.826962
A0A0R4J0H7	Ncapd2	ENSMUSG00000038252	1.20349	1.16143	1.26415	1.34734	1.26028	1.34971	0.710061	0.718602	0.749551
A0A1L1SVJ6	Actn4	ENSMUSG00000054808		1.25607	1.36694		1.49131	1.36953		0.9424	1.01802
P61458	Pcbd1	ENSMUSG00000020098	0.800519	0.729688	0.777578	0.616267	0.367467	0.49767	0.758743	0.663201	0.69523
Q9D8Y8	Ing5	ENSMUSG00000026283	0.904254	0.757901	1.01954	0.721144	0.780278	0.885784	0.925733	0.748145	0.740582
H3BJJ1	Gmnn	ENSMUSG00000006715	1.09263	1.01263	1.14268	0.692588	0.790469	0.772721	0.750456	0.719725	0.442551
Q9Z2I0	Letm1	ENSMUSG00000005299	0.694687	0.701894	0.789734	0.9001	0.883974	0.888039	0.851757	0.831436	0.903677
Q9Z130	Hnrnpdl	ENSMUSG00000029328	0.841529	0.794435	0.82655	0.901332	0.81463	0.815309	0.734527	0.831178	0.871061
D3YU60	Mgst1	ENSMUSG00000008540	1.41809	1.52767	1.43196	1.48553	1.72043	1.36415	0.79648	1.12187	0.84684
Q5DTZ0	Nynrin	ENSMUSG00000075592	1.00723	0.985769		0.928764	1.07302		0.530124	0.696599
Q08288	Lyar	ENSMUSG00000067367	0.787904	0.763915	0.820165	0.644824	0.715635	0.700287	0.679585	0.728218	0.746532
Q9DBB9	Cpn2	ENSMUSG00000023176	0.748021	0.70601	0.864126	0.733035	0.634035	0.786659	0.825649	0.739405	0.86014
Q8C0W0	Tmsb15b2;Tmsb15l	ENSMUSG00000089996;ENSMUSG00000072955	0.976801	1.1297	1.02808	0.844302	1.11585	0.886437	1.02628	0.910015	1.0275
P30558	F2r	ENSMUSG00000048376		1.50081	1.38533		1.12295	1.6965		0.714342	0.524698
Q8QZX2-2	Haus3	ENSMUSG00000079555	0.817592	0.822851	0.847239	0.76602	0.814569	0.794994	0.731054	0.655512	0.709686
P14220	Gypa	ENSMUSG00000051839	0.785801	0.845336		1.11518	0.637041		0.781708	0.81311
Q91Z31	Ptbp2	ENSMUSG00000028134	0.836141	0.839374	0.87889	0.817806	0.802157	0.82355	0.693045	0.75891	0.759785
F7D4H5	Phactr2	ENSMUSG00000062866	1.12958		1.10592	0.998251		0.956148	1.54934		2.0281
K4DI61	Phf10	ENSMUSG00000023883	0.749132	0.812453	0.806384	0.708449	0.729559	0.716771	0.694423	0.681012	0.862223
E9PWQ3	Col6a3	ENSMUSG00000048126	1.09311	1.13195	1.09168	1.34055	1.26903	1.21084	1.00699	1.02365	1.03981
Q8BLN5	Lss	ENSMUSG00000033105	0.754188	0.842611	0.94672	0.93877	1.07504	1.10541	0.595999	0.741598	0.77372
Q8R2M2	Dnttip2	ENSMUSG00000039756	0.703147	0.714059	0.812075	0.682715	0.712139	0.757572	0.626484	0.65186	0.754953
Q9CQQ7	Atp5pb;Atp5f1	ENSMUSG00000000563	0.655041	0.680133	0.683737	0.870758	0.78356	0.832085	1.03712	1.04932	1.11651
P28656	Nap1l1	ENSMUSG00000058799	0.856391	0.889382	0.910391	0.806964	0.826413	0.766783	0.6843	0.747551	0.720008
P17742	Ppia	ENSMUSG00000071866	1.18494	1.16692	1.1014	1.08405	1.17492	1.08686	1.07823	1.07652	1.11742
P55821	Stmn2	ENSMUSG00000027500	0.992784	1.01053	1.05832	1.05408	1.07805	1.00646	0.849428	0.762987	0.77474
Q8BJ34-4	Marf1	ENSMUSG00000060657	0.819071	0.683762	0.93267	0.997663	0.925183	0.892198	0.619751	0.462391	0.675488
P12246	Apcs	ENSMUSG00000026542	1.64489	1.45139	1.48	2.01958	1.81154	1.70736	2.13491	1.91863	1.95423
P47911	Rpl6	ENSMUSG00000029614	0.920847	0.954304	0.968303	0.819199	0.898528	0.907947	0.82941	0.89309	0.86182
Q91ZV3	Dcbld2	ENSMUSG00000035107	1.32787		1.1906	1.0318		1.04397	0.635448		0.69392
P49717	Mcm4	ENSMUSG00000022673	0.913677	0.936401	0.979444	0.854352	0.839279	0.891276	0.737815	0.734841	0.852154
F8WI35	H3f3a	ENSMUSG00000060743	0.971589	0.985225	1.06448	0.462461	0.802982	0.740444	1.29682	1.22491	0.741795
Q3LFS9	Ceacam1	ENSMUSG00000074272	0.668702		0.818204	0.703463		0.922256	0.835153		1.25295
Q9D1G3	Hhatl	ENSMUSG00000032523	0.426465	0.540135	0.627749	0.538043	0.524953	0.584615	0.563549	0.600321	0.667846
P63248	Pkia	ENSMUSG00000027499	0.900939	0.878675	0.981997	0.912959	0.828699	0.926917	1.14368	1.14694	1.1139
Q921F2	Tardbp	ENSMUSG00000041459	0.817757	0.804598	0.844965	0.79202	0.824105	0.788478	0.813105	0.848469	0.920155
Q9Z0N2	Eif2s3y	ENSMUSG00000069049	1.73349	1.43497	1.6671	1.04735	0.941	0.965422	0.307677	0.494989	0.546416
Q9CQ75	Ndufa2	ENSMUSG00000014294	0.656941	0.639876	0.732412	0.759162	0.730908	0.747569	1.21701	1.16437	1.24676
A0A140T8R5	Jade3	ENSMUSG00000037315	0.589168	0.795092	0.834218	0.529893	0.852187	0.706924	0.476245	1.08153	0.661203
P97311	Mcm6	ENSMUSG00000026355	0.946378	0.970422	1.01555	0.951616	0.905914	0.918756	0.748282	0.73574	0.816066
A2A821	Azin2	ENSMUSG00000028789	1.03397	0.978963		1.03183	0.982477		0.684352	0.937006
O88569-2	Hnrnpa2b1	ENSMUSG00000004980	1.00645	0.923588	0.941285	0.951148	0.918617	0.797455	0.796291	0.714599	0.890353
Q2VLH6	Cd163	ENSMUSG00000008845	0.732566	0.644989	0.881004	0.81478	0.685171	0.812757	0.758755	0.745754	0.738954
Q9CYV5	Tmem135	ENSMUSG00000039428	1.02899	1.08541	0.970298	1.13859	1.02219	0.953298	0.871916	0.889497	1.03363
O88834	Shd	ENSMUSG00000039154	0.7986	1.09351		0.714344	0.74421		1.08292	1.02144
E9PW15	Suz12	ENSMUSG00000017548	0.852362	0.856807	0.929892	0.897422	0.846187	0.894343	0.70785	0.723525	0.749098
Q3U4X8	Lig1	ENSMUSG00000056394	0.846791	0.857443	0.930904	0.772994	0.780744	0.797033	0.648629	0.67706	0.845102
Q3US17	Zfp553	ENSMUSG00000045598	0.886944	0.696559	0.78678	0.713343	0.634229	0.773875	0.734785	0.668801	0.760705
Q9DCC5	Cbx3	ENSMUSG00000029836	0.855497	0.820384	0.93993	0.770922	0.844249	0.831181	0.776022	0.853528	0.749368
F8WJD6	Mex3b	ENSMUSG00000057706	0.754728	0.585644	0.788579	0.654987	0.539321	0.731001	0.736021	0.683802	0.845829
Q60760-2	Grb10	ENSMUSG00000020176	1.06995	1.06231	1.11311	0.816692	0.795979	0.860722	0.585595	0.630276	0.654137
P61327	Magoh	ENSMUSG00000028609	0.916959	0.921117	0.982239	0.956171	0.903145	0.989574	0.831013	0.834057	0.812985
P41317	Mbl2	ENSMUSG00000024863	0.421154	0.811209	0.562072	0.692305	0.829607	0.604693	0.748327	1.01863	0.958169
P51667	Myl2	ENSMUSG00000013936	0.774775	0.76685	0.796025	0.869416	0.835116	0.836549	1.17215	1.18019	1.23518
Q99J27	Slc33a1	ENSMUSG00000027822	0.83714	1.2551	1.21159	1.27977	1.11154	1.29354	0.742968	0.875395	0.769211
P06728	Apoa4	ENSMUSG00000032080	0.683828	0.683638	0.749226	0.713193	0.676491	0.719936	1.69617	1.64098	1.66296
P07934	Phkg1	ENSMUSG00000025537	0.776253	0.778463	0.74874	0.930752	0.783459	0.806627	0.722292	0.807438	0.629585
Q8CI11	Gnl3	ENSMUSG00000042354	0.767462	0.741965	0.843732	0.711298	0.680028	0.74616	0.626381	0.665209	0.754407
Q9CR57	Rpl14	ENSMUSG00000025794	0.955027	0.940976	0.974694	0.764532	0.818676	0.791538	0.737767	0.814913	0.840471
Q8VEK3	Hnrnpu	ENSMUSG00000039630;ENSMUSG00000111145	0.832912	0.828889	0.899529	0.82302	0.812722	0.842254	0.796592	0.816071	0.88883
D3YUR8	Erg28	ENSMUSG00000021252	1.07575	1.0133	1.01894	1.12926	0.979339	0.924727	0.60673	0.746552	0.752635
P17918	Pcna	ENSMUSG00000027342	0.936678	0.970546	1.02378	0.874978	0.845204	0.81703	0.728466	0.75052	0.898917
A0A2I3BRS9	Mapk1ip1l	ENSMUSG00000021840	0.925752	0.974807	0.993206	0.954103	0.955171	0.931886	0.775353	0.784909	0.807903
Q3UJV1	Ccdc61	ENSMUSG00000074358	0.867107	0.92556	0.841171	0.826832	0.856544	0.759075	0.875727	0.912667	0.638192
E9Q9C5	Atp6v0c	ENSMUSG00000024121	2.149		1.77486	0.972855		1.13088	1.02599		1.17896
Q5STS9	Bcl11a	ENSMUSG00000000861	0.858642	0.91072	0.940482	0.766102	0.798388	0.760661	0.678957	0.663243	0.639397
Q6ZWY9	H2bc6;Hist1h2be;H2bc8;Hist1h2bg;H2bc4;Hist1h2bc	ENSMUSG00000047246;ENSMUSG00000058385;ENSMUSG00000018102	0.923317	0.913171	0.940662	0.695238	0.945992	0.956149	1.12124	1.1932	0.666431
Q9CXW4	Rpl11	ENSMUSG00000059291	0.909355	0.887891	0.987077	0.802793	0.812259	0.894602	0.81135	0.810939	0.789785
P49919	Cdkn1c	ENSMUSG00000037664	0.5668	0.70222	0.708839	0.471209	0.591313	0.643451	0.372836	0.514949	0.624944
F7AIV2	Shf	ENSMUSG00000033256	0.956097	0.678433		0.635389	0.815957		0.910082	1.1779
Q8BW75	Maob	ENSMUSG00000040147	0.678338	0.766265	0.913157	0.819813	0.872202	0.896327	0.721313	0.881369	0.901409
A0A0J9YTU1	Khk	ENSMUSG00000029162	0.721161	0.613759	0.730404	0.728758	0.71882	0.740287	0.939582	0.776844	0.961291
Q9R0U0	Srsf10	ENSMUSG00000028676	0.775424	0.844644	0.881738	0.790473	0.816743	0.784559	0.759384	0.825698	0.826275
Q99K48	Nono	ENSMUSG00000031311	0.792589	0.853295	0.875053	0.792534	0.829113	0.819234	0.769409	0.794901	0.827614
Q8BHY2	Noc4l	ENSMUSG00000033294	0.918496	0.883837	0.831618	1.09794	0.975518	1.20538	0.760913	0.582117	0.464345
P19253	Rpl13a	ENSMUSG00000074129	0.999146	1.00812	1.04743	1.02244	0.977742	0.992147	0.905455	0.859654	0.946433
Q8BLV3-2	Slc9a7	ENSMUSG00000037341	1.24838	1.39175	1.6372	1.44904	1.28558	1.62725	0.962818	1.01797	1.15162
Q7TPV4	Mybbp1a	ENSMUSG00000040463	1.00225	1.02134	1.03673	1.03892	1.08553	1.05331	0.661828	0.678234	0.70692
P99027	Rplp2	ENSMUSG00000025508	0.834893	0.935907	0.95275	0.835016	0.806085	0.861004	0.795553	0.854487	0.87298
Q8VHL0	Slc14a1	ENSMUSG00000059336;ENSMUSG00000116373	0.662279	0.586002	0.676342	0.796385	0.702706	0.687372	0.797681	0.621463	0.842022
P30412	Ppic	ENSMUSG00000024538	0.999396	0.970774	1.01763	0.959791	0.900681	0.902617	0.968943	0.995821	1.02191
O70126	Aurkb	ENSMUSG00000020897	0.958225	0.910562		0.863072	0.97182		0.595164	0.71834
P59708	Sf3b6	ENSMUSG00000037361	0.818323	0.861238	0.837447	0.818438	0.839131	0.795049	0.769514	0.834445	0.845328
A0A0R4J023	Auh	ENSMUSG00000021460	0.629796	0.622962	0.670992	0.651785	0.666365	0.723102	0.937298	0.953787	0.98296
Q8K1N4	Spats2	ENSMUSG00000051934	0.75726	0.825047	0.875596	0.711862	0.740552	0.804318	0.696604	0.740226	0.708048
P51910	Apod	ENSMUSG00000022548	0.595781	0.614963	0.925303	0.74187	0.646332	0.99351	0.698917	0.836075	1.21304
Q3TML0	Pdia6	ENSMUSG00000020571	0.850068	0.874178	0.893231	0.742754	0.779658	0.744228	0.650751	0.710225	0.662174
Q9R1C7	Prpf40a	ENSMUSG00000061136	0.786564	0.816763	0.877688	0.777323	0.837656	0.826963	0.801608	0.835443	0.874573
Q5SF07	Igf2bp2	ENSMUSG00000033581	0.690334	0.680474	0.822581	0.668119	0.672844	0.74532	0.507216	0.669946	0.719471
Q01339	Apoh	ENSMUSG00000000049	1.76545	1.61494	1.58587	1.57397	1.42305	1.31771	1.12836	1.08509	1.08943
C0HKD9	Mfap1b;Mfap1a	ENSMUSG00000048222;ENSMUSG00000068479	0.834715	0.830959	0.89734	0.805127	0.819401	0.834728	0.809901	0.817278	0.842591
O35683	Ndufa1	ENSMUSG00000016427	0.810858	0.708881	0.755641	0.590104	1.07418	0.927565	1.16059	1.37155	1.15224
E0CXS8	Gm8113	ENSMUSG00000089901	0.797803		0.708633	0.389835		0.654438	0.702817		0.675397
Q8CHP0	Zc3h3	ENSMUSG00000075600	0.900111	0.840607		0.957799	0.688844		0.725125	0.58849
Q8BUI3	Lrwd1	ENSMUSG00000029703	0.877632	0.748191	0.812074	0.9284	1.01784	1.09276	0.690383	0.692812	0.814753
Q8K0E8	Fgb	ENSMUSG00000033831	1.17002	1.46139	1.41291	1.27677	1.57259	1.4104	0.713319	0.866213	0.934117
P32067	Ssb	ENSMUSG00000068882	0.882129	0.877164	0.897977	0.846784	0.854746	0.850848	0.830257	0.863915	0.852145
Q9JK37	Myoz1	ENSMUSG00000068697	0.811408	0.858546	0.889385	0.886241	0.883379	0.851269	0.727387	0.782243	0.799903
P09470	Ace	ENSMUSG00000020681	0.724363	0.832124	0.798763	0.985677	0.918683	0.908312	1.11538	1.11288	1.22663
Q80XR5	U2af2	ENSMUSG00000030435	0.846061	0.872951	0.881756	0.862682	0.807477	0.820905	0.804334	0.847582	0.777471
Q9Z2V4	Pck1	ENSMUSG00000027513	0.609891		0.600381	0.679379		0.694253	0.397411		0.50941
Q99KQ4	Nampt	ENSMUSG00000020572	0.648686	0.737825	0.72136	0.718183	0.750191	0.750404	0.752991	0.808493	0.864413
P11031	Sub1	ENSMUSG00000022205	0.913154	0.929966	0.959158	0.860992	0.898717	0.877823	0.896914	0.931637	0.930247
F6Z1R4	Cltc	ENSMUSG00000047126	1.27723	1.34088	1.51934	1.37107	1.52156	1.67195	0.97852	0.966959	0.726477
A2A6Q8	Myl4	ENSMUSG00000061086	0.949045	0.955849	1.04177	0.87483	0.898761	0.838943	0.564666	0.604542	0.649397
Q9JII5	Dazap1	ENSMUSG00000069565	0.882887		0.908815	0.878597		0.870387	0.883077		0.894395
Q9WUM5	Suclg1	ENSMUSG00000052738	0.635318	0.656523	0.66699	0.722745	0.729489	0.689248	1.25763	1.16407	1.22113
E9PXC0	Srp54c	ENSMUSG00000079108	0.487047	0.84243		0.876993	0.862654		0.302065	0.694602
Q91XL3	Uxs1	ENSMUSG00000057363	0.791013	0.821692		0.805844	0.750809		0.826733	0.787782
Q2TPA8	Hsdl2	ENSMUSG00000028383	0.548394	0.609714	0.68567	0.595893	0.609946	0.651514	1.75407	1.65182	1.66253
Q8BHX3	Cdca8	ENSMUSG00000028873	0.785409	0.833454	0.879153	0.788788	0.799989	0.803821	0.677322	0.697702	0.668939
I7HFT9	H1f6;Hist1h1t	ENSMUSG00000036211	0.853868	0.844737		0.703361	0.817116		0.863311	0.861111
Q5PRE5	Proser1	ENSMUSG00000049504	1.0063	0.820259	0.967966	0.725709	0.831091	0.830864	0.898146	0.875813	1.03289
Q921N6	Ddx27	ENSMUSG00000017999	0.712518	0.779041	0.842726	0.678577	0.776912	0.776107	0.614225	0.637752	0.739894
B1ATS5	Atp2a3	ENSMUSG00000020788	0.710483	0.805669	0.755934	0.767969	0.836256	0.785631	0.741857	0.860414	0.863646
A2AJ72	Fubp3	ENSMUSG00000026843	0.752111	0.814083	0.836477	0.740685	0.800119	0.795168	0.716613	0.76841	0.807474
Q99J39-2	Mlycd	ENSMUSG00000074064	0.52478	0.766426	0.633549	0.626151	0.677088	0.693652	0.96181	1.07714	0.993781
P97450	Atp5j	ENSMUSG00000022890	0.59543	0.619315	0.681005	0.729201	0.75661	0.70049	1.2573	1.1706	1.25428
Q3UUQ7	Pgap1	ENSMUSG00000073678	1.02098	0.989247	1.08829	1.06487	0.994453	1.08302	0.660065	0.688538	0.757746
P11260	0	#N/A	0.775723	0.721647		0.451047	0.664988		0.458907	0.748352
P61025	Cks1b	ENSMUSG00000028044	0.828785	0.843313	0.971417	0.917854	0.831976	0.945427	0.588408	0.666271	0.716142
Q9CQS8	Sec61b	ENSMUSG00000053317	1.07032	1.06777	1.23322	0.974718	0.92486	0.948072	0.953169	0.924379	0.900808
Q9CZJ1	Utp11	ENSMUSG00000028907	0.671182	0.726491	0.864486	0.628717	0.71298	0.754506	0.594322	0.676645	0.769866
Q9CR68	Uqcrfs1	ENSMUSG00000038462	0.648703	0.678811	0.737748	0.794825	0.752788	0.815348	1.28561	1.21004	1.2385
Q8C3S2-3	Tango6	ENSMUSG00000041949	1.00639	0.846227	1.00651	0.963003	0.846829	0.803619	0.848173	0.900515	0.9536
B1AWL2	Zfp462	ENSMUSG00000060206	0.360762	0.710893	0.689144	0.34685	0.710623	0.643609	0.324337	0.676944	0.58144
Q76KJ5	Cd3eap	ENSMUSG00000047649	0.853869	0.803082	0.874131	0.774342	0.729349	0.730405	0.700416	0.74186	0.806932
Q9D328	Tmem35a	ENSMUSG00000033578	1.08502	1.25888	1.24257	1.50804	1.58934	1.55693	1.07788	1.08993	1.14171
E9Q264	Myh15	ENSMUSG00000092009	0.535884	0.61331	0.932835	0.683058	0.713089	0.907995	0.861493	0.865054	0.891545
Q8C7K6	Pcyox1l	ENSMUSG00000024579	1.12045	1.09574	1.09456	1.1111	1.04559	1.16587	0.698314	0.693474	0.753498
G3X9I0	Zfp105	ENSMUSG00000057895	0.922509	0.827574	1.01359	0.745784	0.674425	0.685842	0.912428	0.893669	1.01434
E9QA90	Kat14	ENSMUSG00000027425	1.21859	0.999888		1.06956	1.0641		0.904509	0.686534
O70579	Slc25a17	ENSMUSG00000022404	1.33661		1.20794	1.24071		1.11217	0.74323		0.919738
Q3V300	Kif22	ENSMUSG00000030677	0.780386	0.972786	0.88966	0.815413	0.943724	0.846284	0.610355	0.67911	0.731479
D3YUB7	Gm3604	ENSMUSG00000094942	0.776995	0.862869		0.746534	0.660695		0.763469	0.746401
Q9CX86	Hnrnpa0	ENSMUSG00000007836	0.815261	0.856698	0.937562	0.795792	0.858654	0.898301	0.825637	0.873239	0.856337
Q8BLX7	Col16a1	ENSMUSG00000040690	1.1131	1.14126		1.18569	1.17634		0.964261	1.13334
P01029	C4b	ENSMUSG00000073418	0.901449	0.74726	0.883921	0.891035	0.771482	0.892385	0.890697	0.763769	0.929399
Q6ZWN5	Rps9	ENSMUSG00000006333	1.17409	1.01625	1.04915	1.22305	1.0561	1.07896	0.889065	0.934113	0.990247
Q8BJ64	Chdh	ENSMUSG00000015970	0.438055	0.916304	0.647727	0.417724	0.85873	0.628632	0.373734	1.38402	1.10154
Q9D2Q3	2310057M21Rik	ENSMUSG00000040177	0.830603	0.914024	0.84872	0.760842	0.807843	0.762807	0.659155	0.683911	0.740536
Q3U829	Ap5z1	ENSMUSG00000039623	1.62746	1.74701		0.880934	1.69844		0.915364	1.29627
Q8BH95	Echs1	ENSMUSG00000025465	0.667359	0.655097	0.747427	0.754754	0.724657	0.799709	1.10804	1.12366	1.07596
A0A0R4J0G7	Dlgap5	ENSMUSG00000037544	0.891431	0.915257	0.890321	0.80317	0.83634	0.857339	0.717636	0.710325	0.688547
Q99LZ3	Gins4	ENSMUSG00000031546	0.958684	0.914914	1.00278	0.977154	0.857038	0.894773	0.784097	0.759457	0.856526
P20065-2	Tmsb4x	ENSMUSG00000049775	0.986966	0.966924	1.06718	1.00321	0.889843	0.928278	1.19363	1.26238	1.20305
P35235	Ptpn11	ENSMUSG00000043733	1.27612	1.32961	0.791536	0.394098	1.30082	0.834282	0.640629	1.23423	0.303686
Q922S8	Kif2c	ENSMUSG00000028678	0.836032	0.836554	0.905799	0.791219	0.789684	0.763667	0.61798	0.703513	0.779256
Q3UFM5	Nom1	ENSMUSG00000001569	0.915089	0.914503	1.03927	0.906099	0.787418	0.767041	0.641995	0.791706	0.773703
Q6URW6-2	Myh14	ENSMUSG00000030739	0.519669	0.554061	0.604419	0.53478	0.560821	0.599362	0.674239	0.709249	0.753114
P47963	Rpl13	ENSMUSG00000000740	0.868354	0.86763	0.960205	0.789848	0.741697	0.757775	0.773974	0.794056	0.847995
Q8BX10	Pgam5	ENSMUSG00000029500	0.877025	0.729984	0.698229	0.984118	0.831709	0.984404	0.980176	1.07343	1.21046
Q6P8H8	Alg8	ENSMUSG00000035704	1.19114	1.14926	1.18196	1.33835	1.25725	1.21066	0.647443	0.636605	0.806807
Q9CZX8	Rps19	ENSMUSG00000040952	0.878324	0.910782	0.933733	0.822131	0.822214	0.829026	0.813765	0.831469	0.886227
P25444	Rps2	ENSMUSG00000044533	0.961109	0.98318	1.03201	1.01022	0.954982	0.953143	0.84223	0.851668	0.883802
Q63871	Polr2k	ENSMUSG00000045996	0.84183	0.80314	0.94781	0.776744	0.775946	0.833731	0.842919	0.812304	0.851376
Q9QWT9	Kifc1;Kifc5b	ENSMUSG00000079553;ENSMUSG00000024301	0.991366	1.01179	1.04583	0.967395	0.993255	0.978887	0.852522	0.80188	0.815077
Q8BP27	Sfr1	ENSMUSG00000025066	0.882553	0.862509	0.953117	0.785351	0.779818	0.745323	0.728981	0.733352	0.771889
Q61846	Melk	ENSMUSG00000035683	1.13554	0.939898	1.02543	1.10636	0.864526	0.864718	0.751739	0.692753	0.718072
O88307	Sorl1	ENSMUSG00000049313	0.698969		0.703389	0.69137		0.826385	0.544871		0.690131
E9Q6Q8	Tbc1d4	ENSMUSG00000033083	1.30385	1.41601		1.60251	0.999933		0.916398	0.948403
E9Q5D9	Igfbp7	ENSMUSG00000036256	0.870701	0.930713	0.900802	0.960053	1.00821	0.942851	1.61233	1.44545	1.4477
Q9D8H7	Oma1	ENSMUSG00000035069	0.884571	0.834914	0.969598	1.03418	0.912176	1.04169	0.962715	0.891213	1.02646
Q78J03	Msrb2	ENSMUSG00000023094	0.689973	0.68601	0.660009	0.779727	0.726166	0.686316	1.20078	1.1811	1.24556
O09106	Hdac1	ENSMUSG00000028800	0.909904	0.804565	0.976732	0.79746	0.952096	0.919514	0.752186	0.742216	0.822344
Q8K2I3	Fmo2	ENSMUSG00000040170	1.05196	1.03084	1.09568	1.08683	1.05375	1.09659	0.990725	1.01384	1.07072
Q64096	Mcf2l	ENSMUSG00000031442	0.894757	0.85699	0.9624	0.766191	0.679208	0.748792	0.806992	0.895884	0.921978
G3UWQ7	Prc1	ENSMUSG00000038943	1.07228	1.06727	1.06871	0.967203	0.943916	0.960242	0.835609	0.799873	0.902274
Q9D600	Gins2	ENSMUSG00000031821	0.910324	0.934396	0.862823	0.848412	0.842839	0.82966	0.738378	0.707849	0.736891
A2A8V9	Srrm1	ENSMUSG00000028809	0.824608	0.793846	0.966888	0.847626	0.805354	0.900704	0.860621	0.883225	0.909297
Q8K396	Mnd1	ENSMUSG00000033752	0.857754	0.826545	0.833136	0.909381	0.855582	0.809368	0.90018	0.815205	0.853178
Q7TSI0-2	Znf12	#N/A	0.889409	0.973578		0.645216	0.730665		0.779976	0.802832
F8VPU8	AU041133	ENSMUSG00000078435	0.809579		0.874146	0.732816		0.948271	0.86459		0.827928
Q5SUT0	Ewsr1	ENSMUSG00000009079	0.885028	0.950086	0.936574	0.87521	0.87071	0.863925	0.891019	0.994636	0.959651
F7D3W5	Gm45837	ENSMUSG00000030653	0.856098	0.747722	0.961558	1.04237	0.794146	1.10467	0.977598	1.95068	1.13179
Q8R323	Rfc3	ENSMUSG00000033970	0.975868	0.991079	0.971006	0.963973	1.01701	0.948773	0.782567	0.834205	0.819938
Q04857	Col6a1	ENSMUSG00000001119	1.12408	1.11215	1.11792	1.35805	1.33505	1.24429	1.07349	1.07002	1.05815
D3YWF5	Nkapd1	ENSMUSG00000059820	0.765954	0.951621	0.759515	0.76487	0.682457	0.659155	0.824205	0.698517	1.01902
Q9Z1W8	Atp12a	ENSMUSG00000022229	1.12408	1.08904	1.03592	1.45712	1.38735	1.16404	0.797718	0.831929	0.781944
Q8C0P0	Mastl	ENSMUSG00000026779	0.922301	0.995625	0.736114	0.928448	0.818202	1.44527	0.629935	0.905762	1.39187
Q8BPY9	Fignl1	ENSMUSG00000035455	0.810255	0.802548	0.896209	0.554861	0.685293	0.70153	0.54333	0.618951	0.69906
D3YUM1	Ndufv1	ENSMUSG00000037916	0.65381	0.708922	0.702061	0.784823	0.798801	0.765684	1.14212	1.08363	1.13624
A0A0A6YY91	Ncam1	ENSMUSG00000039542	1.73644	1.77044	1.83754	2.09936	2.05161	1.98335	0.763497	0.831328	0.862398
Q5RJG1	Nol10	ENSMUSG00000061458	0.740588	0.800724	0.781379	0.750847	0.789599	0.739704	0.58318	0.657207	0.649417
Q921K2	Parp1	ENSMUSG00000026496	0.852119	0.863404	0.90506	0.850995	0.8724	0.881646	0.762298	0.769046	0.831079
P83882	Rpl36a;Rpl36al	ENSMUSG00000079435;ENSMUSG00000049751	0.90409	0.94858	0.965614	0.894133	0.865776	0.867754	0.852957	0.882062	0.898939
Q9CX80	Cygb	ENSMUSG00000020810	0.735141	0.72736	0.754234	0.780256	0.746147	0.768909	1.534	1.43683	1.47546
Q9EPQ7	Stard5	ENSMUSG00000046027	1.13465	1.09826	1.17393	1.06247	1.05258	1.04254	0.831316	0.828845	0.929224
Q8BMA5	Npat	ENSMUSG00000033054	0.95493		0.801635	0.703015		0.733234	0.646853		0.828684
E9PXU9	Dysf	ENSMUSG00000033788	0.760414	0.76631	0.832736	0.936061	0.881373	0.908722	0.795608	0.843778	0.917898
P18760	Cfl1	ENSMUSG00000056201	1.02818	1.06756	1.08147	1.04116	1.00941	0.972361	0.97911	0.922033	0.935332
Q8BJW5	Nol11	ENSMUSG00000018433	0.959536	0.900149	1.03957	1.07456	0.932485	1.04173	0.612149	0.690059	0.630806
A2AUC9	Klhl41	ENSMUSG00000075307	1.00058	0.999584	0.997432	1.21952	1.11245	1.14748	1.0546	1.14494	1.0804
P63163	Snrpn	ENSMUSG00000102252	0.812467	0.816379	0.880074	0.807851	0.790595	0.834065	0.807928	0.817165	0.848977
Q7TPM6-2	Fsd1	ENSMUSG00000011589	0.688239	0.754951	0.707326	0.591785	0.644629	0.548761	0.618462	0.640149	0.541607
Q9D1C9	Rrp7a	ENSMUSG00000018040	0.612602	0.736769	0.755537	0.567367	0.671197	0.654506	0.610607	0.66275	0.692182
Q8R2Q8	Bst2	ENSMUSG00000046718	1.07146	1.09111	1.2158	1.49716	1.40849	1.50337	0.77713	0.775231	0.827204
Q5SQ20	Pes1	ENSMUSG00000020430	0.898616	0.859486	1.03405	0.906552	0.850103	0.90957	0.653214	0.671689	0.721456
Q99LH1	Gnl2	ENSMUSG00000028869	0.902998	0.859733	0.917799	0.780872	0.748777	0.787556	0.723474	0.725613	0.746922
F8VPN4	Agl	ENSMUSG00000033400	1.0187	1.03925	1.08176	1.24188	1.23403	1.20976	0.865017	0.862305	0.890973
Q9WVD5	Slc25a15	ENSMUSG00000031482	0.919495	0.825817	0.869955	0.986322	1.02477	0.908582	0.786051	0.749665	0.871848
P99024	Tubb5	ENSMUSG00000001525	1.15153	1.13876	1.16536	1.20505	1.20946	1.20249	0.977162	0.94861	1.07866
A0A1D5RLR3	Rbm34	ENSMUSG00000033931	0.838013	0.834273	0.834328	0.673097	0.781443	0.762056	0.712613	0.825145	0.663678
P47915	Rpl29;Gm8210	ENSMUSG00000048758;ENSMUSG00000094497	0.883398	0.930643	0.919408	0.787979	0.80767	0.778477	0.821783	0.840841	0.891252
P14148	Rpl7	ENSMUSG00000043716	0.872667	0.908986	0.944423	0.938138	0.943094	0.963692	0.989451	0.979692	1.07005
E9PWK1	Ephx1	ENSMUSG00000038776	0.841824	0.877036	0.916938	1.02373	0.981221	0.890439	0.904307	0.865018	0.981006
P49025-5	Cit	ENSMUSG00000029516	0.828939	0.883206	0.90705	0.839601	0.872786	0.91618	0.75932	0.742186	0.789581
Q8BVE8	Nsd2	ENSMUSG00000057406	0.795111	0.719692	0.785477	0.698597	0.650168	0.688719	0.799202	0.782731	0.822634
B9EHK9	Hacd1	ENSMUSG00000063275	0.859097	0.759318	0.793682	1.0498	0.915464	0.917652	0.948231	0.911772	0.989855
Q99K46	Usp11	ENSMUSG00000031066	1.05296	1.07231	1.20727	0.900544	0.881935	0.899217	0.870279	0.910907	1.02692
O35648	Cetn3	ENSMUSG00000021537	0.918438	0.925742	1.06694	0.724892	0.750563	0.825138	0.68205	0.745301	0.799329
Q8BJW7	Eme1	ENSMUSG00000039055		0.951712	0.891353		1.31105	0.744586		0.857047	0.750068
Q9CZ13	Uqcrc1	ENSMUSG00000025651;ENSMUSG00000107235	0.616799	0.663052	0.667719	0.728461	0.744056	0.699657	1.18944	1.16883	1.26813
Q9Z0F1-2	Gnas	ENSMUSG00000027523	1.23241	1.82164	1.39806	1.89906	1.28876	0.970439	0.643841	1.38067	0.993004
Q3UI84	Rfc4	ENSMUSG00000022881	0.871817	0.843342	0.90633	0.831761	0.806802	0.796063	0.762715	0.782278	0.841157
Q8C0J6	Sowahc	ENSMUSG00000098188	0.908651	0.93053		0.897287	0.681623		0.905251	0.563011
Q6XPS7	Tha1	ENSMUSG00000017713	0.658664	0.685654	0.748163	0.718981	0.703155	0.684263	1.25011	1.21805	1.24354
Q9D8V0-4	Hm13	#N/A	1.16492	1.11414	1.21012	1.51136	1.46226	1.30956	0.818332	0.796823	0.851047
Q99MQ4	Aspn	ENSMUSG00000021388	1.07955	1.04579	1.07166	1.32149	1.32954	1.16657	1.69335	1.69999	1.58128
P68404	Prkcb	ENSMUSG00000052889	0.768936	0.769962	0.888841	0.742884	0.793764	0.814938	0.542493	0.505047	0.501508
E9Q9T8	Mybpc3	ENSMUSG00000002100	0.849251	0.84952	0.880104	1.03386	0.990156	0.96899	0.979571	0.960785	0.980505
Q9D823	Rpl37rt;Rpl37	ENSMUSG00000072692;ENSMUSG00000041841	0.943767	0.978019	0.930846	0.691513	0.879	0.772897	0.872808	0.911082	0.816931
Q62009-3	Postn	ENSMUSG00000027750	1.79045	1.25583	1.42088	1.84912	1.25921	1.52991	1.40495	1.00117	1.37952
P56695	Wfs1	ENSMUSG00000039474	0.716198	0.814258	0.802677	0.830479	0.828029	0.792742	0.581823	0.64997	0.739376
P43407	Sdc2	ENSMUSG00000022261	1.14675	1.08796	1.24842	1.27437	1.17389	1.28834	0.807176	0.883988	0.879527
P85094	Isoc2a	ENSMUSG00000086784	0.947785	0.794716	0.446327	0.981302	0.813777	0.536183	1.02309	1.02944	0.795597
O08997	Atox1	ENSMUSG00000018585	0.868409	0.880262	0.977455	1.03129	0.887924	0.968873	1.38057	1.27183	1.39072
Q9CZS1	Aldh1b1	ENSMUSG00000035561	1.24168	1.26153	1.22462	1.44896	1.45745	1.29385	1.77529	1.83818	1.69944
Q8BP67	Rpl24	ENSMUSG00000098274	0.931506	0.965783	0.977819	0.722797	0.841449	0.769242	0.799613	0.887737	0.797994
Q8VE95	C030006K11Rik;Lrrc24	ENSMUSG00000116138;ENSMUSG00000033707	0.601218	0.485369	0.779697	0.605715	0.51856	0.680968	0.931184	1.01234	0.998839
F6QKD2	Ddx47	ENSMUSG00000030204	0.819226	0.886485	0.946868	0.777664	0.728235	0.731879	0.651991	0.735994	0.868725
A0A1B0GRI2	Gm35315	ENSMUSG00000109771	0.759231	0.857188	1.03632	0.567215	0.87721	0.944889	0.682461	1.07818	0.70152
E9Q4T1	Arhgap19	ENSMUSG00000025154	0.734605	0.894752		0.740673	1.26327		0.648275	0.609905
P61255	Rpl26	ENSMUSG00000060938	0.902135	0.928367	0.963408	0.787173	0.792806	0.798435	0.792449	0.857196	0.901502
E9Q8I0	Cfh	ENSMUSG00000026365	0.854335	0.891951	0.928248	0.935621	0.935108	0.94051	1.19677	1.12129	1.16196
Q9CQL7	Mrfap1	ENSMUSG00000055302	0.753071	0.687902	0.78036	0.640206	0.64486	0.659232	0.601111	0.559478	0.705352
P70677	Casp3	ENSMUSG00000031628	1.28627	1.30356	1.21403	1.06826	1.14067	1.08556	1.11062	1.14813	1.16612
Q9Z0H1	Wdr46	ENSMUSG00000024312	0.777257	0.793245	0.866846	0.709616	0.716341	0.775249	0.659462	0.671786	0.726606
Q9DCX2	Atp5h	ENSMUSG00000034566	0.643933	0.643285	0.677987	0.74704	0.718751	0.734614	1.22495	1.21743	1.24681
P30681	Hmgb2	ENSMUSG00000054717	0.933832	0.897404	1.00217	1	0.986781	1.00429	0.949472	1.00292	0.9727
Q924M7	Mpi	ENSMUSG00000032306	0.861423	0.851612	0.911339	0.980387	0.902173	0.890754	0.953421	0.954853	1.03458
P43247	Msh2	ENSMUSG00000024151	0.945165	0.990565	1.00239	0.979971	0.975523	0.966525	0.722045	0.771186	0.776454
Q0VEE6	Zfp800	ENSMUSG00000039841	0.848769	0.768806	0.968283	0.620807	0.729352	0.898692	0.769882	0.710836	0.89844
Q8K3P5	Cnot6	ENSMUSG00000020362	0.958669	0.979235	1.29534	0.893405	0.755323	1.20412	0.664632	0.931333	0.761565
Q9D1D6	Cthrc1	ENSMUSG00000054196;ENSMUSG00000106929	0.864091	0.829262	0.98601	0.952347	0.832011	1.01737	1.20324	1.04373	1.20751
Q9JKX4	Aatf	ENSMUSG00000018697	0.78486	0.734298	0.863911	0.739482	0.683817	0.781178	0.655986	0.662676	0.715738
Q9D0I8	Mrto4	ENSMUSG00000028741	0.776503	0.789069	0.851376	0.844029	0.823266	0.724483	0.639115	0.688329	0.846444
P97299	Sfrp2	ENSMUSG00000027996	0.77579	0.869359	0.927385	0.712198	0.646244	0.788441	0.93446	0.897263	0.91618
Q99KP6	Prpf19	ENSMUSG00000024735	0.861743	0.881581	0.921651	0.836004	0.861283	0.8466	0.882717	0.850313	0.897738
O88574	Sap30	ENSMUSG00000031609	0.794346	0.860183	0.900057	0.762733	0.772399	0.806243	0.67983	0.63871	0.714329
Q91YK2	Rrp1b	ENSMUSG00000058392	0.797847	0.770476	0.901098	0.790309	0.770399	0.853862	0.591787	0.608026	0.6926
O35379	Abcc1	ENSMUSG00000023088	0.670402	0.821	0.697013	0.713463	0.83072	0.715907	0.722449	0.798254	0.808115
Q9QXC1	Fetub	ENSMUSG00000022871	0.876808	0.820358	0.850536	0.827487	0.901699	0.820135	1.26733	1.17813	1.27034
P62983	Rps27a	ENSMUSG00000020460	0.898379	0.880071	0.96019	0.909888	0.984585	0.917898	0.860225	0.889111	0.982139
B7ZNH7	Col14a1	ENSMUSG00000022371	1.26436	1.25253	1.24275	1.50214	1.31481	1.27588	1.44111	1.50556	1.40415
Q9DCJ5	Ndufa8	ENSMUSG00000026895	0.677889	0.630228	0.693062	0.726916	0.702277	0.747879	1.28577	1.22385	1.25065
Q9DCT2	Ndufs3	ENSMUSG00000005510;ENSMUSG00000111727	0.725275	0.663195	0.693664	0.856447	0.737211	0.797438	0.995342	1.0921	1.09958
P00920	Car2	ENSMUSG00000027562	0.710897	0.745755	0.951093	0.77197	0.779302	0.856414	0.86285	0.869773	1.16062
Q8K1I3	Spp2	ENSMUSG00000026295	1.30607	1.36881	1.37072	0.459612	0.637116	0.732373	0.423884	0.632889	0.592048
Q9EST5	Anp32b	ENSMUSG00000028333	0.896284	0.921055	0.951464	0.969952	0.966878	0.804938	0.898208	0.911384	0.962007
Q9CQI7	Snrpb2	ENSMUSG00000008333	0.890034	0.87142	0.951049	0.823393	0.831958	0.901555	0.839504	0.826113	0.928892
Q8C1E7	Tmem120a	ENSMUSG00000039886	1.33744	1.12773	1.16993	1.54618	1.34331	1.31923	0.746453	0.758156	0.766038
Q9WV84	Nme4	ENSMUSG00000024177	0.917776	0.94384	1.02109	0.878859	0.941134	0.898044	0.798435	0.875846	0.801317
Q6GQT1	A2m	ENSMUSG00000030111	2.78275	2.10736	2.32085	2.61835	1.81362	2.01665	0.576412	0.808923	0.716823
Q9ERS2	Ndufa13	ENSMUSG00000036199;ENSMUSG00000048967	0.7369	0.768591	0.779084	0.870811	0.842383	0.834212	1.15461	1.09037	1.16027
Q9CR47	Nsa2	ENSMUSG00000060739	0.702	0.731289	0.922002	0.606638	0.671177	0.820455	0.570811	0.683363	0.853415
P01799	Ighv6-6	ENSMUSG00000076680	0.757161		0.789942	0.927673		0.736286	0.874322		1.12047
Q8K558-2	Treml1	ENSMUSG00000116425;ENSMUSG00000023993	0.545186	0.650947	0.65049	0.64959	0.838911	0.603305	0.500134	0.529287	0.61566
D3Z1N4	Pbrm1	ENSMUSG00000042323	0.842863	0.854423	0.900419	0.859939	0.874553	0.87952	0.767071	0.791302	0.816016
Q8VIJ6	Sfpq	ENSMUSG00000028820	0.812524	0.802839	0.870155	0.790925	0.780925	0.820347	0.820973	0.768027	0.82501
Q6ZWV3	Rpl10-ps3;Rpl10	ENSMUSG00000058443;ENSMUSG00000008682	0.938982	0.947632	0.995692	0.978969	0.95945	0.939492	0.812697	0.804223	0.887439
A0A0B4J1H8	Igkv1-133	ENSMUSG00000094491	1.13087		1.24294	0.8634		0.844964	1.21877		1.24572
Q9QZV9	Nxt1	ENSMUSG00000036992	0.873988	0.828781	0.856911	0.915233	0.925146	0.881726	0.70624	0.697444	0.712095
Q9D0R9	Wdr89	ENSMUSG00000045690	0.833428	0.805283	0.906632	0.799641	0.77448	0.821851	0.663206	0.66999	0.763629
Q03265	Atp5a1	ENSMUSG00000025428;ENSMUSG00000116276	0.655185	0.636892	0.675541	0.705127	0.743376	0.705039	1.26248	1.29471	1.22909
Q8C025	Chpt1	ENSMUSG00000060002	0.73243	0.694132	0.717528	0.829406	0.70057	0.722677	0.723984	0.758078	0.748525
A2AJ77	Prdm12	ENSMUSG00000079466	0.830025	0.798368	0.95681	0.69526	0.71396	0.669901	0.739561	0.900707	0.738143
Q60829	Ppp1r1b	ENSMUSG00000061718	1.69014	1.71589	1.64028	1.74124	1.88993	1.47675	0.929099	0.902625	0.951143
P56379	Atp5mpl	ENSMUSG00000021290	0.8807	0.687299	0.769785	0.739524	0.85814	0.844196	1.2841	1.17553	1.08623
A0A075B664	Iglv2	ENSMUSG00000076940	0.80432	0.943889	0.911438	0.973598	0.835452	0.799901	1.23807	1.17214	1.13745
P10126	Eef1a1	ENSMUSG00000037742	1.09779	1.14185	1.15922	1.05201	1.06405	1.07273	0.951984	0.94391	0.965531
P28063	Psmb8	ENSMUSG00000024338	0.57839	0.585474	0.680749	0.718872	0.689601	0.74528	1.30749	1.28057	1.22318
Q5SU73	Coil	ENSMUSG00000033983	0.808001	0.869009	0.86227	0.795332	0.777184	0.738746	0.627857	0.839509	0.891297
Q99NA9	Pcgf6	ENSMUSG00000025050	0.806953	0.747964	0.861366	0.829169	0.73624	0.883552	0.719097	0.769296	0.787034
Q9CQF3	Nudt21	ENSMUSG00000031754	0.847971	0.861292	0.896536	0.860663	0.810079	0.845856	0.861076	0.906479	0.967986
P10107	Anxa1	ENSMUSG00000024659	1.09044	1.05042	1.11999	1.18937	1.05242	1.10826	1.77332	1.64615	1.72511
P08113	Hsp90b1	ENSMUSG00000020048	0.845905	0.889478	0.911632	0.807806	0.789915	0.813334	0.660606	0.665292	0.730778
P62932	Fbxo40	ENSMUSG00000047746	0.764093	0.766075	0.826584	0.953191	0.852681	0.881963	1.00357	1.00663	1.02466
Q8BGS1	Epb41l5	ENSMUSG00000026383	0.840572	0.839045	0.892788	0.85092	0.827415	0.874052	0.606716	0.605204	0.732979
E9Q6A3	Sorbs1	ENSMUSG00000025006	0.699868	0.812146		0.898754	0.828008		0.97202	1.01359
P27773	Pdia3	ENSMUSG00000027248	0.856295	0.881242	0.924528	0.821197	0.786418	0.776225	0.71346	0.747881	0.739551
Q9R0H0-2	Acox1	ENSMUSG00000020777	0.620966	0.545642	0.607227	0.626039	0.540661	0.606936	0.89714	0.889911	0.971467
Q5XKE0	Mybpc2	ENSMUSG00000038670		0.653532	0.663538		1.3811	1.43724		0.764424	0.938762
P56501	Ucp3	ENSMUSG00000032942	0.546845	0.433561	0.543474	0.576899	0.421167	0.578826	1.21564	1.19603	1.1703
P70424	Erbb2	ENSMUSG00000062312	1.18623	1.18684	1.054	1.38164	1.36859	1.10874	0.664289	0.67939	0.703752
O09131	Gsto1	ENSMUSG00000025068	0.760884	0.76797	0.815778	0.804315	0.754904	0.764975	1.09357	1.05097	1.08079
E9PVX6	Mki67	ENSMUSG00000031004	0.716234	0.737382	0.774941	0.732806	0.724255	0.746288	0.664107	0.685133	0.726635
A2A791	Zmym4	ENSMUSG00000042446	0.829355	0.84339	0.874947	0.841714	0.8303	0.853144	0.809671	0.752174	0.822137
P97477	Aurka	ENSMUSG00000027496	1.0388	0.948983	1.03243	0.918682	0.890523	0.932958	0.727588	0.706799	0.733319
Q8BTS0	Ddx5	ENSMUSG00000020719	0.830625	0.8357	0.882499	0.852066	0.834468	0.848949	0.853862	0.890234	0.926677
Q99LC3	Ndufa10	ENSMUSG00000026260	0.640811	0.679317	0.709114	0.776082	0.766177	0.767128	1.26069	1.24215	1.22871
Q9WTP2	Spry4	ENSMUSG00000024427	1.27774	1.21022	1.19336	1.05263	1.22565	1.07143	0.859865	0.664737	0.708536
G3X9B1	Heatr1	ENSMUSG00000050244	0.933809	0.965134	0.981776	1.05487	1.07621	0.998374	0.672121	0.69271	0.714557
A0A5F8MPF5	Amd1	ENSMUSG00000075232	0.944255		1.02544	0.544973		0.516756	0.557724		0.571915
D3YXQ1	Tceanc2	ENSMUSG00000028619	0.83784	0.703159	0.890308	0.840615	0.659171	0.837274	0.835898	0.720585	0.892149
O55201-2	Supt5h	#N/A	1.29655	0.918591		0.845536	0.656458		0.878154	0.895113
E9Q532	Rlf	ENSMUSG00000049878	0.916022		1.06353	1.08816		0.99218	0.697938		0.768819
A0A1B0GRB6	Brd3os	ENSMUSG00000109946	1.33101	1.15001		1.19725	1.21824		0.758533	0.839886
F6TWX0	Nfya	ENSMUSG00000023994	0.858741	0.954632	0.91402	0.771459	0.89874	0.782266	0.960569	0.843633	0.865733
Q8K370	Acad10	ENSMUSG00000029456	0.988211	0.824612	0.610369	0.946316	0.758109	0.597747	1.07203	0.95031	1.02529
Q6ZPY5	Zfp507	ENSMUSG00000044452	0.744477	0.805069		0.853838	0.544902		0.875477	0.521835
G3X8Y7	Slc27a3	ENSMUSG00000027932	0.925725	1.01928	1.02962	0.952497	1.05867	0.992503	0.73564	0.650998	0.893001
Q64012-2	Raly	ENSMUSG00000027593	0.768043	0.757558	0.836995	0.704737	0.758967	0.771472	0.825749	0.82848	0.848364
Q9QZU3	Gp5	ENSMUSG00000047953	0.615529	0.461396		0.777099	0.515359		0.620118	0.543092
Q9QYR9	Acot2	ENSMUSG00000021226	0.539955	0.579745	0.715061	0.601219	0.635395	0.693908	1.78633	1.65381	1.3317
Q31125	Slc39a7	ENSMUSG00000024327	1.17212	1.26225	1.23632	1.32408	1.3131	1.33919	0.818036	0.82169	0.916616
Q61881	Mcm7	ENSMUSG00000029730	0.97135	0.996244	1.00824	0.973749	0.964991	0.976069	0.721425	0.740113	0.79285
Q9CWZ3-2	Rbm8a	ENSMUSG00000038374	0.743846	0.79706	0.863749	0.848671	0.780661	0.86738	0.753568	0.799853	0.834837
Q3TWW8	Srsf6	ENSMUSG00000016921	0.787385	0.803179	0.880068	0.719234	0.795397	0.812104	0.709359	0.819549	0.797671
Q80V42	Cpm	ENSMUSG00000020183	0.668346	0.462514	0.577153	0.80746	0.528189	0.713989	0.883948	0.751977	0.970005
Q9D5U9-2	0	#N/A		0.807685	1.01107		0.86074	0.953682		0.872438	0.887093
Q60675	Lama2	ENSMUSG00000019899	0.64827	0.704914	0.741873	0.756034	0.804813	0.801454	1.20842	1.13347	1.21316
E9PZJ6	Casc4	ENSMUSG00000060227	1.04689	1.06937	1.00326	0.968661	1.03146	0.938074	0.764116	0.835558	0.66748
Q8R1J3	Zcchc9	ENSMUSG00000021621	0.749178	0.735456	0.791759	0.740946	0.70848	0.619459	0.652515	0.634663	0.715158
F6Q269	Jmjd8	ENSMUSG00000025736	0.593397	1.13745	1.06524	0.625322	0.775739	1.01084	0.581206	0.534961	0.847423
P05977-2	Myl1	ENSMUSG00000061816	0.545102	0.936902	0.653078	0.514508	0.674712	0.5189	0.44537	0.458502	0.56906
A2AJQ3-2	Dpy19l4	ENSMUSG00000045205	0.939529	1.19316	1.49412	1.11974	1.26577	1.17253	0.796647	0.722348	0.79767
D3Z6S1	Tmem214	ENSMUSG00000038828	1.11892	1.10779	1.13431	1.11114	1.24643	1.09545	0.810498	0.691614	0.809447
Q8K2W3	Txndc11	ENSMUSG00000022498	1.18992	0.976105		0.917681	1.33451		0.78935	0.820236
A2A547	Rpl19	ENSMUSG00000017404	0.902966	0.957158	0.958355	0.788297	0.915316	0.913157	0.83702	0.836857	0.858187
P55096	Abcd3	ENSMUSG00000028127	0.894474	0.897727	0.936007	0.909051	0.88384	0.880053	0.888362	0.867237	0.909884
Q8R527	Rhoq	ENSMUSG00000024143	1.19758	0.853297		1.40932	0.91137		1.0244	0.69621
P42867	Dpagt1	ENSMUSG00000032123	1.20192	1.09968	1.20384	1.45779	1.20131	1.23913	0.91385	0.863519	1.00567
Q8R107	Prelid1	ENSMUSG00000021486	1.00026	1.18712	0.991701	0.894381	0.8821	0.903432	0.851141	0.951112	0.799394
A0A0R4J1H1	Rad51ap1	ENSMUSG00000030346	0.759706	0.800676		0.645163	0.683218		1.09047	0.662413
Q6GTL7	Pfkfb2	ENSMUSG00000026409	0.718969	0.650509	0.605638	0.765741	0.625825	0.588327	0.827847	0.6987	0.804665
B2RXT3	Ogdhl	ENSMUSG00000021913	0.550164	0.590072	0.619117	0.581127	0.615876	0.61814	0.599899	0.647152	0.681364
P97315	Csrp1	ENSMUSG00000026421	1.11318	1.08629	1.10453	1.02149	1.05304	0.963955	0.967644	0.965733	1.08132
A2BIE1	Qser1	ENSMUSG00000074994	0.825067	0.830256	0.809158	0.760635	0.739465	0.787474	0.766613	0.79863	0.719992
F6Q7Q7	Fbxo10	ENSMUSG00000048232	1.55378	1.60562		1.84908	1.79088		1.04225	1.03473
Q4FZF3	Ddx49	ENSMUSG00000057788	0.933225	0.977384	1.04794	0.82223	0.773945	0.829439	0.736939	0.672789	0.72691
A0A0R4J0A2	Rhd	ENSMUSG00000028825	0.981687		1.11421	0.997565		1.15947	0.815277		0.658637
Q3V384	Afg1l	ENSMUSG00000038302	0.643218	0.684432	0.736074	0.786412	0.767911	0.795314	1.10549	1.08994	1.10874
Q61614	Ednra	ENSMUSG00000031616	1.2517	1.22394	1.09972	2.00355	1.84527	1.50637	0.803315	0.845948	0.871805
Q61245	Col11a1	ENSMUSG00000027966	0.981234	1.06898	0.993909	0.848496	0.773242	0.77831	0.584633	0.50749	0.735536
O35317-2	Pbx3	ENSMUSG00000038718	0.721955	0.744472	0.810531	0.690821	0.748467	0.777358	0.641775	0.669543	0.699927
A3KGG8	Knstrn	ENSMUSG00000027331	0.971934	0.881718	1.02803	0.781672	0.744801	0.881016	0.767158	0.746207	0.82292
P48760-2	Fpgs	ENSMUSG00000009566	0.949201	1.00675	0.906585	0.929579	0.892591	0.875826	0.747909	0.846204	0.953414
Q9D0N7	Chaf1b	ENSMUSG00000022945	0.683995	0.721163	0.860324	0.68111	0.699322	0.72337	0.599337	0.767295	0.847684
P62274	Rps29	ENSMUSG00000034892	0.886415	0.94075	0.957093	0.898027	0.854436	0.829879	0.879417	0.829545	0.787766
Q8R003	Mbnl3	ENSMUSG00000036109	0.80936	0.882583	0.929453	0.83291	0.825604	0.849803	0.66476	0.764098	0.687087
Q91WM3	Rrp9	ENSMUSG00000041506	0.769135	0.717497	0.812525	0.760828	0.664047	0.770997	0.70072	0.633488	0.727719
Q9D0D4	Dimt1	ENSMUSG00000021692	1.00408	0.945516	0.983764	1.05814	0.986207	0.965099	0.737263	0.725188	0.835599
Q5IRJ6	Slc30a9	ENSMUSG00000029221	0.91084	0.895839	0.889426	1.11218	1.05609	1.04335	0.831435	0.873634	0.961426
P0DOV2	Ifi204	ENSMUSG00000073489	0.993394	0.779337	0.885703	0.982267	0.913174	0.878484	1.08881	1.08949	1.24706
Q9Z1N2	Orc1	ENSMUSG00000028587	0.744072	0.729405	0.975144	0.731066	0.723113	0.909326	0.618173	0.56892	0.845287
A2ASQ1	Agrn	ENSMUSG00000041936	0.960986	0.997591		0.925476	0.882767		0.515695	0.703819
P97817	Cdr2	ENSMUSG00000030878	0.873447	0.878195		0.729004	0.8627		0.708029	0.686469
P51410	Rpl9	ENSMUSG00000047215	0.904965	0.948373	1.00203	0.939701	0.932364	0.937941	0.849701	0.860159	0.91916
Q8R1G2	Cmbl	ENSMUSG00000022235	0.541441	0.716993	0.623068	0.629449	0.690903	0.599938	1.00755	0.997657	1.03975
O70209	Pdlim3	ENSMUSG00000031636	0.976537	1.00147	1.01803	0.997164	0.98377	0.983919	0.903039	0.905603	0.923861
Q91ZW3	Smarca5	ENSMUSG00000031715	0.877727	0.872438	0.930225	0.926116	0.9206	0.938754	0.723996	0.738721	0.781612
P97351	Rps3a1	ENSMUSG00000028081	0.936033	0.941652	0.978546	0.906836	0.913011	0.893124	0.882303	0.865071	0.962722
O70421	Fzd1	ENSMUSG00000044674	1.17093	1.05236	0.86552	1.26963	1.17246	0.947458	0.650685	0.789296	0.565259
Q8BU03	Pwp2	ENSMUSG00000032834	0.9031	1.11495	0.970187	1.04557	0.834815	0.999365	0.613286	1.14403	0.697852
Q6P9P6	Kif11	ENSMUSG00000012443;ENSMUSG00000111220	0.967219	0.985263	1.02849	0.961487	0.95171	0.914662	0.706234	0.706656	0.755881
P14733	Lmnb1	ENSMUSG00000024590	0.853636	0.850484	0.900383	0.898728	0.855729	0.884987	0.914666	0.90579	0.956307
Q8CAS9-2	Parp9	ENSMUSG00000022906	1.04615		1.14123	1.54695		1.26865	0.998969		0.891355
O89013	Leprot	ENSMUSG00000035212	1.42743	1.04154	1.35195	1.87418	1.13592	1.57427	0.858739	0.905924	1.06213
O55186	Cd59a	ENSMUSG00000032679	0.683118	0.659336	0.679259	0.826719	0.787087	0.989462	0.73481	0.748328	0.870264
S4R2Q9	Ank2	ENSMUSG00000032826	0.826587	0.87765	0.980957	0.823929	1.18555	0.922632	1.09636	1.39266	1.03133
Q8JZN5	Acad9	ENSMUSG00000027710	0.864498	0.84898	0.937969	0.998076	0.978393	1.02665	1.00973	1.01703	1.03004
M0QWE5	Slc35a5	ENSMUSG00000022664	1.33818		1.07558	1.43389		1.34651	0.716576		1.04211
P19324	Serpinh1	ENSMUSG00000070436	0.941212	0.964159	0.994771	0.873733	0.854976	0.887509	0.781372	0.827875	0.898533
E9QPX3	Ndufs4	ENSMUSG00000021764	0.618973	0.639884	0.67726	0.712687	0.687262	0.69627	1.15543	1.18851	1.26957
Q8BLF1	Nceh1	ENSMUSG00000027698	0.740195	0.788055	0.704786	0.884827	0.83953	0.745641	0.889879	0.847573	0.909516
Q9D361	Snrnp48	ENSMUSG00000021431	0.873483	0.954443	0.865528	0.796711	0.790096	0.832727	0.776861	0.888636	0.811178
D3Z5N6	Dpf2	ENSMUSG00000024826	0.851649	0.940535		0.84021	0.845716		0.795277	0.895899
Q9CY02	Ahsp	NA	0.764491	0.726867	0.808001	0.651447	0.647339	0.71397	0.756469	0.74749	0.780715
Q8R404	Micos13;2410015M20Rik	ENSMUSG00000049760	0.68772	0.636161	0.660597	0.871753	0.780115	0.812934	1.09805	1.09398	1.18068
Q9D903	Ebna1bp2	ENSMUSG00000028729	0.809907	0.711488	0.784908	0.698249	0.692938	0.708978	0.708448	0.683653	0.76016
P18528	Ighv5-17	ENSMUSG00000095571	0.777318	0.811727	0.890286	0.835994	0.762691	0.811653	1.03759	0.984826	0.91002
Q3ULJ0	Gpd1l	ENSMUSG00000050627	0.636024	0.731412	0.741766	0.699384	0.756234	0.716463	0.934189	0.946567	0.978384
Q99K95	Rtf2	ENSMUSG00000027502	0.884473	0.885492	0.882458	0.707895	0.745332	0.829009	0.838921	0.876038	0.965134
F6VQ19	Lrch2	ENSMUSG00000031290	0.790176	0.840743	0.813355	0.748002	0.771512	0.630415	0.707128	0.683117	0.666647
P28654	Dcn	ENSMUSG00000019929	0.882292	0.946062	0.855347	1.01397	1.09005	0.86432	1.26575	1.17272	1.35625
P97310	Mcm2	ENSMUSG00000002870	0.942425	0.912956	0.906706	0.886382	0.942684	0.837325	0.768763	0.862577	0.811423
Q80XB1	L3mbtl2	ENSMUSG00000022394	0.955008	0.955958	0.927797	1.1491	0.939512	1.12842	0.728123	0.807944	0.809201
A0A0H2UH19	Ehmt1	ENSMUSG00000036893	0.763105	0.76606	0.840422	0.705697	0.754602	0.72532	0.688253	0.719017	0.84859
Q91VM5	Rbmxl1	ENSMUSG00000037070	0.851903	0.816345	0.874488	0.801483	1.2125	0.857485	0.772424	0.787316	0.854005
Q62356	Fstl1	ENSMUSG00000022816	0.888673	0.891852	0.968032	0.796417	0.809841	0.811189	0.774415	0.920007	0.835505
E9PYJ9	Ldb3	ENSMUSG00000021798	0.451999	0.828979	0.795073	0.518129	0.664458	0.840394	0.561373	0.79041	0.736345
P35979	Rpl12;Gm9396	ENSMUSG00000038900;ENSMUSG00000063328	0.872854	0.878957	0.966206	0.902061	0.853616	0.883669	0.792834	0.806956	0.877417
A0A0N4SVC2	Tra2a	ENSMUSG00000029817	0.756123	0.798674	0.812035	0.749972	0.835799	0.803796	0.721986	0.709067	0.807032
Q91WK7	Ankrd54	ENSMUSG00000033055	1.17657	0	0.871717	1.01681	2.98403	1.07287	0.852406	0	1.05897
Q7TME2	Spag5	ENSMUSG00000002055	1.04805	1.03518		0.8525	0.465149		0.826006	0.928016
P45376	Akr1b3	ENSMUSG00000001642	0.645815	0.678043	0.724847	0.654865	0.690124	0.690608	0.948253	0.918628	0.994568
Q9JJI8	Rpl38	ENSMUSG00000057322	0.834744	0.873569	0.919542	0.872262	0.70791	0.832766	0.834801	0.833747	0.938718
Q9CQK1	Znhit3	ENSMUSG00000020526	0.770541	0.906059		0.719582	0.87442		0.673343	0.862431
Q3TMX7	Qsox2	ENSMUSG00000036327	1.14488	1.13117	1.10671	1.12767	1.3163	1.14169	0.802001	0.776041	0.90274
A0A0R4J0J0	Palmd	ENSMUSG00000033377	0.688601	0.696896	0.754708	0.804824	0.758657	0.798527	1.29338	1.25151	1.29646
Q6P5B0	Rrp12	ENSMUSG00000035049	1.00824	0.994626	1.08251	1.07629	1.078	1.13209	0.660002	0.693866	0.685267
Q9D0E1-2	Hnrnpm	ENSMUSG00000059208	0.823187	0.872797	0.895403	0.846098	0.851819	0.852031	0.912441	0.896789	0.954742
A0A0A0MQ70	Slc25a35	ENSMUSG00000018740	0.74491	0.633107	0.687737	0.809079	0.725587	0.743033	1.07892	0.672461	0.777187
Q6ZWZ7	Rpl17	ENSMUSG00000062328	0.923827	0.94808	0.966666	0.866913	0.853978	0.824497	0.870116	0.861661	0.915777
Q9D0S9	Hint2	ENSMUSG00000028470	0.732003	0.650363	0.782126	0.820676	0.725288	0.831627	1.34142	1.26	1.23291
Q00547-2	Hmmr	ENSMUSG00000020330	0.983264	0.935223	1.06459	1.01035	0.933996	1.03373	0.792956	0.760492	0.798198
Q9D0R4	Ddx56	ENSMUSG00000004393	1.03497	0.910129	0.938895	0.95947	0.798345	0.835522	0.724139	0.744084	0.846981
P56382	Atp5e	ENSMUSG00000016252	0.671977	0.674714	0.640566	0.724784	0.678822	0.733883	1.31275	1.28108	1.30068
Q9CZW2	Cenpn	ENSMUSG00000031756	1.50598	1.27781	1.29859	1.52902	1.29214	1.19473	0.977296	0.770818	0.992463
Q8C8R3-2	Ank2	ENSMUSG00000032826	0.8894	0.741109	0.949409	1.03412	1.01298	0.866593	1.02198	1.19545	1.13392
P62754	LOC105244208;Rps6	ENSMUSG00000081406;ENSMUSG00000028495	0.956494	0.923422	0.957255	0.796036	0.825984	0.856616	0.808116	0.80361	0.720467
Q80ZZ5	Ryr2	ENSMUSG00000021313	1.07506	1.35387	1.3736	1.639	1.96586	1.99579	0.919988	0.885351	1.00923
P19221	F2	ENSMUSG00000027249	1.17723	1.07795	1.13065	0.89247	0.848865	0.83842	0.855443	0.903915	1.01048
Q8VCY6	Utp6	ENSMUSG00000035575	0.839117	0.884286	0.936198	0.857131	0.910963	0.939252	0.60533	0.692339	0.779992
O09111	Ndufb11	ENSMUSG00000031059	0.694488	0.797961	0.805908	0.866428	0.902678	0.862217	1.02229	1.03162	1.0064
O88822	Sc5d	ENSMUSG00000032018	0.889452	1.02304		1.06241	0.981764		0.674195	0.660267
P97742	Cpt1a	ENSMUSG00000024900	0.92691	0.952451	0.991383	1.14877	1.05179	1.0817	1.60224	1.3214	1.47797
Q8R104	Sirt3	ENSMUSG00000025486	0.781823	0.808756	0.840375	0.905745	0.921968	0.917448	1.12228	1.14354	1.12844
A0A3Q4EHL9	Ammecr1l	ENSMUSG00000041915	0.869851	0.948354	0.895471	0.734098	0.769021	0.678681	0.773351	0.820985	0.895073
Q9CPP6	Ndufa5	ENSMUSG00000023089	0.623284	0.630248	0.662446	0.730988	0.723108	0.710909	1.19027	1.17876	1.26213
P97801	Smn1	ENSMUSG00000021645	0.804046	0.830611	0.869968	0.703808	0.783027	0.776847	0.685077	0.77027	0.936391
Q9JJ80	Rpf2	ENSMUSG00000038510	0.859146	0.844247	0.889717	0.822181	0.746046	0.774405	0.655691	0.763054	0.813016
E9Q640	Rbm26	ENSMUSG00000022119	0.87008	0.851838	0.856833	0.866291	0.771371	0.946707	0.849041	0.792891	0.922933
A3KMP2	Ttc38	ENSMUSG00000035944	0.799971	0.848934	0.888883	0.884189	0.912241	0.907152	1.06732	1.04774	1.15608
D3YX13	Ing3	ENSMUSG00000029670	0.777802	0.865369	0.811417	0.775171	0.871456	0.553024	0.839279	0.799374	0.895184
A0A1L1SR69	Higd1a	ENSMUSG00000038412	0.762899	0.910662	0.868997	1.10862	0.99059	1.091	0.985818	0.820496	0.923462
O35601-2	Fyb	ENSMUSG00000022148	0.705609	0.491605	0.798484	0.715821	0.430203	0.648141	0.861164	0.883688	1.02548
A0A087WRE7	Adhfe1	ENSMUSG00000025911	0.70127	0.87537	0.68388	0.830642	1.0174	0.817408	1.68303	1.30673	1.62634
A0A338P7B5	Alg3	ENSMUSG00000033809	0.595603	0.887035		0.831707	1.15838		0.999489	0.740221
Q8R2U7	Lrrc42	ENSMUSG00000028617	0.801567	0.873856	0.875108	0.781901	0.772582	0.823218	0.648133	0.550239	0.646281
A2A3Z2	Zbtb33	ENSMUSG00000048047	0.816297	0.868332	0.806519	0.675218	0.924068	0.838728	0.781979	0.853887	0.944898
P11680	Cfp	ENSMUSG00000001128	0.761368	0.735952	0.736426	0.810406	0.837723	0.804364	1.27013	0.939685	1.31096
Q9JIZ5	Tfap4	ENSMUSG00000005718	0.652295	0.774613		0.699809	0.795977		0.597683	0.78708
Q8CFA2	Amt	ENSMUSG00000032607	0.71664	0.736279	0.846904	0.759667	0.749537	0.734444	0.652374	0.659642	0.802214
Q810D6	Grwd1	ENSMUSG00000053801	0.806045	0.830987	0.86841	0.81016	0.699087	0.722898	0.706813	0.602883	0.796014
A0A5F8MPQ4	0	#N/A	0.619786	0.714972	0.702745	0.978272	0.954565	0.928119	1.8837	1.83475	1.74917
Q8CI51-2	Pdlim5	ENSMUSG00000028273	0.382407	0.546907	0.685399	0.503892	0.633197	0.665789	0.635578	0.764616	0.930804
Q9JIM1	Slc29a1	ENSMUSG00000023942	1.03089	0.902858		1.30341	1.06776		0.949336	0.870347
Q91VJ5	Pqbp1	ENSMUSG00000031157	0.877031	0.865541	1.02476	0.796326	0.847274	0.891636	0.877376	0.876705	0.896966
P62918	Rpl8	ENSMUSG00000003970	0.891125	0.946349	0.965389	0.774192	0.855517	0.818672	0.791915	0.795609	0.807261
Q80ZM5	H1f10;H1fx	ENSMUSG00000044927	0.840603	0.854324	0.93962	0.720198	0.84835	0.870726	0.857146	0.836867	0.819975
P63276	Rps17	ENSMUSG00000061787	0.954502	0.888445	1.01139	0.917903	0.889158	0.922515	0.870688	0.815602	0.938132
Q923B6	Steap4	ENSMUSG00000012428	0.75602	0.521697	0.755785	0.806042	0.634486	0.712546	1.11855	1.06607	1.22325
Q9D8B6	Fam210b	ENSMUSG00000027495	1.08377	1.13369	1.04133	1.29548	1.26558	1.18751	0.890478	0.731244	0.860361
E9PV24	Fga	ENSMUSG00000028001	1.21641	1.42583	1.39894	1.28102	1.51733	1.40224	0.704598	0.838469	0.882778
Q7TSH3	Zfp516	ENSMUSG00000058881	0.808482	0.730298	0.821515	0.643788	0.661243	0.732608	0.7118	0.665297	0.708401
Q8CJ69	Bmper	ENSMUSG00000031963	0.719841	0.750445	0.744843	0.80991	0.679901	0.753963	0.529259	0.633888	0.673675
Q9D881	Gm11273;Cox5b	ENSMUSG00000079941;ENSMUSG00000061518	0.640644	0.708248	0.688143	0.747695	0.666092	0.710217	1.19944	1.20621	1.17566
A0A0R4J170	Smarca4	ENSMUSG00000032187	0.98881	1.01437	1.02292	1.07337	0.975793	1.01658	0.73868	0.912234	0.853022
Q9Z1E4	Gys1	ENSMUSG00000003865	1.57168	1.44115	1.60078	1.95136	1.65111	1.74312	0.779569	0.871468	0.88573
Q9DBY8	Nvl	ENSMUSG00000026516	0.834448	0.850542	0.872301	0.786915	0.768247	0.784094	0.748525	0.762918	0.822851
Q9D6Z1	Nop56	ENSMUSG00000027405	0.871738	0.904149	0.959198	0.899001	0.926109	0.948052	0.712453	0.760952	0.798304
Q3U0V1	Khsrp	ENSMUSG00000007670	0.860006	0.843183	0.910856	0.864062	0.841049	0.862991	0.823084	0.807304	0.877187
P46061	Rangap1	ENSMUSG00000022391	0.903437	0.893802	0.936564	0.884275	0.845323	0.878706	0.713078	0.730975	0.80035
F7B6A4	Kctd17	ENSMUSG00000033287	0.940351	0.913817	1.09703	1.05937	0.888071	1.03271	1.76895	1.74925	1.60053
Q8C7V3	Utp15	ENSMUSG00000041747	0.765718	0.804497	0.886799	0.78934	0.838353	0.755836	0.61529	0.708054	0.80408
Q99LY9	Ndufs5	ENSMUSG00000028648	0.703077	0.632569	0.704619	0.771045	0.730709	0.779594	1.27435	1.21404	1.27472
D3Z0I5	Trim59	ENSMUSG00000034317	0.89451	1.07561	0.885731	0.843509	1.04458	0.92196	0.755508	0.676511	0.725702
Q8VDF2	Uhrf1	ENSMUSG00000001228	0.720259	0.695241	0.753265	0.692558	0.662591	0.705913	0.622885	0.670982	0.77153
Q8BTS3	Gbp9	ENSMUSG00000029298	0.93758	0.912881	0.956905	1.08399	1.01945	1.02206	1.11501	1.09955	1.10297
E9QNZ2	Dzip3	ENSMUSG00000064061	1.17247	1.16418	1.1338	1.243	1.19613	1.19149	0.763877	0.741671	0.743771
Q920S3	Gatad1	ENSMUSG00000007415	0.909651	0.86746	0.976214	0.962618	0.830577	0.890458	0.879116	0.854582	1.03078
Q3V1V3	Esf1	ENSMUSG00000045624	0.795606	0.768533	0.799756	0.761346	0.700147	0.786431	0.681479	0.665522	0.713706
Q9WV08	Aplnr	ENSMUSG00000044338	0.868757	0.75991	0.817689	0.655835	1.0632	1.12655	1.15428	1.44452	0.782102
P62858	Rps28	ENSMUSG00000067288	0.922383	0.909011	0.953829	0.750552	0.778545	0.786889	0.763047	0.830823	0.861807
Q9WU63	Hebp2	ENSMUSG00000019853	1.0939	1.03398	1.03208	1.00274	0.753504	0.886322	0.909747	1.03695	0.93488
Q9D1N2	Gpihbp1	ENSMUSG00000022579	0.886867	0.884974	0.963633	1.10507	1.13299	1.04118	1.29943	1.07684	1.23387
Q8BMD8	Slc25a24	ENSMUSG00000040322	0.884032	0.918945	0.953724	0.933917	0.919024	0.913268	0.779075	0.804533	0.820672
Q3UQX8	Runx1t1	ENSMUSG00000006586	0.692532	0.815558	0.724674	0.617755	0.824113	0.695228	0.498307	0.730294	0.707461
Q7TN31	Aggf1	ENSMUSG00000021681	0.93476	0.967412	0.913573	0.769554	0.672191	0.681152	0.885029	0.90415	1.19337
Q9D883	U2af1	ENSMUSG00000061613	0.803587	0.864987	0.866852	0.849055	0.806728	0.828485	0.758005	0.822233	0.866263
Q64519	Sdc3	ENSMUSG00000025743	0.974903		1.02597	0.979076		1.03668	0.758218		0.941249
Q80YR7	Clspn	ENSMUSG00000042489	0.850533	0.965927	1.10138	0.651756	0.897819	0.981965	0.688241	0.864785	0.675981
A0A0R4J0I4	Chtf18	ENSMUSG00000019214	1.03376	0.976924	1.02245	1.02095	0.990846	1.06172	0.840984	0.751643	0.815369
Q99N20	Brms1	ENSMUSG00000080268	0.769149	0.692256	0.802033	0.700388	0.665704	0.775007	0.737388	0.698225	0.712245
P62852	Rps25	ENSMUSG00000009927	0.899707	0.902553	0.95135	0.878732	0.836042	0.883693	0.87138	0.97624	1.04614
P70700	Polr1b	ENSMUSG00000027395	0.962688	0.986155	1.17489	1.07675	0.983625	1.13981	0.686753	0.654501	0.74474
Q9Z1P6	Ndufa7	ENSMUSG00000041881	0.692132	0.689426	0.734823	0.757746	0.767318	0.767914	1.2294	1.20038	1.19483
P14873	Map1b	ENSMUSG00000052727	0.891064	0.884146	0.955993	0.807794	0.784554	0.824652	0.642536	0.658746	0.742611
E9QK89	Mdc1	ENSMUSG00000061607	0.853128	0.833906	0.881412	0.805621	0.796908	0.763181	0.707884	0.676782	0.771236
Q64339	Isg15	ENSMUSG00000035692	0.812371	0.817716	0.830108	1.23359	1.06662	1.48804	1.15112	1.02056	1.02871
Q6ZQ11	Chsy1	ENSMUSG00000032640	1.19105		0.824838	1.24094		0.898155	0.773592		0.797838
Q6PAQ4	Rexo4	ENSMUSG00000052406	0.776012	0.796549	0.819112	0.709436	0.70476	0.66346	0.680611	0.733734	0.79705
P48410	Abcd1	ENSMUSG00000031378	0.93115	0.916017	1.0353	1.0142	0.96836	0.983141	0.867692	0.86708	0.958885
K7N5X2	Zfp825	ENSMUSG00000069208	0.83193	0.867777	0.858239	0.713777	0.884816	0.758216	0.985641	0.850682	0.952872
P62911	Rpl32;Rpl32p	ENSMUSG00000057841	0.902935	0.974685	0.939538	0.842301	0.84028	0.849995	0.831479	0.856492	0.790533
P62855	Rps26-ps1;Rps26	ENSMUSG00000059775;ENSMUSG00000025362	0.9156	0.929011	0.955455	0.919338	0.832304	0.835413	0.823539	0.851945	0.826502
Q8K3J1	Ndufs8	ENSMUSG00000059734	0.662855	0.689993	0.790341	0.771457	0.763389	0.806782	1.20442	1.14564	1.18847
Q9JIP6	Fzd2	ENSMUSG00000050288	1.02269	0.999948	1.1125	1.1728	0.98977	1.0842	0.715233	0.685391	0.726957
Q69Z61	Pwwp2a	ENSMUSG00000044950	0.848077	0.873756	0.84049	0.938958	0.809875	0.732147	0.758042	0.785734	0.672718
O08749	Dld	ENSMUSG00000020664	0.670961	0.690181	0.691674	0.787785	0.771115	0.724642	1.16033	1.15484	1.2714
Q99JH8	Kdelr1	ENSMUSG00000002778	1.22181	1.17874	0.730628	1.21693	1.22825	0.883019	0.955621	1.08851	1.01856
P62082	Rps7	ENSMUSG00000061477	0.898576	0.92646	0.950779	0.905135	0.885781	0.87957	0.864971	0.892117	0.904787
A0A087WRX8	Srrm2	ENSMUSG00000039218	0.886856	0.731939		0.955452	0.811003		0.875613	0.709931
Q3ULW8-2	Parp3	ENSMUSG00000023249	0.564311	0.677605	0.759975	0.639764	0.698984	0.709297	1.21028	1.16052	1.18033
Q9D385-2	Arl2bp	ENSMUSG00000031776	1.03336	1.04882	1.49823	0.952877	0.933705	1.35993	1.02508	0.879878	1.17737
Q60715-2	P4ha1	ENSMUSG00000019916	1.0134	1.02321	1.08024	0.94306	0.910708	0.874548	0.674544	0.716203	0.729386
Q61687	Atrx	ENSMUSG00000031229	0.938997	0.918835	0.976353	1.00225	0.961848	0.992925	0.856877	0.833624	0.902647
Q9JMG9	Patz1	ENSMUSG00000020453	0.784534	0.813409	0.99399	0.791799	0.747028	0.740309	0.654185	0.729321	0.940585
E9QME3	Nsl1	ENSMUSG00000062510	0.92156	0.874775	0.833246	0.766647	0.884315	0.778467	0.788376	0.869963	0.818946
Q91VE6	Nifk	ENSMUSG00000026377	0.714221	0.776353	0.844561	0.705909	0.726978	0.748933	0.598375	0.662605	0.815304
P55772	Entpd1	ENSMUSG00000048120	0.965443	0.986696	1.01236	1.18204	1.08581	1.12588	1.02228	1.02459	1.06461
P27931	Il1r2	ENSMUSG00000026073	1.01458	1.2656	1.06464	1.06473	0.961891	1.09877	1.12307	1.15571	1.14853
A0A0R4J0A9	Lrp6	ENSMUSG00000030201	1.03599	1.10019	0.972203	0.873819	0.98349	0.996654	0.746156	0.85148	0.823747
Q9JKY7	Cyp2d22	ENSMUSG00000061740	0.714236	0.961818	1.15531	1.05371	1.21653	1.17667	0.630855	0.983586	1.16263
Q3T9T1	Tmcc2	ENSMUSG00000042066	0.748302	0.817635		0.836063	0.72225		0.651561	0.77308
Q9DAA6	Exosc1	ENSMUSG00000034321	0.787956	0.842513	0.924721	0.890217	0.820341	0.878646	0.840387	0.823904	0.94523
A2AFM1	Alas2	ENSMUSG00000025270	0.771986	0.851356	0.56614	0.540386	0.759873	0.410245	0.643508	0.728352	0.429105
Q8K3Z9	Pom121	ENSMUSG00000053293	0.904376	0.89932	0.976657	0.915319	0.919153	0.867146	0.742699	0.797097	0.908155
Q91Z40	Gbp7	ENSMUSG00000040253	0.907685	0.848313	0.930753	1.09583	1.12743	1.14884	1.04602	1.09496	1.15641
Q8R4N0	Clybl	ENSMUSG00000025545	0.766838	0.748108	0.806481	0.880784	0.854188	0.818787	1.24876	1.26005	1.23463
Q91VT4	Cbr4	ENSMUSG00000031641	0.636362	0.651415	0.675483	0.773552	0.772715	0.722815	1.14954	1.19315	1.29016
Q60972	Rbbp4	ENSMUSG00000057236	0.796594	0.714729	1.50318	0.815228	0.755291	1.21064	0.845468	0.688454	0.724366
Q9CYA0	Creld2	ENSMUSG00000023272	0.808347	0.787612	0.867821	0.764782	0.628283	0.705511	0.798069	0.734341	0.820849
Q9CY50	Ssr1	ENSMUSG00000021427	0.817691	0.932161	0.891122	0.870226	0.853449	0.811433	0.811223	1.00803	0.956096
A0A2I3BRQ3	Itih3	ENSMUSG00000006522	1.38946	1.46803	1.43202	1.42019	1.48965	1.35265	1.56273	1.59792	1.65633
P62242	Rps8	ENSMUSG00000047675	0.883328	0.892021	0.935563	0.900091	0.829579	0.868634	0.877647	0.829477	0.982919
P56387	Dynlt3	ENSMUSG00000031176	0.719501	0.810993	0.8189	0.759554	0.716883	0.718767	1.01216	1.05756	1.22468
Q91VA7	Idh3b	ENSMUSG00000027406	0.677355	0.7384	0.776734	0.827977	0.843579	0.830853	1.24936	1.20285	1.19903
Q9CQE6	Asf1a	ENSMUSG00000019857	0.952455	0.96363	1.07342	1.00499	0.972193	0.903644	0.978862	0.919453	1.04244
A2ANY6	Mdn1	ENSMUSG00000058006	0.981782	0.962532	1.01982	1.00976	1.04697	1.00883	0.674919	0.704082	0.738602
P12242	Ucp1	ENSMUSG00000031710	0.694404		0.424526	0.493683		0.351114	1.18332		2.02901
Q9ERT9	Ppp1r1a	ENSMUSG00000022490	1.1339	1.04927	1.19743	0.958828	1.02006	1.16613	0.735882	0.70821	0.886944
Q9CZ15	Gins1	ENSMUSG00000027454	0.964211	1.01703	1.01535	0.977856	1.11199	0.843227	0.676087	0.67649	0.827092
A0A1B0GSY0	Sh3rf1	ENSMUSG00000031642	0.933913		0.789685	0.663496		0.802404	0.987695		1.24296
A0A1B0GSB5	Hdac9	ENSMUSG00000004698	0.671287	0.748933		0.902783	0.689323		1.20337	1.17879
E9Q392	Rad18	ENSMUSG00000030254	0.674627	0.737878	0.875768	0.743414	0.688419	0.516361	0.698425	0.761588	0.997675
Q9EPQ8	Tcf20	ENSMUSG00000041852	0.769777	0.836532	0.881731	0.684136	0.810845	0.852677	0.690703	0.744342	0.644079
Q91WD5	Ndufs2	ENSMUSG00000013593	0.699636	0.74382	0.775979	0.833539	0.833275	0.834405	1.06119	1.0583	1.07464
Q6PAL0	Bend3	ENSMUSG00000038214	0.900944		0.7125	1.06784		0.791582	0.751653		0.676304
B2LVG5	Cpsf4	ENSMUSG00000029625	0.79268	0.872391	0.840413	0.877967	0.870836	0.782218	0.804289	0.806035	0.897709
O88508	Dnmt3a	ENSMUSG00000020661	0.835919	0.852435	0.913154	0.85803	0.845246	0.848672	0.773983	0.740614	0.808057
Q6PDS5	Pde1b	ENSMUSG00000022489	1.9944	1.61571		2.06068	1.66568		0.445716	0.719128
G3X908	Dctd	ENSMUSG00000031562	1.18849	1.11728	1.1931	1.08239	0.998737	1.03883	0.400264	0.631375	0.670292
Q9WU22	Ptpn4	ENSMUSG00000026384	1.20166	0.894509	0.919988	1.32787	0.621801	0.582722	0.936622	0.666983	0.61402
A2A6Q5	Cdc27	ENSMUSG00000020687	0.921092	0.931663	1.02591	0.912477	0.87482	0.953503	0.718525	0.692046	0.786366
Q99ME9	Gtpbp4	ENSMUSG00000021149	0.799857	0.814739	0.895453	0.758169	0.799238	0.83373	0.667863	0.720582	0.788617
A6H644	Ppp1r12b	ENSMUSG00000073557		0.347775	0.762699		0.3252	0.79832		0.683999	1.0235
A0A087WRL6	Gm14325	ENSMUSG00000095362	0.787418	0.828741	0.893582	0.76609	0.735263	0.716725	0.66374	0.80538	0.772769
Q8C4N0	Herpud1	ENSMUSG00000031770	0.918835	0	0.974643	1.02266	2.95564	1.00433	0.969443	0	0.833312
Q9Z0F7	Sncg	ENSMUSG00000023064	0.693201	0.72794	0.790969	0.62911	0.623345	0.666805	0.844781	0.824546	0.886339
G3UYU0	Mex3a	ENSMUSG00000074480	0.655515	0.718316	0.749834	0.617618	0.70071	0.618402	0.600482	0.666169	0.790425
Q8VCU2	Gpld1	ENSMUSG00000021340	0.936433	0.9248	1.00693	1.06622	0.999595	1.0423	0.815407	0.969056	0.906127
P97379	G3bp2	ENSMUSG00000029405	0.77779	0.812976	0.873469	0.765093	0.765894	0.819028	0.748772	0.743314	0.81535
P60003	Elof1	ENSMUSG00000013822	0.971058	1.03202	0.85746	1.03812	0.899016	1.07149	0.794498	1.11621	1.00125
Q6NXK9	Man1c1	ENSMUSG00000037306	0.966954	1.12974	1.0846	1.04992	1.13716	0.994345	0.956976	0.781097	0.877862
A0A338P6U4	Parl	ENSMUSG00000033918	0.89547	0.869405	0.807381	1.04772	0.974522	0.857599	0.987967	0.996016	0.964964
Q8BKZ9	Pdhx	ENSMUSG00000010914	0.652236	0.672983	0.729127	0.76758	0.720951	0.720466	1.16685	1.13367	1.2184
Q8CGF7-2	Tcerg1	ENSMUSG00000024498	0.843644	0.865267	0.916102	0.889174	0.844478	0.880434	0.904586	0.870747	0.946272
O08528	Hk2	ENSMUSG00000000628	0.878428	0.855685	0.932909	0.990004	0.959272	0.986709	0.679572	0.721824	0.784841
E9QLJ0	Cmya5	ENSMUSG00000047419	0.684596	0.66297	0.72533	0.811463	0.747171	0.794672	0.973213	1.00393	1.02579
Q8BG15-6	Ctdspl2	ENSMUSG00000033411	0.987348	0.943735	0.999989	0.926471	0.919435	0.878083	0.837064	0.831106	0.882489
Q8BHB4	Wdr3	ENSMUSG00000033285	0.904952	0.902008	0.963829	1.01811	0.919435	0.973609	0.665794	0.628617	0.843975
P05132	Prkaca	ENSMUSG00000005469	1.14958	1.17197	1.22787	1.34538	1.22846	1.24873	1.03968	1.10308	1.12633
Q920L1	Fads1	ENSMUSG00000010663	0.918449	1.01928	1.07369	1.12227	1.12477	1.1044	0.730577	0.78719	0.811455
Q60935	Art1	ENSMUSG00000030996		0.72579	0.587602		0.705495	0.612474		0.931857	0.64764
Q9CXE2	Bcl7a	ENSMUSG00000029438	0.849774	0.788904	0.823626	0.649049	0.767197	0.75346	0.736717	0.736177	0.724403
Q9DB96	Ngdn	ENSMUSG00000022204	0.805031	0.828073	0.861724	0.83328	0.743681	0.733258	0.75278	0.712948	0.694961
D3Z3R4	Pbrm1	ENSMUSG00000042323	0.898431	0.967429	1.05832	0.969464	0.878391	1.05601	0.776051	0.798659	0.897275
G5E924	Hnrnpl	ENSMUSG00000015165	0.823025	0.872482	0.889914	0.86282	0.871327	0.860469	0.854839	0.883864	0.904875
Q9QXS6-3	Dbn1	ENSMUSG00000034675	0.809965	0.774605	0.820315	0.728419	0.725348	0.741074	0.811761	0.817861	0.775812
Q91ZA3	Pcca	ENSMUSG00000041650	0.641177	0.678777	0.718102	0.747017	0.745495	0.73713	0.878169	0.853758	0.947817
Q60668-3	Hnrnpd	ENSMUSG00000000568	0.806818	0.820522	0.864675	0.846121	0.799379	0.831526	0.922512	0.922868	0.946001
O55143-2	Atp2a2	ENSMUSG00000029467		0.56839	0.986643		0.642341	0.747656		0.915821	0.821247
Q8VDQ1	Ptgr2	ENSMUSG00000072946	0.910621	0.998126	0.983349	0.972418	1.06033	0.966113	1.33892	1.29611	1.27803
Q9D051	Pdhb	ENSMUSG00000021748	0.647599	0.721139	0.711747	0.777067	0.77274	0.764547	1.2539	1.16069	1.25786
P18293	Npr1	ENSMUSG00000027931	0.907999		1.07787	1.09247		0.99638	1.12377		1.01463
P26262	Klkb1;Gm45753	ENSMUSG00000109764;ENSMUSG00000031640	0.855695	0.948453	0.918432	0.892675	0.988261	0.918786	0.749789	0.937223	0.828243
Q91VU8	Ptov1	ENSMUSG00000038502	1.19089	1.15436	1.29816	1.29808	1.21703	1.54862	0.803732	0.733663	0.846136
Q80XE1-1	Ric8b	ENSMUSG00000035620	1.00451	1.01856	1.05515	1.09417	0.824319	1.01883	0.950498	1.00302	1.07662
Q9CPQ8	Gm10221;Atp5l	ENSMUSG00000067719;ENSMUSG00000038717	0.606882	0.663659	0.67087	0.764877	0.723758	0.743339	1.09375	1.02188	1.10118
Q9CPP0	Npm3	ENSMUSG00000056209	0.791519	0.881186	0.774481	0.76443	0.876146	0.696129	0.68445	0.773841	0.558532
Q3TL44	Nlrx1	ENSMUSG00000032109	0.63446	0.747682	0.846233	1.02608	0.832138	0.901738	0.826539	0.889545	1.03788
Q9D6R2	Idh3a	ENSMUSG00000032279	0.707289	0.724074	0.723392	0.772601	0.7998	0.760784	1.27253	1.19564	1.22413
H3BIW0	Zc3h18	ENSMUSG00000017478	0.805425	0.821847	0.842889	0.767603	0.804059	0.790142	0.818474	0.807881	0.878041
Q9CZ91	Srfbp1	ENSMUSG00000024528	0.978485	0.700597	0.820638	0.995872	0.592433	0.68671	0.736648	0.615945	0.716516
Q9DB60	Prxl2b;Fam213b	ENSMUSG00000029059	0.695371	0.72369	0.739212	0.744496	0.732244	0.708001	1.12475	1.15411	1.22339
Q8BHJ6	Serinc5	ENSMUSG00000021703	0.904137		0.889446	1.12512		1.12999	1.07111		1.12087
Q8CIK8	Rfwd3	ENSMUSG00000033596	0.789851	0.753506	0.936998	0.759523	0.728313	0.686692	0.487817	0.664119	0.729116
P15532	Nme1	ENSMUSG00000037601	0.970048	1.10006	1.07011	1.09341	0.988683	1.12177	0.821812	0.910327	0.915242
Q8BGA5	Krr1	ENSMUSG00000063334	0.744477	0.779178	0.772454	0.727058	0.750669	0.712269	0.680873	0.720707	0.74653
A0A3Q4L393	Srsf7	ENSMUSG00000024097	0.866053	0.813711	0.877319	0.821652	0.76932	0.840803	0.86354	0.84576	0.828513
G3UY42	Pabpn1	ENSMUSG00000022194	0.822309	0.839004	0.944204	0.831431	0.85049	0.863588	0.817887	0.861685	0.967069
G3UW89	Zfp423	ENSMUSG00000045333	0.772739	0.591477	0.833076	0.774437	0.501622	0.675756	0.753893	0.572442	0.599605
Q60766-2	Irgm1	ENSMUSG00000116471;ENSMUSG00000046879;ENSMUSG00000116444	0.885911	0.876264	1.08212	1.20635	1.06703	1.07254	0.913923	0.823371	0.889795
P03995-2	Gfap	ENSMUSG00000020932	0.935351		0.916538	0.691202		0.573242	1.3174		1.34264
Q8R5K4-2	Nol6	ENSMUSG00000028430	0.914038	0.920096	0.995319	1.0353	0.991506	0.952245	0.644405	0.700229	0.77909
O54724	Cavin1	ENSMUSG00000004044	0.963544	0.908449	1.00993	1.02102	0.986363	1.02924	1.50599	1.44792	1.42764
Q80WE4-4	Kif20b	ENSMUSG00000024795	0.952212	0.784703	0.867602	0.880965	0.839411	0.987403	0.658614	0.680701	0.778082
Q8C0L9	Gpcpd1	ENSMUSG00000027346	0.61437	0.559215	0.786136	0.689274	0.697489	0.835188	0.827816	0.818355	0.939673
P0DOV1	Ifi211	ENSMUSG00000026536	0.792094		0.995956	0.943015		0.629964	0.798263		0.823792
Q91WS0	Cisd1	ENSMUSG00000037710	0.714864	0.678021	0.769418	0.790166	0.746712	0.795802	0.968341	1.00652	1.0282
Q9D1C1	Ube2c	ENSMUSG00000001403	1.06746	1.01507	1.0835	0.944797	0.950609	0.947047	0.708521	0.760453	0.882163
P17183	Eno2	ENSMUSG00000004267	0.699214	0.800268	0.754677	0.800641	0.89141	0.908862	1.33397	1.07812	1.2797
P97794	Kcnj8	ENSMUSG00000030247	0.947689	1.02417	0.996623	1.23671	1.09493	0.905778	1.16633	1.01255	0.99265
P70170-2	Abcc9	ENSMUSG00000030249	0.918623	0.891728	0.909233	1.23658	1.13352	1.14934	0.957272	0.918506	0.978792
Q9CQZ5	Ndufa6	ENSMUSG00000022450	0.706629	0.697573	0.699532	0.806602	0.794871	0.780033	1.22185	1.22147	1.08548
Q6ZPR5-2	Smpd4	ENSMUSG00000005899	0.999045	1.03742	1.04971	1.19321	1.1952	1.1993	0.770171	0.775233	0.811161
G3UXR2	Fap	ENSMUSG00000000392	1.03696	0.934647	1.06869	1.13628	0.955761	1.1108	1.35328	1.38103	1.63742
P83917	Cbx1	ENSMUSG00000018666	0.848081	0.793489	0.882288	0.815763	0.828445	0.879625	0.827705	0.84919	0.918882
Q8BJE2	Btnl9	ENSMUSG00000040283	0.969578	1.03289	1.01705	1.14566	1.20053	1.13482	1.22882	1.21948	1.17632
Q9ET01	Pygl	ENSMUSG00000021069	1.74162	1.66588	1.77668	2.05084	1.78983	1.82238	0.933902	0.985645	1.0097
O55226	Chad	ENSMUSG00000039084	1.40883	1.85358	1.73911	0.90781	1.10193	1.04465	1.04171	1.18247	1.35993
Q9JKJ9	Cyp39a1	ENSMUSG00000023963	1.41679		1.67715	1.75687		1.96884	0.998156		0.948193
P40201	Chd1	ENSMUSG00000023852	0.891722	0.895307	0.941554	0.891524	0.90797	0.901867	0.743362	0.726172	0.75154
Q6PGH2	Jpt2	ENSMUSG00000024165	0.906216	0.93744	0.9296	0.886565	0.845985	0.846626	0.738694	0.737333	0.719016
P35550	Fbl	ENSMUSG00000046865	0.789044	0.819777	0.841146	0.84178	0.770177	0.832284	0.726429	0.757267	0.791536
Q9D735	Trir	ENSMUSG00000041203	0.827601	0.911861	0.934627	0.769535	0.829233	0.803839	0.827462	0.853063	0.909253
D3YWI4	Mpv17	ENSMUSG00000107283;ENSMUSG00000090262	0.816198	0.82271	0.881085	1.00253	0.988283	1.0185	1.07832	1.15717	0.891357
Q91W36	Usp3	ENSMUSG00000032376	0.906932	0.897828	1.01928	0.986093	0.945024	1.03955	0.825395	0.746495	0.866906
Q8K003	Tma7	ENSMUSG00000091537	0.833212	0.796182	0.856692	0.818672	0.712316	0.753627	0.749083	0.683143	0.727578
P52840	Sult1a1	ENSMUSG00000030711	0.771231	0.818511	0.732296	1.19955	1.05704	0.930645	1.57563	1.24885	1.56721
E9QPX1	Col18a1	ENSMUSG00000001435	0.765574	0.773112	0.851029	0.788767	0.759762	0.813104	0.611127	0.628702	0.735441
Q9CY21	Bud23	ENSMUSG00000005378	0.859317	0.825354	0.915593	0.7973	0.780494	0.865013	0.721556	0.735635	0.789045
Q8BHX1	Haus1	ENSMUSG00000041840;ENSMUSG00000115884	0.796466	0.895994	0.915455	0.788675	0.775099	0.785665	0.731048	0.785991	0.843443
Q8BWS5	Gprin3	ENSMUSG00000045441	0.973955	0.942402	1.1641	0.918092	0.885203	1.0741	0.61943	0.640757	0.785394
A0A1L1SRM4	Prdm10	ENSMUSG00000042496	1.03058		0.646434	0.731687		1.0141	1.02373		0.845263
P63325	Rps10	ENSMUSG00000052146	0.839863	0.913011	0.971553	0.876397	0.915413	0.847061	0.824546	0.789338	0.824368
A0A140LHY5	Bptf	ENSMUSG00000040481	0.950084	0.838653		0.879666	0.844961		0.787099	0.715558
Q3UGP8	Alg10b	ENSMUSG00000075470	1.44381	1.03525	1.08798	0.804195	1.12163	1.09403	0.652877	0.870846	0.908545
D3YYD2	Fam111a	ENSMUSG00000024691	0.872011	0.973348	0.803394	0.822727	0.57776	1.00906	0.68194	0.848167	0.910758
V9GWW1	Zfp280d	ENSMUSG00000038535	0.774784	0.92844	0.819606	0.801594	0.803375	0.788836	0.751986	0.654054	1.05344
J9JIB2	Obscn	ENSMUSG00000061462	0.792376	0.782251	0.892764	0.716185	0.909399	0.949224	1.03744	1.15057	1.08283
Q65CL1	Ctnna3	ENSMUSG00000060843	1.09463	1.04851	1.11499	1.35872	1.23278	1.23379	1.00868	0.946508	1.04178
P50285	Fmo1	ENSMUSG00000040181	0.808867	0.825888	0.896365	0.906191	0.914384	0.813759	0.945875	1.02479	1.06047
E9PUS2	Btbd2	ENSMUSG00000003344	0.939172	0.947085		0.733912	0.786294		0.759168	0.806335
P09103	P4hb	ENSMUSG00000025130	0.910891	0.938348	0.980645	0.882449	0.881975	0.827813	0.905229	0.903501	0.960379
Q02788	Col6a2	ENSMUSG00000020241	1.11596	1.08412	1.17053	1.35091	1.20949	1.28118	1.0749	1.04016	1.11263
Q6NZI9	Zfp180	ENSMUSG00000057101	0.829141	0.853745	0.79937	0.871913	0.703411	0.775691	0.811806	0.785519	0.916903
E9Q7N9	Dnah11	ENSMUSG00000018581	1.05542		0.986494	0.997857		0.468508	1.19954		1.27759
Q8BFW3-2	Ppp1r15b	ENSMUSG00000046062	1.0216		1.2165	0.911749		0.724427	0.727459		0.439545
H3BJQ9	Cux1	ENSMUSG00000029705	0.850759	0.929254	0.88605	0.922179	0.702125	0.786602	0.860315	0.68288	0.894463
Q8BKG3	Ptk7	ENSMUSG00000023972	0.966397	1.01732	1.01533	1.01981	1.09149	0.979337	0.73993	0.754232	0.765623
P63089	Ptn	ENSMUSG00000029838	0.905815	0.903198	0.956224	0.815147	0.783302	0.733884	0.993333	1.00729	1.03521
Q8R3C6	Rbm19	ENSMUSG00000029594	0.861355	0.921492	0.872613	0.789895	0.798824	0.749117	0.708898	0.743797	0.782814
E9QNL5	Sult1a1	ENSMUSG00000030711	0.811684	0.734807	0.811349	1.36644	1.18134	1.25393	1.61371	1.50939	1.60555
B9EJ86	Osbpl8	ENSMUSG00000020189	1.41389	1.38941	0.996649	1.72479	1.72176	1.10746	0.95066	0.957201	1.48152
Q64355	Efs	ENSMUSG00000022203	1.06893	1.07056	0.706438	1.00881	1.0758	1.16807	1.01357	0.783395	0.282197
Q8BW10	Nob1	ENSMUSG00000003848	0.933006	0.91978	0.980519	0.869758	0.847751	0.858907	0.74179	0.773705	0.828466
A2A6J8	Tnni2	ENSMUSG00000031097	0.66723	0.580042	0.575931	0.71648	0.559658	0.599418	0.644	0.54312	0.622192
Q9CQU5	Zwint	ENSMUSG00000019923	0.782041	0.803287	0.879166	0.685026	0.714665	0.746217	0.542549	0.755945	0.597026
P06684	Hc	ENSMUSG00000026874	0.799865	0.875237	0.832391	0.932215	0.945624	0.827333	0.993478	1.02806	0.919662
A0A0A6YXU9	Tgfb2	ENSMUSG00000039239	0.728952	0.758307	0.856658	0.679347	0.699245	0.778009	0.582637	0.630926	0.683372
P09813	Apoa2	ENSMUSG00000005681	0.60291	0.604724	0.683672	0.523214	0.525944	0.622234	0.939034	0.918326	0.903649
O54879	Hmgb3	ENSMUSG00000015217	0.928327	0.952946	0.995333	0.907809	0.898459	0.912106	1.06918	1.01778	1.12116
Q6PD29	Zfp513	ENSMUSG00000043059	0.796094	0.807563	0.587316	0.760104	0.771976	1.11231	0.849257	0.803098	0.927605
A0A338P6I9	AL731706.2	ENSMUSG00000116563	0.751183	0.695498	0.809399	0.887725	0.91575	0.841585	0.962683	1.04715	0.992671
F7AFE4	Zfp433	ENSMUSG00000096795	0.905081	0.927008	0.863632	0.857794	0.795501	0.817003	0.921461	0.777528	0.964041
Q8K4L0	Ddx54	ENSMUSG00000029599	0.787587	0.81018	0.836258	0.692708	0.76245	0.757468	0.660497	0.692523	0.708177
Q99LL5	Pwp1	ENSMUSG00000001785	0.841371	0.719903	0.870432	0.73979	0.661312	0.75474	0.722812	0.684954	0.861641
Q9JLB0-2	Mpp6	ENSMUSG00000038388		0.919238	0.817456		0.892063	0.960293		0.736492	0.699151
P53568	Cebpg	ENSMUSG00000056216	0.844178	0.838507	0.749988	0.653598	0.701022	0.550236	0.742334	0.822733	0.810823
Q05186	Rcn1	ENSMUSG00000005973	0.960504	0.965434	1.00507	0.94915	0.889119	0.887057	0.720352	0.805015	0.884892
Q8BVZ1	Plin5	ENSMUSG00000011305	0.486681	0.692686	0.830573	0.54348	0.660075	0.880829	1.36759	1.13144	1.32667
A0A0A6YXR0	Cept1	ENSMUSG00000040774	0.911497	1.00902		0.852726	0.864094		0.979702	1.04097
Q80Y84-2	Kdm5b	ENSMUSG00000042207	0.910902	0.891685	0.910351	0.794625	0.800039	0.773949	0.788845	0.715756	0.763487
E9Q286	Ice1	ENSMUSG00000034525	0.894662	0.8522	0.879592	0.868457	0.752163	0.977302	0.796972	0.693372	0.837605
Q5DU37	Zfyve26	ENSMUSG00000066440	0.872575	1.11821		1.08058	1.1978		0.940734	0.940408
A0A1Y7VJW9	Fbln5	ENSMUSG00000021186	1.11512	0.931627	1.22848	1.24015	1.04616	1.21696	1.07206	0.957164	1.10947
Q80WS3	Fbll1	ENSMUSG00000051062	0.874095	0.869458	0.88181	0.832807	0.748105	0.72069	0.683693	0.72456	0.766065
Q9Z2P8	Vamp5	ENSMUSG00000073002;ENSMUSG00000102671	1.02021	0.984593	1.03158	0.856707	1.03154	0.940977	0.925257	0.931348	1.01209
P62702	Rps4x	ENSMUSG00000031320	0.952716	0.928243	0.945038	1.00069	0.971218	0.906637	0.851211	0.864491	0.946596
D3YUE4	Fam151b	ENSMUSG00000034334	0.893435	0.90602		1.2171	0.898217		0.982361	1.00242
P62245	Rps15a	ENSMUSG00000008683	0.896944	0.981531	1.02738	0.834241	1.01801	0.979801	0.935671	0.917016	0.858243
Q8VCB1	Ndc1	ENSMUSG00000028614	1.01701	0.998738	1.10559	1.18352	1.18868	1.12654	0.738017	0.763298	0.858851
Q8BX90	Fndc3a	ENSMUSG00000033487	0.874309	0.939209	0.918072	0.966583	1.02537	0.910319	0.608589	0.764429	0.654285
Q9R0M4	Podxl	ENSMUSG00000025608	0.760453	0.813426	0.832974	0.932054	0.907737	0.855472	0.708347	0.820321	0.804947
G5E8Q5	Dcun1d2	ENSMUSG00000038506	0.817405	0.810663	0.847033	0.969746	0.95705	0.904096	1.03218	1.08963	1.09737
Q61753	Phgdh	ENSMUSG00000053398	0.9962	0.968967	0.961012	0.934702	0.860054	0.860727	0.644311	0.576069	0.685385
Q9D1Q1	Mphosph6	ENSMUSG00000031843	0.850521	0.899572	0.91173	0.830586	0.913722	0.867363	0.864791	0.871196	0.852923
E9QK83	Utp20	ENSMUSG00000004356	0.929191	0.984007	0.916911	1.11488	1.07076	1.00802	0.742062	0.664347	0.815518
E9QL80	Lpgat1	ENSMUSG00000026623	0.883544	0.95313	0.866992	1.16682	1.06519	1.01869	0.729227	0.753301	0.806267
Q8K363	Ddx18	ENSMUSG00000001674	0.832918	0.775031	0.876784	0.850419	0.764313	0.824081	0.673228	0.822772	0.678548
Q9R1R8	Rdh11	ENSMUSG00000066441	1.28091	1.2482	1.2482	1.5404	1.30277	1.30114	0.778238	0.781215	0.886679
Q8BG05-2	Hnrnpa3	ENSMUSG00000059005	0.799228	0.833047	0.847703	0.777497	0.817008	0.854564	0.989045	0.918757	0.988413
P62876	Polr2l	ENSMUSG00000038489	0.79662	0.825193	0.851293	0.838925	0.830773	0.895738	0.740596	0.823798	0.852217
Q8BWL5-4	Rbms3	ENSMUSG00000039607	0.928259	0.980006	1.01018	0.824157	0.897384	0.870677	0.979073	0.960773	1.04517
P35980	Rpl18	ENSMUSG00000059070	0.964237	0.999329	1.083	0.96914	1.00381	0.945342	0.931432	1.03029	1.02862
Q62009	Postn	ENSMUSG00000027750	1.50612	1.41849	1.45519	1.80165	1.64553	1.58782	1.54497	1.48905	1.577
Q56A10	Zfp608	ENSMUSG00000052713	0.766309	0.735141	0.881035	0.629344	0.716787	0.800273	0.702248	0.740636	0.802867
E9QMU1	Kif7	ENSMUSG00000050382	0.852525	0.852144	0.834472	0.718278	0.830433	0.78287	0.736709	0.86699	0.778861
P49718	Mcm5	ENSMUSG00000005410	0.963017	0.964385	1.00185	1.00517	0.983955	0.962571	0.815986	0.796776	0.884243
Q9QWK4	Cd5l	ENSMUSG00000015854	0.800793	0.781747	1.03605	0.71176	0.678251	1.21261	0.658427	0.815495	0.807949
Q9DB20	Atp5o	ENSMUSG00000116933;ENSMUSG00000022956	0.629278	0.695317	0.664912	0.747854	0.800222	0.721657	1.29906	1.21357	1.32753
Q9D2G2	Dlst	ENSMUSG00000004789	0.652167	0.670132	0.702867	0.797	0.748724	0.76348	1.2415	1.21525	1.27844
O55142	Rpl35a	ENSMUSG00000060636	0.868984	0.923403	0.968044	0.87826	0.837133	0.833068	0.844372	0.871342	0.931838
P97931-2	Ung	ENSMUSG00000029591	0.96116	1.04103	0.942008	0.970315	0.904807	0.92851	0.98702	0.858697	1.01828
Q61503	Nt5e	ENSMUSG00000032420	0.992229	0.773091	1.0887	1.35611	0.93469	1.25939	0.965448	0.99689	0.991408
Q9D020-1	Nt5c3a	#N/A	0.727204	0.751727	0.791463	0.816953	0.7431	0.801847	1.41504	1.42071	1.36695
P14211	Calr	ENSMUSG00000003814	0.835582	0.868007	0.926706	0.763283	0.80168	0.797372	0.747578	0.810244	0.768821
Q4LDF6	Cfhr2	ENSMUSG00000033898	0.748713	0.822463		0.827319	0.811082		0.874029	0.733772
Q9WTI7-3	Myo1c	ENSMUSG00000017774	1.39991	1.28872	1.2986	1.72473	1.52122	1.54931	0.96382	0.924694	0.946155
E9Q8I7	Nfxl1	ENSMUSG00000072889	0.876882	0.864435	0.859617	0.848511	0.836417	0.824127	0.769621	0.651168	0.790402
F8WIV2	Serpinb6a	ENSMUSG00000060147	0.940733	0.958173	1.02627	1.00556	0.920511	0.961865	1.19157	1.07471	1.19917
P62751	Rpl23a	ENSMUSG00000058546	0.883563	0.8948	0.945403	0.758641	0.762765	0.801086	0.830176	0.808772	0.899464
Q99MR8	Mccc1	ENSMUSG00000027709	0.689296	0.774351	0.808082	0.878082	0.928375	0.877418	0.848049	0.854647	0.895998
D3YXX1	Zmynd11	ENSMUSG00000021156	1.20596	0.986279		1.03536	0.916111		0.918897	0.854288
Q8K019-2	Bclaf1	ENSMUSG00000037608	0.808328	0.779634	0.817261	0.850357	0.787239	0.815207	0.775188	0.723166	0.811697
P84089	Gm10131;Erh	ENSMUSG00000063412;ENSMUSG00000021131	0.809481	0.810756	0.896831	0.883182	0.808242	0.868821	0.829029	0.794466	0.831569
Q6P3Y5	Zfp280c	ENSMUSG00000036916	0.837207	0.823037	0.824312	0.823113	0.750055	0.681779	0.737735	0.824711	0.801177
Q9DCA5	Brix1	ENSMUSG00000022247	0.74265	0.771288	0.794202	0.754892	0.743606	0.72838	0.715194	0.644432	0.855741
A0A0R4J1F8	Wdhd1	ENSMUSG00000037572	0.934866	0.801918	0.830426	0.832501	0.762985	0.796975	0.877121	0.668055	0.747452
E9Q6J8	Dmwd	ENSMUSG00000030410	1.00359	0.923868	1.05546	1.00329	0.893626	1.02966	0.753878	0.82905	0.806751
Q61188	Ezh2	ENSMUSG00000029687	0.724084	0.768315	0.812367	0.711216	0.716675	0.767364	0.691479	0.661221	0.77083
Q3UIU2	Ndufb6	ENSMUSG00000071014	0.709017	0.735116	0.830328	0.818863	0.82204	0.861816	1.02172	0.997638	1.03791
Q9DAY7	Med8	ENSMUSG00000006392	0.835696	0.811829	0.866191	0.807224	0.796808	0.783769	0.828373	0.889417	0.849105
Q8BGT7	Smndc1	ENSMUSG00000025024	0.849668	0.865519	0.926447	0.803688	0.772268	0.846934	0.809719	0.856714	0.791101
A0A1L1STD6	Inafm2	ENSMUSG00000074918	1.57042	0.978543		1.32911	1.05161		0.821515	0.615512
Q8K298	Anln	ENSMUSG00000036777	1.08489	1.10287	1.13349	1.07617	1.0855	1.08076	0.764054	0.771665	0.852115
Q6IRU7	Cep78	ENSMUSG00000041491	0.698313		1.08407	2.24518		0.955273	0.574586		1.0994
P61358	LOC108167922;Rpl27;Rpl27-ps3	ENSMUSG00000081604;ENSMUSG00000063316;ENSMUSG00000073640	0.894222	0.905013	0.960665	0.805183	0.821679	0.812264	0.895092	0.932764	0.927088
E9QPX6	AW554918	ENSMUSG00000033632	0.968842	0.912053	0.885954	0.702338	0.815054	0.71934	0.885582	0.921893	0.908047
O54956	Pole2	ENSMUSG00000020974	0.803942	0.947869	0.888392	0.796894	0.870077	0.863213	0.670651	0.82795	0.726152
A0A1D5RLQ6	Frmd5	ENSMUSG00000027238	0.760656	0.791023	0.879955	0.916352	0.980976	0.902632	0.841222	0.70357	0.921425
Q6NV83-2	U2surp	ENSMUSG00000032407	0.932449	0.959848	0.989868	1.08958	1.01258	0.967708	0.791788	0.771321	0.850124
Q99JH1	Rpp25l	ENSMUSG00000036114	0.861769	0.856833	0.811899	0.774957	0.855884	0.848453	0.741251	0.750427	0.784756
Q9DCZ4-2	Apoo	ENSMUSG00000079508	0.672401		0.69217	0.810171		0.732662	1.01107		1.05979
Q8C4J7	Tbl3	ENSMUSG00000040688	0.904857	0.913364	0.932656	0.96832	0.948211	0.890963	0.682704	0.77378	0.702564
A0A0A6YWU3	Ighv6-7	ENSMUSG00000087582	0.637962	0.750988	0.774606	0.694848	0.61827	0.699114	1.18468	1.15744	1.194
Q9D1X0	Nol3	ENSMUSG00000014776	0.640287	0.688503	0.842447	0.65316	0.659608	0.908417	1.17266	1.15464	0.984038
Q8CCT4	Tceal5	ENSMUSG00000054034	1.35219	1.1884	1.30205	1.1975	1.26822	1.28403	1.04448	1.054	1.11826
Q8R4H7-2	Nags	ENSMUSG00000048217	0.746053	0.756186	1.00597	0.650804	0.652137	0.755216	1.33746	1.06709	1.03636
P83870	Phf5a	ENSMUSG00000061360	0.81285	0.812	0.835334	0.842042	0.779286	0.803723	0.819677	0.787635	0.880335
Q569Z6	Thrap3	ENSMUSG00000043962	0.853797	0.83866	0.8871	0.888797	0.87161	0.864722	0.817531	0.814427	0.863973
P62309	Gm8186;Snrpg	ENSMUSG00000049124;ENSMUSG00000057278	0.832768	0.83872	0.880293	0.8506	0.822919	0.847924	0.857673	0.801379	0.921587
D3YZ09	Gar1	ENSMUSG00000028010	0.776969	0.746953	0.935328	0.79537	0.659083	0.857358	0.782634	0.70978	0.983786
Q3TPW2	Ttk	ENSMUSG00000038379	0.989482		1.0437	0.97008		1.11017	0.848728		0.833437
Q9DC70	Ndufs7	ENSMUSG00000020153	0.641939	0.741555	0.803173	0.83232	0.780705	0.829655	1.18534	1.08178	1.11857
A2AUY4	Baz2b	ENSMUSG00000026987	0.86678	0.942555	0.954766	0.888286	0.877087	0.920295	0.8103	0.765085	0.732265
E9Q0H6	Fabp7	ENSMUSG00000019874	1.42548	1.29161	1.42648	1.51659	1.26848	1.26164	1.51342	1.3451	1.43022
Q9CXD9	Lrrc17	ENSMUSG00000039883	1.1624		1.51632	1.50823		1.48509	1.16247		1.37444
P14115	Rpl27a	ENSMUSG00000046364	0.899523	0.91472	0.970953	0.820333	0.915493	0.844685	0.766842	0.857869	0.891902
Q9CYN9	Atp6ap2	ENSMUSG00000031007	0.996183	0.928623	0.964831	1.08086	0.940884	1.07244	0.685599	0.804682	0.601417
A0A1D5RLL3	Efr3a	ENSMUSG00000015002	0.829357	0.850606	0.896108	1.07179	0.937433	0.959506	0.889084	0.855804	0.953842
Q99KI3	Emc3	ENSMUSG00000030286	1.09129	1.07658	1.04924	1.32344	1.27784	1.28025	0.795967	0.780258	0.762025
P14094	Atp1b1	ENSMUSG00000026576	1.0439	1.0659	1.07422	1.34562	1.26288	1.23461	0.873895	0.862029	0.901862
Q7TMI3	Uhrf2	ENSMUSG00000024817	0.736073	0.785061	0.804808	0.765194	0.854936	0.853093	0.754101	0.79399	0.793294
A0A2I3BQV4	Sall2	ENSMUSG00000049532	0.82367	0.636981	0.431189	0.890775	0.586519	0.497771	0.573903	0.520024	0.418074
Q8K339	Kin	ENSMUSG00000037262	0.873943	0.842418	1.00371	0.813825	0.86621	0.911085	0.734628	0.809683	0.696158
A2AG36	Pigo	ENSMUSG00000028454	0.84397	0.960487		1.21034	1.12685		0.734813	0.77515
Q63850	Nup62	ENSMUSG00000109511;ENSMUSG00000043858	0.920677	0.879379	0.999283	0.829488	0.967268	0.956688	0.776635	0.935089	0.719972
Q9JI91	Actn2	ENSMUSG00000052374	0.871862	0.889358	0.930541	1.04639	1.0089	0.993296	0.981375	0.957893	1.01089
Q91XX1	Pcdhgc3	ENSMUSG00000102918	0.996187	0.959336	0.996361	1.00382	0.965517	0.940111	0.834358	0.712342	0.881419
Q9CZM2	Rpl15	ENSMUSG00000012405	0.947802	1.01172	1.04838	1.035	1.00551	1.03622	0.904277	0.957543	0.971562
Q64471	Gstt1	ENSMUSG00000001663	0.661938	0.662142	0.717276	0.662085	0.631006	0.712546	0.801432	0.787157	0.971799
Q9CPR8	Nsmce3	ENSMUSG00000070520	0.825981	0.879331	0.855754	0.861145	0.817354	0.817051	0.7265	0.806606	0.76012
Q9D7I5	Lhpp	ENSMUSG00000030946	1.12024	1.16169	1.22861	1.18409	1.16662	1.16618	1.24201	1.27845	1.2582
Q8CC88	Vwa8	ENSMUSG00000058997	0.585912	0.621039	0.674892	0.654101	0.6583	0.672815	1.28725	1.21203	1.27881
Q8R1Q3	Angptl7	ENSMUSG00000028989	1.23689	0.892601	0.904082	0.982881	0.978038	1.17476	0.815605	0.826672	1.15605
Q9DBF7	Cwc25	ENSMUSG00000018541	0.846632	0.8265	0.904371	0.782939	0.757259	0.824067	0.780709	0.769077	0.905685
Q3U2E2	Zmym5	ENSMUSG00000040123	1.02397		0.671993	0.913569		0.948516	0.970035		0.918085
Q9Z139	Ror1	ENSMUSG00000035305	1.69655	1.69982	1.56806	1.88402	1.93433	1.75559	0.970057	0.998299	0.987142
Q5NCB7	Trim7	ENSMUSG00000040350;ENSMUSG00000116503;ENSMUSG00000116408	0.523555	0.610675	0.525764	0.508184	0.558909	0.577735	0.742783	0.744234	1.01931
O88665	Brd7	ENSMUSG00000031660	0.776426	0.814426	0.871045	0.699135	0.774836	0.844316	0.757928	0.770267	0.704227
A0A571BEJ4	Gpr126	#N/A	0.809411	0.736919	0.853379	0.729356	0.748375	0.786091	0.549167	0.527817	0.829865
Q9JKW0	Arl6ip1	ENSMUSG00000030654	1.27221	1.26873	1.28411	1.47691	1.30511	1.29875	0.747014	0.845796	0.743062
Q9DCS9	Ndufb10	ENSMUSG00000040048	0.677176	0.746915	0.719717	0.792666	0.829404	0.799543	1.23798	1.1801	1.0803
A0A075B5M7	Igkv5-39	ENSMUSG00000076569	0.712701	0.881003		0.788482	0.643794		0.935858	0.772015
Q8VBZ3	Clptm1	ENSMUSG00000002981	0.854568	0.8923	0.978465	1.13979	1.01258	1.07035	0.761293	0.804738	0.87283
Q9D1J3	Gm6563;Sarnp	ENSMUSG00000051255;ENSMUSG00000078427	0.900135	0.891631	0.92625	0.755279	0.875966	0.870944	0.892508	0.904429	0.91042
Q80YC5	F12	ENSMUSG00000021492	0.933113	0.958084	0.925318	0.875617	0.903231	0.976055	1.04253	1.04341	1.21916
Q8C996	Tmem163	ENSMUSG00000026347	1.03114	1.03712	1.22155	1.2004	1.15018	1.06185	0.880629	0.795105	0.854368
Q3UA16	Spc25	ENSMUSG00000005233	1.0224	0.982166	0.977665	0.907738	0.943767	0.913367	0.876666	0.869385	0.949231
Q9JKR6	Hyou1	ENSMUSG00000032115	0.762103	0.790564	0.841049	0.698908	0.72791	0.72716	0.719219	0.745545	0.803065
Q8R3N1	Nop14	ENSMUSG00000036693	0.890764	0.872929	1.00811	0.894512	0.903934	1.01563	0.699289	0.693418	0.781749
G3X937	Slc41a3	ENSMUSG00000030089	1.11418	0.983482	1.03443	1.38624	1.22272	1.04102	0.956064	0.888055	0.854504
Q9D6J6	Ndufv2	ENSMUSG00000024099	0.748051	0.698797	0.738249	0.870407	0.756036	0.805722	1.15513	1.18779	1.21773
P24549	Aldh1a1	ENSMUSG00000053279	0.687257	0.763641	0.723767	0.537775	0.639411	0.55742	0.803434	0.78391	0.791646
Q9CWK3	Cd2bp2	ENSMUSG00000042502	0.908339	0.886036	0.821379	0.876724	0.977714	0.804434	0.949675	0.818143	0.833106
P25206	Mcm3	ENSMUSG00000041859	0.943529	0.948328	0.981663	0.974544	0.968266	0.98553	0.757464	0.803214	0.821449
A0A0N4SUH4	Pum3	ENSMUSG00000041360	0.739977	0.809471	0.83258	0.713251	0.808287	0.809746	0.65685	0.716469	0.916648
Q8BH55	Thnsl1	ENSMUSG00000048550	0.792606	0.733324	0.738883	0.911277	0.743928	0.770335	0.919693	0.9223	0.930792
Q9CR02	Tma16	ENSMUSG00000025591	0.824596	0.871337	0.860765	0.79837	0.893651	0.789722	0.890963	0.895536	0.969031
Q9Z1M8	Ik	ENSMUSG00000024474	0.828344	0.83472	0.899195	0.816726	0.787843	0.791539	0.824005	0.819673	0.854438
O35566	Cd151	ENSMUSG00000025510	0.888384	1.04127	1.05422	1.06473	1.12742	1.09929	0.894744	0.976135	0.909413
Q6P5H2	Nes	ENSMUSG00000004891	0.702159	0.693644	0.761025	0.700757	0.64966	0.704594	0.734514	0.756561	0.851287
A0A075B5L4	Igkv12-89	ENSMUSG00000076534	1.04582		0.96893	0.872002		1.1375	1.22879		0.845907
Q61024	Asns	ENSMUSG00000029752	0.99543	1.0189	1.04285	1.05539	0.985821	0.961117	0.60925	0.706073	0.70203
Q91WN1	Dnajc9	ENSMUSG00000021811	0.834792	0.913763	0.922391	0.812893	0.850588	0.864839	0.77915	0.81329	0.811857
P43135	Nr2f2	ENSMUSG00000030551	0.843928	0.75645	0.799774	0.929063	0.841398	0.799234	0.72545	0.628576	0.924315
G3X8X3	Slc43a1	ENSMUSG00000027075	0.924616	0.903456		1.11621	0.957684		0.827488	0.845299
Q0VG62	Rbis;1810022K09Rik	ENSMUSG00000078784	0.463056	0.937418		0.286047	0.836447		1.23866	0.959362
E9Q1Q9	Khk	ENSMUSG00000029162	0.718939	0.683879		0.482945	0.631781		0.836502	0.896141
A0A0U1RP13	Cdipt	ENSMUSG00000030682	1.23783	1.09206	1.15722	1.17581	1.2464	1.23845	0.784779	0.787441	0.806082
Q91V08	Clec2d	ENSMUSG00000030157	1.58892		1.01604	1.457		1.03014	0.794583		1.00149
F7BFR0	Mier3	ENSMUSG00000032727	0.9134		1.17197	0.824974		0.796692	0.871427		1.19768
E9PUN5	Ror2	ENSMUSG00000021464	1.25151	1.22544	1.30144	1.41554	1.38554	1.3936	0.692679	0.735044	0.763308
A0A087WS23	Ktn1	ENSMUSG00000021843	0.977295	1.01195	0.896638	0.915703	1.08511	0.900251	0.890286	0.807907	0.769293
A0A0R4J0I6	Acad11	ENSMUSG00000090150	0.682335	0.71634	0.808835	0.684218	0.66759	0.762343	0.684579	0.879769	0.83958
Q08093	Cnn2	ENSMUSG00000004665	0.900697	0.939675	0.938375	0.803063	0.837117	0.851522	0.735293	0.772796	0.821759
Q8BN58-3	Arhgap28	ENSMUSG00000024043	0.868108	0.807375		0.837028	0.734563		0.769922	0.705454
Q8CG47	Smc4	ENSMUSG00000034349	0.923691	0.921214	0.957736	0.935676	0.893547	0.935038	0.688496	0.698519	0.80207
Q8C0P7	Zfp451	ENSMUSG00000042197	0.831537	0.862917		0.857608	0.810743		0.824692	0.895821
A0A140LJC5	Psenen	ENSMUSG00000036835	1.13345	1.12646	1.12313	1.36743	1.20976	1.28248	0.77756	0.873877	0.907571
A2A559-2	Pgap3	ENSMUSG00000038208	1.32588		1.51797	1.75247		1.41908	0.920843		1.10957
Q8CGP0	Hist3h2bb-ps;H2bu1-ps	ENSMUSG00000080712	1.00398	1.02045	1.06255	1.2008	0.949429	1.11614	1.02361	0.826687	1.04884
Q80W54	Zmpste24	ENSMUSG00000043207	1.02665	1.02665	1.03943	1.21629	1.09898	1.11319	0.762396	0.834831	0.807659
Q9DCF9-2	Ssr3	ENSMUSG00000027828	1.22879	1.16929	1.2107	0.889268	1.40281	1.30954	0.849338	0.939263	0.685481
Q62315	Jarid2	ENSMUSG00000038518	0.737172	0.764173	0.955938	0.739142	0.724867	0.811494	0.777329	0.780135	0.986171
G3X963	Atad2	ENSMUSG00000022360;ENSMUSG00000116053	0.863573	0.919183	0.936427	0.834678	0.871326	0.860728	0.682268	0.821932	0.771189
Q922J9-3	Far1	ENSMUSG00000030759	0.966938	0.960868	0.986884	1.00154	0.939665	0.896863	0.831184	0.776897	0.911071
P70279	Surf6	ENSMUSG00000036160	0.790576	0.803463	0.866992	0.693144	0.741742	0.787486	0.714581	0.727343	0.823768
E9QJW9	Tpsb2	ENSMUSG00000033825	1.22548	1.22668	1.08845	1.60551	1.69252	1.4484	1.71532	1.97538	1.48264
P19137	Lama1	ENSMUSG00000032796	0.771519	0.716458	0.773572	0.74914	0.717029	0.762779	0.622422	0.675155	0.660971
P62996	Tra2b	ENSMUSG00000022858	0.802705	0.867025	0.85698	0.837373	0.918402	0.841908	0.798409	0.892154	0.842727
Q99MJ9	Ddx50	ENSMUSG00000020076	0.824621	0.827899	0.884207	0.761418	0.770017	0.782211	0.744592	0.70192	0.763488
Q9CYC5	Dsn1	ENSMUSG00000027635	0.792174	0.970584	0.837803	0.83865	0.960435	0.789543	0.699321	0.790149	0.74221
E9QAE4	Nsd1	ENSMUSG00000021488	0.798511	0.771748	0.849136	0.769938	0.732088	0.773471	0.737795	0.752359	0.837605
Q8CHU3	Epn2	ENSMUSG00000001036	1.02853		0.739918	0.849634		0.926113	1.0982		0.77439
Q6PGF5	Bms1	ENSMUSG00000030138	0.818326	0.65998	0.82825	0.787765	0.740181	0.841217	0.631152	0.656257	0.733006
Q8C0N2	Gpat3	ENSMUSG00000029314	0.997543	0.915811	1.07859	1.18104	1.0536	0.975004	1.04363	1.05531	1.05647
Z4YK18	Cachd1	ENSMUSG00000028532	1.28988	1.14646		1.14911	1.16878		0.703103	0.773696
P97822	Anp32e	ENSMUSG00000015749	0.984454	1.01325	1.03065	1.06578	1.03888	1.00752	1.08567	1.09559	1.16853
Q5SPL2	Phf12	ENSMUSG00000037791		0.835419	0.832101		0.792617	0.567421		0.789378	0.865283
P52912	Tia1	ENSMUSG00000071337	0.787713	0.808163	1.02067	0.786762	0.798455	0.951174	0.724778	0.759348	0.817585
P09041	Pgk2	ENSMUSG00000031233	0.774033	0.854989		0.853192	0.744724		0.762647	0.780209
Q8K3A6	Armcx6	ENSMUSG00000050394	0.907879	1.01806	0.939169	0.906701	0.979197	0.958496	0.920166	0.894861	0.926073
Q91WM1-2	Strbp	ENSMUSG00000026915	0.878719	0.865471	0.980825	0.911452	0.84885	0.807292	0.660558	0.665377	0.784369
Q9CX83	Armcx1	ENSMUSG00000033460	1.05428	1.0673	1.07677	1.25307	1.34589	1.20347	0.877911	1.01253	0.920646
Q8K1C9	Lrrc41	ENSMUSG00000028703	1.05462	1.06452	0.999995	1.18434	1.32517	1.03934	0.827553	0.665182	0.745019
P97855	G3bp1	ENSMUSG00000018583	0.844578	0.89482	0.893897	0.836828	0.878189	0.799153	0.81366	0.836695	0.864845
O70503	Hsd17b12	ENSMUSG00000027195	1.08635	1.00384	1.07896	1.2741	1.10367	1.11479	0.731368	0.80932	0.805897
P68134	Acta1	ENSMUSG00000031972	0.54722	0.596571	0.522818	0.602659	0.598252	0.534352	0.487618	0.567894	0.563063
Q8R080	Gtse1	ENSMUSG00000022385	1.09643	0.908214	0.940724	0.785604	0.827732	0.80623	0.918958	0.702353	0.721117
P97478	Coq7	ENSMUSG00000030652	0.542976	0.715359	0.76605	0.700162	0.741397	0.721271	1.2444	1.1506	1.21984
Q6DID5	Pwwp3a;Mum1	ENSMUSG00000020156	0.917207	0.869979	0.943324	0.794943	0.747549	0.800034	0.732026	0.705015	0.676058
Q9DCB1-2	Hmgn3	ENSMUSG00000066456	1.00223	0.95424	1.05799	0.999333	1.01856	0.951906	1.14193	1.09876	1.23608
Q8R2U2	Nepro	ENSMUSG00000036208	0.778802	0.931331	0.998404	0.625821	0.926532	0.973	0.607095	0.828857	0.68354
F8VPU2	Farp1	ENSMUSG00000025555	1.04118	0.98945	1.07386	1.11727	1.06326	1.13347	0.757014	0.794906	0.768846
Q8BIJ6	Iars2	ENSMUSG00000026618	0.925081	0.852484	0.934333	1.09443	1.01477	0.995297	1.03741	0.963866	1.00484
Q8BZ47	Zfp609	ENSMUSG00000040524	0.870611	0.919201	0.880789	0.813636	0.887586	0.778235	0.806418	0.869423	0.815412
P62264	Rps14	ENSMUSG00000024608	0.897535	0.892179	0.946962	0.799418	0.802354	0.794704	0.820401	0.826167	0.837849
Q6P1Y1	Rtl3	ENSMUSG00000047686	1.15784	1.22343		0.994875	1.10287		0.764424	1.07373
Q9CPV1	Ska1	ENSMUSG00000036223		1.08959	0.842965		0.919407	0.665077		0.732278	0.826645
E9PVQ3	Spats2l	ENSMUSG00000038305	1.18191	1.15324	1.20688	1.04834	1.04261	1.02127	1.04178	1.03871	1.06723
Q9CQC7	Ndufb4;Ndufb4c;Ndufb4b	ENSMUSG00000022820	0.703392	0.668696	0.706822	0.840893	0.785391	0.737708	1.15933	1.12769	1.19829
Q62147	Sspn	ENSMUSG00000030255	0.872109	0.785969	0.886585	0.962444	0.898939	0.952399	0.945661	0.747376	0.765012
Q3TFD2	Lpcat1	ENSMUSG00000021608	1.06736	0.830563	0.978792	1.11431	0.87524	1.03666	0.731735	0.851671	0.669474
A2BGN7	Manbal	ENSMUSG00000063019	0.913204	0.98248	1.08511	0.904403	0.991173	0.859545	0.856423	0.804509	0.801814
Q3V3R1	Mthfd1l	ENSMUSG00000040675	0.941014	0.898794	0.993765	0.976845	0.897447	0.937863	0.698255	0.728087	0.822559
F7CB97	Clip1	ENSMUSG00000049550	0.949279	0.947228	1.0532	0.83498	0.809628	0.790879	0.656463	0.674463	0.756628
F6ST92	Ccdc170	ENSMUSG00000019767	1.06955	1.03034	1.11915	0.950862	0.806433	0.838028	1.24244	1.28072	1.36682
A0A3B2WBL1	Rpl10a	ENSMUSG00000037805	1.00726	1.01819	1.03606	1.10795	1.08071	1.02879	0.765375	0.79702	0.883486
Q9WU62	Incenp	ENSMUSG00000024660	0.844349	0.866255	0.903309	0.816874	0.825704	0.824592	0.705099	0.771553	0.778792
Q9Z277	Baz1b	ENSMUSG00000002748	0.818093	0.887215	0.876962	0.841697	0.892753	0.825653	0.823761	0.820951	0.84844
Q6ZQL4	Wdr43	ENSMUSG00000041057	0.881127	0.88467	0.915953	0.910313	0.927557	0.878694	0.68606	0.742616	0.827488
E9Q706	Adcy9	ENSMUSG00000005580	0.889289	1.04064	0.858277	1.18614	0.862503	0.908049	0.892578	1.10495	1.0226
V9GX42	Meaf6	ENSMUSG00000028863	0.762164	0.827364	0.954212	0.809723	0.820839	1.01919	0.764169	0.790399	0.748725
Q3V116	Phc1	ENSMUSG00000040669	0.803186	0.741323	0.88858	0.75298	0.758967	0.880934	0.770684	0.558163	0.897896
Q9D902	Gtf2e2	ENSMUSG00000031585	0.860348	0.861145	0.911124	0.846658	0.831872	0.858289	0.747897	0.740083	0.839411
Q9QX15	Clca3a1	ENSMUSG00000056025	1.21585	1.20094	1.17481	1.27273	1.19018	1.02763	0.741316	0.781218	0.813029
A0A0R4J017	Tshz3	ENSMUSG00000021217	0.516346		0.606097	0.522952		0.993534	0.636141		0.916368
A0A0G2JFJ6	Ints3	ENSMUSG00000027933	1.06765	1.08108	1.12691	1.28229	1.2276	1.23665	0.842412	0.833654	0.886302
A0A0G2JGP4	Nras	ENSMUSG00000027852	0.932427	1.01866	1.01477	0.95906	1.06814	1.01364	0.805162	0.888672	0.71194
Q9CQA3	Sdhb	ENSMUSG00000009863	0.68575	0.710053	0.800793	0.807466	0.802984	0.817497	1.27214	1.20486	1.21681
Q8C129	Lnpep	ENSMUSG00000023845	0.990574	0.902073	1.00944	1.24897	1.04521	1.13407	0.861797	0.867629	0.935728
Q923D5	Wbp11	ENSMUSG00000030216	0.873361	0.870896	0.93226	0.933752	0.877236	0.90811	0.892471	0.873576	0.902759
Q78WZ7	Twistnb	ENSMUSG00000020561	0.743155	0.734586	0.976506	0.665234	0.698491	0.847956	0.652694	0.779328	0.753734
Q8VI84	Noc3l	ENSMUSG00000024999	1.1102	0.940743	1.01564	1.27248	0.959945	0.990205	0.735047	0.682282	0.819394
O89086	Rbm3	ENSMUSG00000031167	0.901623	0.861528	0.897525	0.93627	0.904864	0.956367	1.27888	1.26491	1.33137
P61148	Fgf1	ENSMUSG00000036585	0.65248	0.665649	0.7405	0.666921	0.661994	0.684862	1.04705	1.05137	1.07419
Q8BU33	Ilvbl	ENSMUSG00000032763	1.374	1.35818	0.625869	1.37216	1.44574	0.697542	1.07585	1.02096	1.37509
Q91WB7	Ubtd1	ENSMUSG00000025171	0.867689		0.934068	1.12437		1.09964	1.25997		1.14207
P54103	Dnajc2	ENSMUSG00000029014	0.833052	0.881614	0.869918	0.791141	0.849179	0.79766	0.724142	0.776503	0.773407
Q9WUK4	Rfc2	ENSMUSG00000023104	0.843426	0.876896	0.892879	0.834537	0.808733	0.846493	0.742005	0.809506	0.849064
P60867	Rps20	ENSMUSG00000028234	0.914913	0.932417	0.944901	0.8546	0.846159	0.883604	0.784485	0.863636	0.881
O70251	Eef1b2	ENSMUSG00000025967	0.822514	0.845663	0.899708	0.867135	0.784674	0.810226	0.766292	0.772781	0.866312
Q9DBL1	Acadsb	ENSMUSG00000030861	0.797021	0.799924	0.90423	0.935633	0.947574	0.984642	0.853615	0.854195	0.983905
Q4VBF8	Sipa1l1	ENSMUSG00000042700	0.90748	0.801315	0.960588	0.847712	0.812555	0.944944	0.774753	0.84715	0.898875
Q64522	H2ac21;Hist2h2ab	ENSMUSG00000063689	0.935887	0.905442	0.956221	0.867591	0.846449	0.830566	1.05154	1.12121	1.18302
Q62189	Snrpa	ENSMUSG00000061479	0.924979	0.925711	0.897959	0.978608	0.865583	0.890589	0.739381	0.827451	0.76849
A3KGI3	Knl1	ENSMUSG00000027326		1.07225	0.158366		1.03448	0.348771		0.947584	0.326222
Q61107	Gbp3	ENSMUSG00000028268	0.722775	0.831187	0.790141	1.04305	0.995158	1.08797	0.920732	0.989211	0.945606
P63011	Rab3a	ENSMUSG00000031840;ENSMUSG00000111277	0.991029	0.9481	1.02167	1.02786	0.973613	1.10246	0.870586	0.871697	0.864874
P70372	Elavl1	ENSMUSG00000040028	0.832818	0.857691	0.932662	0.853683	0.891691	0.914836	0.790213	0.779095	0.874915
Q9CPS7	Pno1	ENSMUSG00000020116	0.899779	0.865428	0.881626	0.793185	0.759587	0.851577	0.734153	0.663583	0.722582
P49182	Serpind1	ENSMUSG00000022766	0.78505	0.708747	0.770302	0.717443	0.678812	0.638398	0.780601	0.866246	0.721811
G3UXK5	Bicd1	ENSMUSG00000003452	0.886249	1.17293	0.731276	0.77695	1.27603	0.716133	0.804868	0.754826	0.980317
Q8K2H1	Pphln1	ENSMUSG00000036167	0.805756	0.754283	0.860319	0.804522	0.740505	0.787015	0.794723	0.781424	0.821155
Q9ESK4	Ing2	ENSMUSG00000063049	0.76411	0.740003	0.890391	0.735673	0.741565	0.762952	0.692646	0.874524	0.879655
Q91VD9	Ndufs1	ENSMUSG00000025968	0.719182	0.701992	0.745854	0.833905	0.80998	0.801753	1.16797	1.13869	1.15912
A2BG91	Gm14295	ENSMUSG00000078877	0.901757	0.878507		0.982989	0.92234		0.867622	0.838618
E9Q6I2	Il1rap	ENSMUSG00000022514	0.679779	0.701782	0.808426	0.691887	0.70021	0.732841	0.859779	0.933604	0.922265
Q8R326	Pspc1	ENSMUSG00000021938	0.843698	0.831734	0.883969	0.785296	0.799949	0.821769	0.77273	0.811879	0.891648
A0A0R4J079	Acbd3	ENSMUSG00000026499	0.667189	0.89747	0.971001	0.552163	0.918244	0.927452	0.652756	1.02752	0.935747
Q07079	Igfbp5	ENSMUSG00000026185	0.743769	0.773498	0.85981	0.740079	0.683141	0.786178	0.557518	0.536845	0.695289
E9PWM3	Armcx4	ENSMUSG00000049804	0.948965	0.95101	1.00688	0.995429	0.933526	1.03014	0.824284	0.851481	0.868332
Q8K2B3	Sdha	ENSMUSG00000021577	0.689084	0.738844	0.73936	0.888032	0.859842	0.826248	1.25582	1.17807	1.22449
Q9CPW7	Zmat2	ENSMUSG00000001383	0.830425	0.811631	0.880987	0.754888	0.771189	0.763705	0.821211	0.825233	0.826091
E9Q986	Ctnnd1;Gm28635	ENSMUSG00000034101;ENSMUSG00000101645		1.14418	1.1327		1.05315	1.018		0.741469	0.984059
P56480	Atp5b	ENSMUSG00000025393	0.647548	0.656102	0.713296	0.770645	0.72329	0.775885	1.26349	1.23304	1.26557
P46978	Stt3a	ENSMUSG00000032116	1.13684	1.20072	1.14212	1.25302	1.2345	1.15917	0.880539	0.867459	0.942695
Q8BK58	Hspbap1	ENSMUSG00000022849	0.938146	0.878841		0.863905	0.911174		0.670747	0.675986
G3X8T9	Serpina3n	ENSMUSG00000021091	0.67182	0.748634	0.737947	1.11353	1.07439	1.08601	1.39152	1.28556	1.27396
A0A0J9YV20	Sdad1	ENSMUSG00000029415	0.956474	1.16885	1.08956	0.900083	1.27602	1.22554	0.742685	0.706949	0.687833
F7ANC5	Lrrcc1	ENSMUSG00000027550	1.03914		0.699099	0.735355		0.834706	0.983395		0.682831
Q9CRB2	Nhp2	ENSMUSG00000001056	0.769993	0.856877	0.871904	0.713655	0.783394	0.783994	0.752416	0.806701	0.883201
P68033	Actc1	ENSMUSG00000068614	0.79952	0.808448	0.845251	1.00101	0.928394	0.927527	0.827045	0.789482	0.857518
Q00915	Rbp1	ENSMUSG00000046402	1.0967	1.0903	1.14672	1.02772	0.926076	0.972468	1.13782	1.14083	1.16762
A0A0R4J114	Utp25;Diexf	ENSMUSG00000016181	0.913886	0.983002	1.03278	0.974814	0.939279	0.834838	0.696472	0.782513	0.927702
Q05816	Fabp5	ENSMUSG00000027533	1.31857	1.32885	1.31865	1.33331	1.23924	1.24919	1.55035	1.43569	1.43192
O35134	Polr1a	ENSMUSG00000049553	0.939844	0.952545	1.08481	0.991208	1.01129	1.09584	0.735091	0.686909	0.629742
Q99LC2	Cstf1	ENSMUSG00000027498	0.869057	0.881853	0.887818	0.893972	0.930726	0.877584	0.788925	0.772194	0.884492
Q8C048	Atp2b3	ENSMUSG00000031376	1.17568	1.05968	1.07064	1.40196	1.16167	1.12629	0.789321	0.901539	0.89138
Q3UJB0	Sf3b2	ENSMUSG00000024853	0.844243	0.863985	0.916737	0.836143	0.835012	0.842958	0.858517	0.862055	0.909725
Q99KR7	Ppif	ENSMUSG00000021868	0.689494	0.75886	0.73627	0.769758	0.788422	0.756638	1.14429	1.14384	1.21793
Q9ET30	Tm9sf3	ENSMUSG00000025016	1.2463	1.15387	1.27652	1.33077	1.33275	1.27705	0.903255	0.825526	0.941088
Q8C2Q7	Hnrnph1	ENSMUSG00000007850	0.81896	0.831771	0.861533	0.784292	0.857777	0.829103	0.838503	0.880411	0.836833
Q08879	Fbln1	ENSMUSG00000006369	0.963678	0.96312	1.01207	0.976677	0.996049	0.945075	0.741207	0.667594	0.769351
A0A087WPL5	Dhx9	ENSMUSG00000042699	1.07571	1.06153	1.1066	1.24825	1.19922	1.17429	0.81102	0.778417	0.833084
Q8VE10	Naa40	ENSMUSG00000024764	0.802633	0.831307	0.896304	0.744816	0.82045	0.766859	0.62592	0.744121	0.812068
Q91YM4	Tbrg4	ENSMUSG00000000384	0.877805	0.892327	0.946124	1.17946	1.12602	1.08632	0.942879	0.96163	1.09538
P35505	Fah	ENSMUSG00000030630	0.737855	0.816087	0.791401	0.703843	0.809949	0.75622	0.800451	0.905366	0.897409
P56371	Rab4a	ENSMUSG00000019478	0.842436	1.01544	1.09133	0.924819	0.970768	0.852196	0.706982	0.762267	0.733391
A2AM29	Mllt3	ENSMUSG00000028496	0.855888	0.765598		0.889577	0.693112		0.824184	0.678273
Q07417	Acads	ENSMUSG00000029545	0.677418	0.736893	0.711434	0.757368	0.777802	0.724151	1.28842	1.18277	1.28616
E9PYI1	Zfp568	ENSMUSG00000074221	0.85587	0.863398	0.897119	0.736045	0.819664	0.842064	0.684662	0.664101	0.778047
Q00623	Apoa1	ENSMUSG00000032083	0.871491	0.873976	0.946738	0.671509	0.671291	0.747176	1.03844	1.03379	1.0845
Q62095	Ddx3y	ENSMUSG00000069045	1.17355	0.870626	1.06757	0.818014	0.840903	0.870866	0.456609	0.784477	0.559654
Q8K2F0	Brd3	ENSMUSG00000026918	0.838524	0.793431	0.855988	0.814587	0.747512	0.813147	0.864784	0.809471	0.905453
Q9WV02	Rbmx	ENSMUSG00000031134	0.797531	0.902177	1.11158	0.868439	0.880013	0.909626	0.974681	1.04215	0.908802
Q3U5Q7	Cmpk2	ENSMUSG00000020638	0.762526	0.647606	0.794398	0.862228	0.747391	0.800409	1.1127	1.17546	1.05669
Q6PR54-2	Rif1	ENSMUSG00000036202	0.832348	0.85559	0.860061	0.823172	0.868545	0.780438	0.66825	0.750738	0.866098
Q5SSW2	Psme4	ENSMUSG00000040850	0.963925	0.849898	1.03946	1.27441	0.942427	1.17563	0.759051	0.697941	0.844
Q5SUF2	Luc7l3	ENSMUSG00000020863	0.858633	0.874777	0.967333	0.880843	0.86396	0.927813	0.780384	0.869208	0.927465
Q3UN02	Lclat1	ENSMUSG00000054469	1.04508	1.05944	1.11095	1.25041	1.1503	1.17908	0.904581	0.909553	0.931139
P54116	Stom	ENSMUSG00000026880	0.988133	1.04292	1.04089	1.15251	1.23596	1.15892	0.95761	1.01612	1.09145
P25911-2	Lyn	ENSMUSG00000042228	0.572846	0.862327	1.18562	0.840073	0.88668	0.987789	1.20466	0.986227	1.05575
Q9D3D9	Atp5d	ENSMUSG00000003072	0.597893	0.676456	0.701531	0.732682	0.799966	0.707771	1.31138	1.11424	1.39168
E9PW20	Chtop	ENSMUSG00000001017	0.869752	0.863233	0.840335	0.787025	0.786862	0.722775	0.812073	0.794027	0.880266
H3BL08	Cers6	ENSMUSG00000027035	1.39037	1.06733	1.11494	1.37726	1.33762	1.15973	0.69907	0.697817	0.926172
Q8C4S8	Dennd2a	ENSMUSG00000038456	1.04562	1.08967	1.37649	1.03818	1.04212	1.01616	0.956184	1.12981	0.767539
Q9D1F5	Mrnip	ENSMUSG00000020381	0.648712	0.769705		0.589934	0.652385		0.601623	0.725027
Q91WF3	Adcy4	ENSMUSG00000022220	1.21158		0.843411	0.576184		0.704223	0.80932		1.37771
F8VPM0	Baz2a	ENSMUSG00000040054	0.933773	0.920528	0.911244	0.86005	0.903289	0.881602	0.776857	0.758237	0.805571
H3BIV5	Akap5	ENSMUSG00000021057	0.636548	0.677956	0.754827	0.63496	0.651308	0.678417	0.547225	0.648491	0.716313
P29341	Pabpc1	ENSMUSG00000022283	0.838925	0.833952	0.927697	0.775824	0.810171	0.816546	0.775106	0.804978	0.882103
O35445	Rnf5	ENSMUSG00000015478	1.00082	0.99371	0.883592	0.924266	1.01111	0.998363	0.754373	0.710328	0.716322
E9Q317	Sap18b;Sap18	ENSMUSG00000061104;ENSMUSG00000021963	0.84367	0.759222	0.854837	0.864916	0.78382	0.805321	0.82013	0.785255	0.86881
Q9CQJ8	Ndufb9	ENSMUSG00000022354	0.675818	0.697463	0.736481	0.746434	0.781089	0.789406	1.17629	1.14273	1.11306
Q9DC51	Gnai3	ENSMUSG00000000001	1.10297	1.12635	1.08944	1.19637	1.23914	1.14846	0.849391	0.803273	0.871566
Q99LQ1	Mbip	ENSMUSG00000021028	0.824936	0.996549	0.796007	0.773887	0.96145	0.805316	0.789971	0.905596	0.778823
A2AFM3	Apex2	ENSMUSG00000025269	0.885171		0.318612	0.988927		0.432852	0.800648		0.650913
A0A0G2JGU1	Tm4sf1	ENSMUSG00000027800	0.899621		1.21875	1.03417		1.01153	0.803081		0.793495
A0A2I3BRK6	Eny2	ENSMUSG00000022338	0.956578	0.839334	0.9772	0.965904	0.805388	0.888564	0.844051	0.727851	0.897029
Q6P5G3-2	Mbtd1	ENSMUSG00000059474	0.970094	0.991057	1.02971	1.02003	1.08904	1.03457	0.872034	0.855337	0.973264
Q61391	Mme	ENSMUSG00000027820	0.826127	0.864841	0.985307	0.913407	0.860261	0.904989	0.740006	0.573024	0.758866
D3YX52	Tm6sf1	ENSMUSG00000038623	0.654189	0.512828	1.4631	0.853871	0.614293	1.53678	1.09665	1.24984	0.822749
B1ASA5	Zfp362	ENSMUSG00000028799	0.755056	0.76975	0.787206	0.708796	0.647874	0.730077	0.750516	1.74882	0.874372
Q505F1	Nr2c1	ENSMUSG00000005897	0.931997	0.937712	1.25882	1.05756	0.958465	1.63729	0.895552	0.811794	2.00536
Q9R1J0	Nsdhl	ENSMUSG00000031349	1.14023	1.16259	1.16572	1.38419	1.30971	1.22097	0.759056	0.761982	0.783246
P51949	Mnat1	ENSMUSG00000021103	0.827426	0.854455	0.951802	0.839205	0.844624	0.892771	0.78097	0.822155	0.880818
A0A0G2JDV3	Gbp6	ENSMUSG00000104713	0.81844	0.915762	0.923453	1.10436	0.928868	0.841132	0.860989	0.882863	0.87628
Q9EQX4	Aif1l	ENSMUSG00000001864	1.04183	1.22853	1.08835	0.936375	0.81505	0.904077	0.706504	0.920555	0.82363
G3XA30	Nsmce4a	ENSMUSG00000040331	0.947633	0.786178	0.881469	1.04731	0.861377	0.76535	0.617924	0.760784	0.879944
Q64462	Cyp4b1	ENSMUSG00000028713	0.714524	0.771265	0.846842	0.683408	1.04931	0.864365	0.782581	0.750873	1.00986
A0A2R8VI30	Cd47	ENSMUSG00000055447		0.882824	0.98891		1.0504	1.00532		0.849028	0.874494
E9Q507	Gon4l	ENSMUSG00000054199	0.861793	0.908417	0.918862	0.828498	0.773633	0.899285	0.797429	0.697438	0.926068
P41778-2	Pbx1	ENSMUSG00000052534	0.74283	0.786175	0.757798	0.698358	0.725109	0.697847	0.714197	0.726458	0.786097
E9Q718	Plod2	ENSMUSG00000032374	1.10842	1.09774	1.07814	1.10692	1.09478	0.977688	0.658018	0.643913	0.670898
A0A140LIJ4	Dnah14	ENSMUSG00000047369	0.832519	0.946535		1.15196	1.05378		0.709096	0.769345
P57784	Snrpa1	ENSMUSG00000030512	0.894428	0.878269	0.881497	0.779353	0.872824	0.820614	0.855009	0.899638	0.914837
P12970	Rpl7a	ENSMUSG00000062647	0.903482	0.964494	0.980589	0.763437	0.841509	0.83076	0.781033	0.847184	0.869936
F8WHY8	Mta1	ENSMUSG00000021144	0.804094	0.808472	0.866735	0.793454	0.768371	0.807865	0.766705	0.809364	0.834829
Q8R5F7-2	Ifih1	ENSMUSG00000026896	0.765011		0.849578	1.02484		1.27508	1.14892		1.10395
H3BKC5	Lsm5	ENSMUSG00000091625	0.504911	0.497252	0.906915	0.860039	0.651915	1.16326	0.598388	1.07151	1.32138
Q02105	C1qc	ENSMUSG00000036896	1.10841	0.903978	1.17275	1.26023	1.80503	1.04262	1.05659	0.967824	1.10922
Q9JKP7	Pole3	ENSMUSG00000028394	0.866069	0.851119	0.904898	0.775851	0.824316	0.77495	0.837611	0.793917	0.881967
Q9EPL2-2	Clstn1	ENSMUSG00000039953	0.804712		0.796192	0.776414		0.77164	0.72839		0.670382
D3YU12	Nmral1	ENSMUSG00000063445	0.997248	1.04313	1.03745	0.986244	0.977452	0.937914	1.02926	1.00102	1.01956
B2RY56	Rbm25	ENSMUSG00000010608	0.829279	0.843955	0.890163	0.823636	0.847694	0.850844	0.815181	0.844711	0.833158
P43346	Dck	ENSMUSG00000029366	0.980934	0.952454	1.01255	0.805206	0.818198	0.826756	0.710582	0.80638	0.918874
Q80T14	Fras1	ENSMUSG00000034687	0.948791	0.933908	0.98594	0.894507	0.886568	0.951301	0.682318	0.626185	0.73123
A2APB8	Tpx2	ENSMUSG00000027469	0.830484	0.760054	0.975102	0.765806	0.718348	0.879493	0.666935	0.763024	0.759538
Q9DAW9	Cnn3	ENSMUSG00000053931	0.854404	0.890248	0.898746	0.867182	0.841617	0.844036	0.827109	0.867531	0.851506
F8WJ93	Eml4	ENSMUSG00000032624	0.880544	0.891806	0.940217	0.936216	0.90608	0.928753	0.749933	0.760857	0.791899
Q5Y5T1-2	Zdhhc20	ENSMUSG00000021969	1.02694	1.04729	1.09507	1.01901	1.08629	1.19465	0.795638	0.776116	0.843149
P41105	Rpl28	ENSMUSG00000030432	1.05347	0.925374	1.03647	0.93497	0.838204	0.896615	0.745404	0.830204	0.885902
Q8VDY9	Caap1	ENSMUSG00000028578	0.754248	0.834595	0.850365	0.803329	0.773508	0.759769	0.764819	0.829561	0.901181
Q9CQM8	Rpl21	ENSMUSG00000041453	0.912432	0.909136	0.892745	0.830504	0.837437	0.868444	0.821218	0.831312	0.86603
Q61466	Smarcd1	ENSMUSG00000023018	0.904181	0.752899	0.792181	0.974852	0.689828	0.774194	0.802102	0.704045	0.809146
Q9JHH6	Cpb2	ENSMUSG00000021999	1.45138		1.4195	1.09036		1.09096	0.613096		0.683905
Q5XG69	Fam169a	ENSMUSG00000041817	0.804524	0.802939	0.897443	0.822268	0.787962	0.780237	0.637	0.660473	0.789819
I7HJS5	Mpdz	ENSMUSG00000028402	0.826594	0.869487	0.890923	0.704811	0.785149	0.869106	0.817191	1.1511	1.03524
F7BGR7	Gm21992	ENSMUSG00000096370	0.769295	0.923922	0.863676	0.78966	0.931219	0.760839	0.790873	0.922693	0.916351
B2RR03	Gp1bb	ENSMUSG00000050761	0.547715	0.625838	0.761116	0.674733	0.684098	0.688684	0.547606	0.719652	0.79427
Q6VH22	Ift172	ENSMUSG00000038564	1.0554	1.1048	0.934033	0.989014	1.05579	1.09474	0.848168	0.823992	0.840108
Q8K4F5	Abhd11	ENSMUSG00000040532	0.844097	0.703435	0.788233	0.915972	0.698609	0.766874	1.02922	1.19807	1.21357
Q9CXY6	Ilf2	ENSMUSG00000001016	1.0032	0.96393	1.08026	1.04982	1.02999	1.05503	0.833406	0.878403	0.928293
Q80ZP8	Manf	ENSMUSG00000032575	0.850415	0.889488	0.917968	0.810314	0.729731	0.800258	0.746053	0.717081	0.822259
O35719	Rad51b	ENSMUSG00000059060	1.17185		1.34672	1.28391		1.19543	0.817527		1.10774
Q9D6V8	Paip2	ENSMUSG00000037058	0.945365	0.950597	0.97369	0.874425	1.01373	0.973038	1.07963	0.988836	1.04454
Q02526	Zfp41	ENSMUSG00000047003	0.960845	0.73498	0.824852	0.856116	0.67569	0.729578	0.797212	1.08235	0.838003
P01899	H2-D1	ENSMUSG00000073411	0.759294	0.74572	0.794207	0.955917	0.96709	0.932271	0.92573	0.870658	0.992383
Q80T69	Rsbn1	ENSMUSG00000044098	0.867468	0.855661	1.03143	0.825284	0.809696	0.90542	0.796285	0.714718	0.843837
Q925U3	Dlk1	ENSMUSG00000040856;ENSMUSG00000098411	1.53107	1.37079	1.28512	1.18366	1.15596	1.09321	0.402809	0.59102	0.700923
Q8R422	Cd109	ENSMUSG00000046186	1.05686	1.15105	1.12549	1.32427	1.29266	1.2235	1.26348	1.25613	1.32926
Q9CXK8	Nip7	ENSMUSG00000031917	0.835495	0.75044	0.876114	0.806543	0.772471	0.727092	0.656296	0.667448	0.635723
Q8JZR0	Acsl5	ENSMUSG00000024981	1.14364	1.15086	1.20433	1.41497	1.28011	1.34989	0.762026	0.780767	0.883585
P48999	Alox5	ENSMUSG00000025701	0.766317	0.724856	0.909865	0.915552	0.872142	1.06676	0.76554	0.757224	0.939191
P54276	Msh6	ENSMUSG00000005370	0.932309	0.999874	1.04114	1.02396	0.983839	0.95682	0.741539	0.772938	0.841974
Q6ZQB6	Ppip5k2	ENSMUSG00000040648		1.17082	1.1666		1.18357	1.08642		0.96018	1.04274
Q9Z2G0	Fem1b	ENSMUSG00000032244	0.996985	0.92286	1.09326	1.17423	1.01951	1.11164	0.672438	0.353459	0.796381
P58774	Tpm2	ENSMUSG00000028464	1.10051	1.11443	1.23511	0.987502	0.983827	1.01036	0.985699	0.896548	1.02616
P30285	Cdk4	ENSMUSG00000006728	0.86272	0.892511	0.824632	0.854671	0.869699	0.855797	0.680422	0.656368	0.691999
Q80TA1	Selenoi	ENSMUSG00000075703	1.02527	0.916988	1.04792	1.16072	1.11641	1.09657	0.614413	0.76673	0.766739
A2APM2	Cd44	ENSMUSG00000005087	1.15027	1.18192	1.20797	1.1496	1.26122	1.34579	0.764879	0.698672	0.836281
Q6DFV7	Ncoa7	ENSMUSG00000039697	1.07572		0.949423	0.847097		0.930967	0.641834		0.825282
Q91YU3	Msantd4	ENSMUSG00000041124	0.903517	0.905544	0.851017	0.947612	1.08313	0.94968	0.914352	0.74173	0.943058
Q5SVQ0	Kat7	ENSMUSG00000038909	0.896162	0.805886	0.886004	0.854715	0.852161	0.911601	0.888135	0.791873	0.802061
Q9Z1T2	Thbs4	ENSMUSG00000021702	1.21687	1.20634	1.21895	1.12593	1.1145	1.01994	0.709355	0.686736	0.899248
A0A0R4J014	Tcf3	ENSMUSG00000020167	0.770459	0.707457	0.771707	0.743059	0.653798	0.537153	0.730427	0.811	0.789413
E9QAQ7	Arid1a	ENSMUSG00000007880	0.955031	0.902433	1.00391	0.986203	0.940563	0.940282	0.867742	0.846273	0.887489
Q924Z4	Cers2	ENSMUSG00000015714	1.30387	1.17319	1.27205	1.24837	1.30122	1.28184	0.789271	0.855886	0.791912
Q64337	Sqstm1	ENSMUSG00000015837		1.38572	1.93746		1.40823	1.78604		0.740456	0.689316
P47962	Rpl5	ENSMUSG00000058558	0.93036	0.945766	0.98415	0.902356	0.955321	0.949774	0.848578	0.845321	0.851509
Q07139	Ect2	ENSMUSG00000027699	0.946161	1.06294	1.27008	0.979544	0.92349	0.880779	0.677258	0.56622	0.653199
Q8BM72	Hspa13	ENSMUSG00000032932	0.78809	0.832039	0.848101	0.776696	0.777755	0.779617	0.724033	0.748863	0.858525
P52624	Upp1	ENSMUSG00000020407	1.49905	1.3942	1.43643	1.67606	1.63342	1.51921	1.67727	1.65173	1.57463
Q5XKN4	Jagn1	ENSMUSG00000051256	0.87268	0.937178	1.17973	1.00531	1.0738	1.11882	0.792796	0.800854	0.936627
Q3UQA7	Selenoh	ENSMUSG00000076437	0.88825	0.890945	0.93339	0.892144	0.875037	0.84797	0.747666	0.926642	0.817094
P58022-2	Loxl2	ENSMUSG00000034205	1.00736	0.999422	1.06173	1.01224	1.00987	0.982152	0.800371	0.811372	0.831504
E9Q4Z2	Acacb	ENSMUSG00000042010	0.929054	0.845767	0.93491	1.08515	1.00339	1.01807	0.99585	1.01761	1.01905
A0A0R4J141	Pcgf1	ENSMUSG00000069678		0.844401	0.868034		0.845074	0.858414		0.796494	0.927079
Q99LB2	Dhrs4	ENSMUSG00000022210	0.584658	0.571399	0.615888	0.591598	0.572154	0.592349	1.17428	1.11759	1.181
Q8CDA1	Inpp5f	ENSMUSG00000042105	0.917806	0.514469	0.651798	0.842187	0.638047	0.947057	0.826278	0.458516	0.566502
Q3THW5	H2afv	ENSMUSG00000041126	0.806323	0.883319	0.967374	0.8451	0.843428	0.786235	0.979849	0.9993	1.07939
P13020	Gsn	ENSMUSG00000026879	1.34297	1.49811	1.36068	1.46929	1.5575	1.33336	1.06219	1.10006	1.02749
A9Z1V5	Vwa5b1	ENSMUSG00000028753	0.688437	0.619749	0.691909	0.73247	0.657435	0.755105	0.45705	0.511291	0.851005
A0A0R4J0Z1	Pdia4	ENSMUSG00000025823	0.830651	0.873769	0.923772	0.787514	0.801415	0.830101	0.645406	0.727081	0.764462
P07742	Rrm1	ENSMUSG00000030978	1.00994	1.04128	0.984573	0.978748	0.992468	0.904068	0.744139	0.76699	0.878668
P47739	Aldh3a1	ENSMUSG00000019102	0.520424	0.65733	0.775898	0.465087	0.597349	0.639304	1.07763	0.816932	0.612365
Q9WUR2-2	Eci2	ENSMUSG00000021417	0.569802	0.688587	0.638015	0.602953	0.723844	0.653528	1.32802	1.17609	1.21846
Q3TZG8	Nol4l	ENSMUSG00000061411	0.772119	0.673059	1.03769	0.773317	0.70169	1.12035	0.67293	0.583484	0.93282
O08832	Galnt4	ENSMUSG00000090035	1.30383		0.993073	1.28533		1.10888	0.722948		0.783078
Q9D1I5	Mcee	ENSMUSG00000033429	0.855521	0.845013	0.887371	0.927814	0.908805	0.852181	1.18257	1.17305	1.28724
D3Z142	Foxp2	ENSMUSG00000029563	0.595205	0.653709		0.639567	0.684982		0.509533	0.767246
P99028	Uqcrh	ENSMUSG00000063882	0.618082	0.748064	0.759507	0.721459	0.796296	0.780414	1.11837	1.20297	1.14283
Q8R2Y0-2	Abhd6	ENSMUSG00000025277	0.994129	0.744063	0.967044	1.11504	0.792115	1.02293	0.769981	0.899845	0.878178
A0A5F8MPJ2	Sorbs1	ENSMUSG00000025006	0.774717	0.760319	0.833613	0.859599	0.820863	0.877408	1.0657	1.0416	1.08447
D6RGM8	Tm9sf1	ENSMUSG00000002320	1.21578	1.22448	1.29946	1.20635	1.13674	1.28537	0.811706	0.827842	0.813366
Q8BH76	Pold3	ENSMUSG00000030726	0.990245	0.949106	1.02017	0.956874	0.865822	0.940363	0.856838	0.873617	0.826147
Q6PB66	Lrpprc	ENSMUSG00000024120	0.929944	0.96114	0.99725	1.21818	1.11884	1.12319	1.05624	1.01784	1.08218
A0A0R4J1G9	Steap3	ENSMUSG00000026389	1.17619	1.16014	1.13883	1.44445	1.30592	1.25588	0.906012	0.919989	0.956273
Q7TSG1	Cep120	ENSMUSG00000048799	1.0452	1.05697		0.868629	0.908597		0.950737	0.720545
E9QKG2	Katna1	ENSMUSG00000019794	1.03795	0.93866	1.02575	1.28712	1.01789	1.2025	1.36686	1.03303	1.13868
Q61165	Slc9a1	ENSMUSG00000028854	1.04027	0.964	0.754507	1.32147	1.17347	1.06877	0.963273	0.841221	0.923124
Q8BMF4	Dlat	ENSMUSG00000000168	0.749583	0.745041	0.690533	0.854317	0.823453	0.74215	1.02719	1.05574	1.09481
Q6PHU5	Sort1	ENSMUSG00000068747	1.1068	1.0394	1.16925	1.09902	1.03711	0.991832	0.696468	0.754238	0.767861
P19123	Tnnc1	ENSMUSG00000091898	0.759098	0.72604	0.817158	0.776665	0.757874	0.821368	1.12959	1.10146	1.12694
Q9ES70	Nek6	ENSMUSG00000026749	1.12133	1.01742	1.11908	0.919582	0.935238	0.925495	0.629147	0.769265	0.855356
E9Q6C2	C1s1	ENSMUSG00000038521	1.02555	1.11665	1.09807	1.1724	1.18703	1.20595	1.1174	1.12675	1.20573
Q6AXC6	Ddx11	ENSMUSG00000035842	0.85696	0.925927	0.684017	0.621808	1.00202	0.713715	0.763389	0.539622	0.997243
Q8C6P8-2	Zfp57	ENSMUSG00000036036	1.14506	0.774671	0.762063	0.847229	0.725419	0.565583	0.672274	0.771256	0.570321
Q8JZX3-2	Poc1a	ENSMUSG00000023345	0.919037	0.981271	0.955568	0.8972	0.87675	0.843656	0.804573	0.805292	0.950127
Q7TNV0	Dek	ENSMUSG00000021377	0.813214	0.84407	0.893251	0.831947	0.834194	0.805456	0.855794	0.854127	0.995401
Q9R1Q6	Tmem176b	ENSMUSG00000029810	1.22128	1.55267	1.21885	1.39326	1.29836	1.06885	0.676408	0.516777	0.831386
D3YTQ3	Hnrnpdl	ENSMUSG00000029328	0.791966	0.79829	0.839611	0.772675	0.817888	0.84158	0.854032	0.856883	0.934537
E9Q066	Larp4	ENSMUSG00000023025	0.965381	0.889971	0.949146	0.81211	0.831023	0.804259	0.84282	0.842873	0.889305
Q3TLP5	Echdc2	ENSMUSG00000028601	0.719129	0.797663	0.616706	0.795483	0.789094	0.643323	0.934554	0.987744	1.02576
Q91XA2	Golm1	ENSMUSG00000021556	0.817439	0.872134	0.888186	0.768386	0.764693	0.845599	0.664626	0.722396	0.742729
P51881	Slc25a5	ENSMUSG00000016319	1.10314	1.02232	1.05336	1.34664	1.22426	1.24599	1.08456	0.973602	1.08325
P62267	Rps23	ENSMUSG00000049517	0.881356	1.00076	0.9833	0.873819	0.974633	0.908136	0.806824	0.891072	0.935819
Q99K74	Med24	ENSMUSG00000017210	1.07367	1.16827	1.33314	1.13781	1.24048	1.42924	0.829913	0.906284	0.897285
Q9D0D5	Gtf2e1	ENSMUSG00000022828	0.872046	0.896737	0.950894	0.851335	0.840985	0.833646	0.69808	0.955369	0.765326
A0A0A6YWK1	Clasp1	ENSMUSG00000064302	1.35408	1.41911	1.44837	1.47844	1.43166	1.36975	0.881016	0.981673	1.10235
Q6P6M7	Sepsecs	ENSMUSG00000029173	0.580053	0.862761	1.05852	0.752532	0.898309	1.04116	0.910428	0.954052	0.888729
O70333	Cript	ENSMUSG00000024146	0.747194	0.86491	0.885046	0.647397	0.720216	0.705212	0.738237	0.795836	0.85279
Q80W65	Pcsk9	ENSMUSG00000044254		1.04208	1.07044		0.631991	0.94033		0.407273	0.623688
Q9R0P9	Uchl1	ENSMUSG00000029223	1.05388	1.10875	1.13708	1.0373	1.00137	0.990311	0.813047	0.859144	0.893507
Q8BP00-2	Iqcb1	ENSMUSG00000022837	0.80735	1.01486		0.846984	1.00651		0.678441	0.737937
O08912	Galnt1	ENSMUSG00000000420	1.13725	1.139	1.19298	1.35255	1.22801	1.15807	0.813629	0.779047	0.80295
Q9Z126	Pf4	ENSMUSG00000029373	0.406402	0.804908	0.654108	0.671495	0.928395	0.68676	0.608235	0.777148	0.778296
Q60714	Slc27a1	ENSMUSG00000031808	0.673911	0.583222	0.727177	0.759097	0.636995	0.758041	0.907755	0.897561	1.04948
O55125	Nipsnap1	ENSMUSG00000034285	0.88876	1.23886	1.06503	0.9158	1.12397	1.02808	0.83912	0.73977	0.848832
Q9R0P4	1110004F10Rik	ENSMUSG00000030663	1.02935	1.00722	1.14715	1.0159	1.02076	1.14951	1.10243	1.04293	0.852345
Q3TFK5	Gpatch4	ENSMUSG00000028069	0.632262	0.674073	0.925974	0.708707	0.520747	0.730609	1.08747	0.573713	0.630224
Q62148	Aldh1a2	ENSMUSG00000013584	0.852807	0.843384	0.936851	0.870336	0.849913	0.824432	1.82643	1.70602	1.9116
Q62241	Snrpc	ENSMUSG00000024217	0.828601	0.838379	0.964253	0.853138	0.842463	0.836342	0.837336	0.865633	0.898659
Q9D786	Haus5	ENSMUSG00000078762	0.872419	0.848576	0.984347	0.852514	0.797074	0.861465	0.751394	0.77564	0.889127
D3YZ08	Terf2	ENSMUSG00000031921	0.797132	0.850815	0.885613	0.772581	0.886052	0.802573	0.759856	0.809068	0.79813
Q9CYL5	Glipr2	ENSMUSG00000028480	0.803314	0.820766	0.832978	0.914663	0.856713	0.923194	0.802569	0.813263	0.861499
Q99LI5	Zfp281	ENSMUSG00000041483	0.744057	0.826453	0.741797	0.74381	0.775296	0.756055	0.720152	0.850946	0.829821
A2AR02	Ppig	ENSMUSG00000042133	0.863066	0.840532	0.882256	0.84472	0.88555	0.864701	0.873449	0.899045	0.914832
Q9CWV6	Prkrip1	ENSMUSG00000039737	0.819982	0.874616	0.89618	0.759494	0.850318	0.891184	0.872407	0.897629	0.873422
Q8K2X7	Xpa	ENSMUSG00000028329	0.629907	0.547874		0.815539	0.699056		0.717192	0.544113
Q9CQS9	Haus2	ENSMUSG00000027285	0.866315	0.762022	0.950496	0.88005	0.790232	0.8422	0.839791	0.758701	0.759382
Q9R0Q7	Ptges3	ENSMUSG00000071072	0.988868	0.982405	1.01747	0.980168	0.922154	0.882456	0.910511	0.934353	0.981183
Q99MN9	Pccb	ENSMUSG00000032527	0.689342	0.660079	0.752754	0.759679	0.73092	0.752925	0.896144	0.917204	0.892442
Q8R5J9	Arl6ip5	ENSMUSG00000035199	0.978632	1.03081	1.08201	1.22387	1.09388	1.15502	0.764318	0.775335	0.770118
A0A0N5E9G7	Rfc1	ENSMUSG00000029191	0.856876	0.902912	0.935575	0.78978	0.898461	0.816696	0.719611	0.7532	0.763544
P20108	Prdx3	ENSMUSG00000024997	0.654255	0.695879	0.780058	0.764449	0.795778	0.790325	1.03383	0.997499	1.00888
Q8CFE2	Hpf1	ENSMUSG00000038005	0.85904	0.938371	0.970736	0.902178	0.903387	0.875857	0.841436	0.878863	0.952387
Q64127	Trim24	ENSMUSG00000029833	0.79338	0.801315	0.813163	0.796254	0.774781	0.78043	0.775852	0.788905	0.776364
O35691	Pnn	ENSMUSG00000020994	0.814203	0.845453	0.868224	0.781261	0.805796	0.832586	0.821739	0.811441	0.85793
A3KG93	Kdm1a	ENSMUSG00000036940	0.929134	0.94148	0.979751	0.93955	0.948128	0.904262	0.76542	0.797987	0.898621
P63037	Dnaja1	ENSMUSG00000028410	0.798066	0.854767	0.895082	0.727083	0.736228	0.768131	0.728562	0.757804	0.783441
P62320	Snrpd3	ENSMUSG00000020180	0.805037	0.833083	0.921695	0.79916	0.868688	0.825479	0.785528	0.828657	0.955603
Q9JJN5	Cpn1	ENSMUSG00000025196	0.753317	0.731854	1.00342	0.695988	0.649742	0.93603	0.725803	0.584888	0.820437
G5E829	Atp2b1	ENSMUSG00000019943	1.07311	1.08744	1.1726	1.34803	1.25942	1.3013	0.828622	0.823461	0.884766
Q6P1D6	Tiam1	ENSMUSG00000002489	1.01805	0.977549	1.10785	0.78492	0.81941	0.844114	0.988618	0.960211	0.795922
D3YZP9	Ccdc6	ENSMUSG00000048701	0.988404	0.96779	1.01917	0.885728	0.873599	0.896859	0.866158	0.852267	0.892957
P10755	Zfp14	ENSMUSG00000053985	0.761476	0.831486	0.85067	0.750649	0.779982	0.721432	0.836577	0.785396	1.09975
P15920	Atp6v0a2	ENSMUSG00000038023	1.18629	1.21337	1.29595	1.42525	1.36287	1.35821	0.835571	0.88651	0.855006
D3Z442	Aamdc	ENSMUSG00000035642	0.845158	0.901023	0.920729	0.925414	0.939918	0.887361	1.17383	1.15583	1.15521
Q78PY7	Snd1	ENSMUSG00000001424	0.944648	0.949737	0.990793	0.963895	0.938533	0.943431	0.798277	0.790337	0.84167
Q8BIZ6	Snip1	ENSMUSG00000050213	0.857514	0.765201	0.851339	0.604079	0.804233	0.826471	0.73664	0.859299	0.787905
D3YZ62	Myo5a	ENSMUSG00000034593	0.865194	0.845291	0.94399	0.943706	0.825043	0.938155	0.702547	0.761396	0.782556
E9QAN4	Kif1a	ENSMUSG00000014602	1.57686	1.82927	1.70284	1.61838	1.83739	1.88097	0.915452	0.986415	0.821737
Q9CQW9	Ifitm3	ENSMUSG00000025492	0.900882	0.478059	1.45825	1.2145	0.62404	1.46293	0.885169	0.323622	0.941505
Q5FWI3	Cemip2	ENSMUSG00000024754	1.01316	1.01382	1.09567	1.15023	1.05444	1.11103	0.695493	0.72579	0.731242
Q8K3K7	Agpat2	ENSMUSG00000026922	0.741907	0.768084	0.74104	0.812686	0.869248	0.759152	0.687615	0.670231	0.700337
P70404	Idh3g	ENSMUSG00000002010	0.737609	0.758314	0.796883	0.842598	0.86714	0.821369	1.20438	1.1924	1.23042
Q8BHS3	Rbm22	ENSMUSG00000024604	0.80685	0.876693	0.88913	0.842911	0.785316	0.79046	0.807491	0.827655	0.891667
Q8VDP2	C330007P06Rik	ENSMUSG00000006423	0.811706	0.832316	0.834894	0.76356	0.761645	0.77471	0.827344	0.814833	0.876754
G3UXG8	Atraid	ENSMUSG00000013622	1.06574	1.04836		1.0755	1.00449		0.872768	0.839917
Q8C253	Lgals3	ENSMUSG00000050335	1.23129	1.17529	1.27294	0.860807	0.904108	0.787499	0.973342	0.976799	1.06928
Q99LI7	Cstf3	ENSMUSG00000027176	1.08764	1.05226	1.1103	1.19053	1.16334	1.12994	0.790979	0.812111	0.830836
Q9DAU1	Cnpy3	ENSMUSG00000023973	0.93809	0.959484	0.985316	0.954227	0.873643	0.885766	0.76927	0.816317	0.867088
Q5FW53	Mybphl	ENSMUSG00000068745	0.795404	0.786081	0.870298	0.880795	0.786352	0.838189	0.965501	0.899048	0.957612
A0A140T8P6	Igkv12-46	ENSMUSG00000076564		0.803723	0.953557		1.07051	0.978641		0.976358	0.719612
A0A0R4J217	Dhx34	ENSMUSG00000006019	1.12128	1.30524	0.774452	1.36062	1.26657	0.710464	0.652867	0.57897	1.19444
Q9QUG9	Rasgrp2	ENSMUSG00000032946;ENSMUSG00000106685	0.826421	0.671048		0.762175	0.733361		0.825054	1.01172
Q8VHM5	Hnrnpr	ENSMUSG00000066037	0.890404	0.848546	0.948427	0.929092	0.865399	0.926624	0.908767	0.918138	1.00543
Q9ES83	Bves	ENSMUSG00000071317	1.35896	1.28716	1.22524	1.7939	1.60921	1.3895	1.09892	1.07966	1.13246
E9QM14	Cbll1	ENSMUSG00000020659	0.929327	0.765456	0.83939	0.958416	0.807726	0.815746	0.784194	0.81573	0.841494
P97868	Rbbp6	ENSMUSG00000030779	0.846205	0.88953	0.939512	0.807524	0.863356	0.923112	0.81377	0.885168	0.826153
P47758	Srprb	ENSMUSG00000032553	1.09886	1.12996	1.11082	1.26581	1.2179	1.17062	0.77733	0.754907	0.845296
B1AYU7	Cwc22	ENSMUSG00000027014	1.02876	1.04373	1.17269	0.984071	1.15639	1.2139	0.787349	0.813401	0.82413
Q8C7J6	Kctd12b	ENSMUSG00000041633	0.960837	0.903577	1.0038	1.07603	1.04139	1.09895	1.35231	1.43108	1.50736
G3UWC2	Naalad2	ENSMUSG00000043943	0.918514	0.922404	0.959929	1.12447	1.03205	1.06244	1.37715	1.26434	1.37881
A0A087WQ11	Skp2;AC139209.1	ENSMUSG00000054115;ENSMUSG00000111328	0.70968	1.06697	1.07147	0.688011	1.04271	1.29724	0.568067	0.825671	0.979111
P97872	Fmo5	ENSMUSG00000028088	0.945161	0.944488	1.01006	1.1449	1.0373	1.01303	0.878992	0.983284	1.07166
A0A087WQS2	Bzw1	ENSMUSG00000051223	1.03113	1.04144	1.11254	1.13336	1.07046	1.07409	0.753876	0.786999	0.809062
Q5SQF8	Sap30l	ENSMUSG00000020519	0.826209	0.783826	0.877085	0.878998	0.717627	0.693726	1.16772	0.986909	0.982755
P21447	Abcb1a	ENSMUSG00000040584	0.687826	0.728331	0.662848	0.876697	0.963078	0.78508	0.751677	0.969957	0.870704
Q3TCU5	Tapbp	ENSMUSG00000024308	0.650753	0.794985	0.869477	0.611796	0.962002	1.02631	0.584359	1.00173	1.09439
Q8CHH5	Bicral	ENSMUSG00000036568	0.857175	0.80629		0.922558	0.890497		0.808729	1.03369
Q9D0K1	Pex13	ENSMUSG00000020283	0.929946	0.955775	1.00175	0.969865	0.968947	0.985818	0.754353	0.700911	0.74226
Q9CPU2	Ndufb2	ENSMUSG00000002416	0.684412	0.734265	0.703914	0.853416	0.78551	0.829279	1.09183	1.07374	1.08099
Q99L28	Rsl24d1	ENSMUSG00000032215	0.779385	0.729555	0.829973	0.575906	0.698079	0.811316	0.692568	0.619731	0.825686
P06330	0	#N/A	0.948538	0.904846	0.954687	0.837418	0.852849	0.861407	1.07402	1.07056	1.148
A1A550	Tcf7l1	ENSMUSG00000055799	0.78613	0.793536	0.883223	0.807402	0.768246	0.80628	0.740057	0.826361	0.9418
Q9D6K9	Cers5	ENSMUSG00000023021	1.06332	1.04215	0.996125	1.21648	1.25432	1.09921	0.880187	0.888168	0.849067
B1AQJ2	Usp36	ENSMUSG00000033909	0.809635	0.776112	0.867809	0.697311	0.805027	0.857806	0.617471	0.685837	0.896152
Q64707	Zrsr1	ENSMUSG00000044068	0.882849	0.915461	0.928383	0.830842	0.881637	0.813656	0.948769	0.979797	0.884192
Q9QYG0-2	Ndrg2	ENSMUSG00000004558	0.938913	0.962017	0.881606	1.27035	1.04587	1.06058	1.085	1.0735	1.05072
Q8BGN5	Nipal3	ENSMUSG00000028803	0.866053		1.10864	1.23653		1.18264	0.909037		0.758152
Q3TJM4	Cenpt	ENSMUSG00000036672	0.840835	0.951768	0.956509	0.842767	0.96078	0.969466	0.864551	0.833683	0.919023
O35114	Scarb2	ENSMUSG00000029426	1.04485	1.11611	1.08969	1.5237	1.4194	1.34075	0.985249	1.00626	1.03235
A0A0G2JDE1	Ighv8-12	ENSMUSG00000076731	0.638859		0.697253	0.763288		0.77392	0.80761		1.0835
Q3UHX2	Pdap1	ENSMUSG00000029623	0.946766	0.902474	0.950515	0.779262	0.851909	0.854082	0.837161	0.826068	0.814392
Q3UYV9	Ncbp1	ENSMUSG00000028330	1.16546	1.19331	1.09181	1.43188	1.33884	1.17353	0.77278	0.794863	0.956243
G5E843	Robo1	ENSMUSG00000022883	0.972578	1.00701	0.983091	0.862327	0.887687	0.868948	0.67743	0.727365	0.675408
Q9CXI0	Coq5	ENSMUSG00000041733	0.621678	0.799371	0.699633	0.815253	0.888394	0.813293	1.17242	1.16689	1.19393
A2AJ15	Man1b1	ENSMUSG00000036646	1.12565	1.1056	1.15119	1.20369	1.19788	1.17204	0.852668	0.881342	0.921917
A2AT68	Ttn	ENSMUSG00000051747	1.26246	1.22635	1.25142	1.18631	1.14265	1.1443	0.670974	0.576929	0.797478
E9PVA8	Gcn1;Gcn1l1	ENSMUSG00000041638	1.19032	1.13085	1.1934	1.36438	1.26714	1.22722	0.771657	0.862508	0.879223
E9QLG3	Mga	ENSMUSG00000033943	0.88651	0.823782	0.894076	0.858396	0.742372	0.765287	0.782233	0.839051	0.83343
P97304	Polr1d	ENSMUSG00000029642	0.831053	0.801638	0.823332	0.78266	0.852989	0.777771	0.822958	0.729703	0.799383
P01897	H2-L	NA	0.509535		1.0597	0.548529		1.00043	0.724258		0.772605
A0A286YD34	Sorbs1	ENSMUSG00000025006	0.858483	0.904817	0.997263	0.847236	0.779873	0.737547	1.07861	1.20365	1.22515
Q07231	Zscan21	ENSMUSG00000037017	0.777759	0.626473	0.903894	0.804271	0.625251	0.841839	0.815006	0.6986	0.78128
Q922H7	Rasl11b	ENSMUSG00000049907		1.13741	0.987864		1.29204	0.582308		0.812226	1.43985
A0A2I3BRW0	Spcs1	ENSMUSG00000021917	1.16408	1.08149	1.23413	1.37607	1.27017	1.2542	0.78558	0.783978	0.776628
Q8C2Q8	Atp5c1	ENSMUSG00000025781	0.669816	0.720225	0.731317	0.762065	0.764473	0.732166	1.29649	1.24892	1.29453
Q8CEC6	Ppwd1	ENSMUSG00000021713	0.851356	0.858009	0.922007	0.864357	0.840094	0.87723	0.749564	0.78554	0.813517
Q9JI75	Nqo2	ENSMUSG00000046949	0.868718	0.853241	0.872649	0.904638	0.91341	0.873437	1.01267	0.987003	1.05485
Z4YKM2	Cisd3	ENSMUSG00000078695	0.767443	0.725584	0.785582	0.930903	0.836172	0.846013	1.05828	1.0347	1.19461
Q08879-2	Fbln1	ENSMUSG00000006369	0.780848	0.809129	0.874179	0.797482	0.74061	0.792861	0.627834	0.796473	0.686796
P58771	Tpm1	ENSMUSG00000032366	0.727061	0.725355	0.774674	0.797874	0.78646	0.782988	1.11748	1.08604	1.04125
Q8BL03	Slc25a29	ENSMUSG00000021265	0.738087	0.797124		0.729228	0.876243		0.518502	0.601172
Q9Z0L0	Tpbg	ENSMUSG00000035274	0.88837	0.962831	1.07225	0.882656	1.01869	0.471168	0.622042	0.898216	0
Q641P0	Actr3b	ENSMUSG00000056367	0.804976		0.876071	0.737725		0.590642	0.846919		1.03149
Q8CFZ4	Gpc3	ENSMUSG00000055653	1.19228	1.25862	1.1816	1.07091	1.05137	1.00377	0.870087	0.384285	0.574881
E9PVA2	Rrp8	ENSMUSG00000030888	0.84114	0.896974	0.942098	0.814477	0.791144	0.859967	0.766919	0.716741	0.813421
Q6ZPI0-2	Jade1	ENSMUSG00000025764	0.876808	0.817888	0.933857	0.727855	0.848908	0.820793	0.81749	0.869492	0.930376
D3YZC9	Sf1	ENSMUSG00000024949;ENSMUSG00000106722	0.828018	0.865919	0.895009	0.806746	0.836031	0.836696	0.829023	0.837282	0.876537
Q6PI63	Polr2j	ENSMUSG00000039771	0.838097	0.915104	0.897195	0.878401	0.89258	0.907763	0.859811	0.908301	0.963883
P09036	Spink1	ENSMUSG00000024503	0.977575	0.848596	1.07112	0.857093	0.692454	0.812903	0.554163	0.763907	0.846125
P35802	Gpm6a	ENSMUSG00000031517	1.24768	1.10916	1.09116	1.27631	1.18875	1.27418	0.880052	0.766714	0.695401
Q9JHK5	Plek	ENSMUSG00000020120	0.598814	0.566259	0.582482	0.707281	0.643744	0.602305	0.739838	0.703832	0.73725
Q8BIV3	Ranbp6	ENSMUSG00000074909	1.10872	1.22775	1.16642	0.537891	1.67782	1.25284	0.405687	0.989745	0.940877
Q3UQ17	Zbtb16	ENSMUSG00000066687	0.949069		0.976698	1.9863		1.87636	0.722779		0.79068
A0A0G2JFN1	Rprd2	ENSMUSG00000028106	0.835708		0.952177	0.885992		0.985902	0.912447		0.953247
P60843	Eif4a1	ENSMUSG00000059796	0.945689	0.967954	1.08221	0.945346	0.942835	0.912351	0.798769	0.776032	0.903697
Q8CEE0-2	Cep57	ENSMUSG00000031922	0.872393	0.844859	0.967752	0.980132	0.935145	0.904335	0.920573	0.802925	0.818488
Q9DBB8	Dhdh	ENSMUSG00000011382	0.763455	0.8356	0.753584	0.804999	0.889208	0.802428	0.872379	0.927583	0.920037
[truncated: 7,270 more rows]

## Sheet: Sheet 2
Fatty acid beta oxidation-related protein expression in the heatmap of Fig. 1a (right)
	Normalized Intensity
Gene Symbol	E18.5d			P1d			P7d
Ech1	0.322175	0.397811	0.547941	0.386704	0.403376	0.549921	1.94063	1.75221	1.60331
Acadvl	0.376647	0.425741	0.464093	0.470858	0.479576	0.504517	1.41355	1.30681	1.43359
Hadha	0.475499	0.49011	0.535871	0.530464	0.558004	0.555097	1.53236	1.60099	1.48727
Hadhb	0.456725	0.544084	0.572411	0.558478	0.584793	0.598745	1.55767	1.42172	1.44261
Acaa2	0.531329	0.611559	0.593246	0.573826	0.671524	0.599714	1.53272	1.40013	1.51468
Adipoq	0.67563	0.637965	0.652755	0.870662	0.8595	0.783762	1.50501	1.52076	1.60574
Etfb	0.508646	0.563942	0.575222	0.6266	0.596872	0.598955	1.27267	1.24044	1.29484
Acadl	0.718621	0.662958	0.758516	0.840616	0.751279	0.82644	1.58388	1.58934	1.46454
Acadm	0.6163	0.605813	0.625244	0.685507	0.647463	0.6551	1.28385	1.38702	1.32691
Cpt2	0.483397	0.428147	0.616386	0.525178	0.482004	0.669898	1.11551	1.09725	1.0792
Etfa	0.574154	0.570205	0.58406	0.681984	0.624887	0.619381	1.22517	1.16716	1.29589
Hadh	0.575071	0.606955	0.579483	0.69045	0.665878	0.610422	1.23176	1.18574	1.26043
Acat1	0.6779	0.656692	0.713914	0.822345	0.730427	0.742714	1.40186	1.32007	1.38569
Etfdh	0.493312	0.542688	0.625888	0.584152	0.607383	0.673279	1.13209	1.08043	1.11235
Plin5	0.486681	0.692686	0.830573	0.54348	0.660075	0.880829	1.36759	1.13144	1.32667
Eci1	0.610466	0.592932	0.72251	0.780123	0.647056	0.771924	1.18487	1.07123	1.20527
Acads	0.677418	0.736893	0.711434	0.757368	0.777802	0.724151	1.28842	1.18277	1.28616
Scp2	0.567064	0.619117	0.765775	0.550198	0.551784	0.691824	1.15508	1.11706	1.1186
Echs1	0.667359	0.655097	0.747427	0.754754	0.724657	0.799709	1.10804	1.12366	1.07596
Cpt1A	0.92691	0.952451	0.991383	1.14877	1.05179	1.0817	1.60224	1.3214	1.47797
Cpt1B	0.662054	0.673252	0.726065	0.828705	0.822606	0.805259	1.01852	1.01387	1.05829
Auh	0.629796	0.622962	0.670992	0.651785	0.666365	0.723102	0.937298	0.953787	0.98296
Ivd	0.661415	0.70104	0.711674	0.772931	0.777879	0.755604	0.985905	1.01824	1.02349
Echdc2	0.719129	0.797663	0.616706	0.795483	0.789094	0.643323	0.934554	0.987744	1.02576
Mcat	0.856537	0.871901	0.889012	0.952446	0.930886	0.930274	1.1785	1.1706	1.24979
Amacr	0.698307	0.747574	0.803213	0.696248	0.683082	0.739694	0.973063	0.946438	1.05032
Acad10	0.988211	0.824612	0.610369	0.946316	0.758109	0.597747	1.07203	0.95031	1.02529
Mecr	0.828389	0.840419	0.881831	0.939049	0.838931	0.950577	1.06926	1.00711	1.04223
Echdc1	0.848611	0.919572	0.895191	0.967542	0.926753	0.920468	1.06008	1.08813	1.01647
Acacb	0.929054	0.845767	0.93491	1.08515	1.00339	1.01807	0.99585	1.01761	1.01905
Ehhadh	0.864291	0.896773	0.944022	0.847283	0.881077	0.852501	1.01901	0.984655	1.00666
Acad11	0.682335	0.71634	0.808835	0.684218	0.66759	0.762343	0.684579	0.879769	0.83958
Akt1	1.0452	1.02276	1.11491	1.0751	1.03613	1.06113	1.12946	1.11666	1.21819
Crot	0.978204	0.979828	0.964777	1.02428	0.991878	0.89747	0.958465	0.958046	0.969483
Abcd3	0.894474	0.897727	0.936007	0.909051	0.88384	0.880053	0.888362	0.867237	0.909884
Abcd1	0.93115	0.916017	1.0353	1.0142	0.96836	0.983141	0.867692	0.86708	0.958885
Acox3	0.989165	1.03155	1.0748	1.02494	1.01494	1.09706	0.981336	0.972341	0.921262
Hsd17B4	0.941198	0.852395	0.998593	0.821755	0.741689	0.820557	0.865436	0.761032	0.938313
Acot8	0.878872	0.940616	0.951977	0.789292	0.820452	0.835063	0.717942	0.852431	0.824719
Acat2	0.958095	0.936632	0.952349	1.01605	0.947084	0.867447	0.849468	0.770883	0.826598
Mtor	1.19206	1.07271	1.1509	1.4261	1.20297	1.22244	0.897575	0.875582	0.895445
Irs2	0.830159	0.878922	1.07977	1.05517	0.934324	1.01432	0.662659	0.78698	0.722778
Slc25A17	1.33661	0	1.20794	1.24071	0	1.11217	0.74323	0	0.919738

## Sheet: Sheet 3
Oxidative phosphorylation-related protein expression in the heatmap of Fig. 1b (right)
	Normalized Intensity
Gene Symbol	E18.5d			P1d			P7d
Ndufa4	0.541709	0.576902	0.574127	0.67909	0.649511	0.636306	1.3731	1.33107	1.38125
Ndufv3	0.577077	0.570051	0.578149	0.64122	0.672363	0.611487	1.32473	1.26045	1.40522
Cox6B1	0.553702	0.574171	0.60421	0.6766	0.663817	0.6454	1.2634	1.23167	1.2705
Cox5A	0.591864	0.595997	0.633821	0.688625	0.637727	0.667515	1.28596	1.22834	1.29953
Uqcrb	0.586639	0.621513	0.649979	0.744394	0.725827	0.730818	1.2099	1.15022	1.34218
Cox6A2	0.441539	0.588021	0.548162	0.561043	0.546485	0.635561	1.04749	1.03593	1.00881
Ndufa8	0.677889	0.630228	0.693062	0.726916	0.702277	0.747879	1.28577	1.22385	1.25065
Ndufs4	0.618973	0.639884	0.67726	0.712687	0.687262	0.69627	1.15543	1.18851	1.26957
Uqcrc1	0.616799	0.663052	0.667719	0.728461	0.744056	0.699657	1.18944	1.16883	1.26813
Ndufs5	0.703077	0.632569	0.704619	0.771045	0.730709	0.779594	1.27435	1.21404	1.27472
Cox6C	0.641954	0.666401	0.66619	0.724579	0.753286	0.702484	1.18454	1.19097	1.25894
Ndufa10	0.640811	0.679317	0.709114	0.776082	0.766177	0.767128	1.26069	1.24215	1.22871
Ndufs6	0.659965	0.646836	0.645913	0.69085	0.67276	0.74013	1.23848	1.14437	1.1794
Uqcrc2	0.628969	0.627552	0.643621	0.79503	0.734986	0.724468	1.13732	1.11699	1.19667
Uqcrfs1	0.648703	0.678811	0.737748	0.794825	0.752788	0.815348	1.28561	1.21004	1.2385
Ndufa2	0.656941	0.639876	0.732412	0.759162	0.730908	0.747569	1.21701	1.16437	1.24676
Cox5B	0.640644	0.708248	0.688143	0.747695	0.666092	0.710217	1.19944	1.20621	1.17566
Ndufa7	0.692132	0.689426	0.734823	0.757746	0.767318	0.767914	1.2294	1.20038	1.19483
Uqcrq	0.703897	0.679182	0.709632	0.892065	0.846142	0.836816	1.20932	1.16124	1.21102
Sdha	0.689084	0.738844	0.73936	0.888032	0.859842	0.826248	1.25582	1.17807	1.22449
Cyc1	0.721529	0.710604	0.745828	0.915381	0.839726	0.818663	1.20468	1.16409	1.29679
Sdhb	0.68575	0.710053	0.800793	0.807466	0.802984	0.817497	1.27214	1.20486	1.21681
Ndufa6	0.706629	0.697573	0.699532	0.806602	0.794871	0.780033	1.22185	1.22147	1.08548
Ndufb4	0.703392	0.668696	0.706822	0.840893	0.785391	0.737708	1.15933	1.12769	1.19829
Cox17	0.865112	0.830016	0.939115	1.01153	0.989671	0.96475	1.49476	1.39108	1.50293
Cox7A2	0.807367	0.754057	0.875317	0.952561	0.856281	0.958531	1.38827	1.22971	1.37861
Ndufa3	0.664327	0.645646	0.673159	0.84776	0.759559	0.823522	1.07524	1.0805	1.0966
Ndufb10	0.677176	0.746915	0.719717	0.792666	0.829404	0.799543	1.23798	1.1801	1.0803
Uqcrh	0.618082	0.748064	0.759507	0.721459	0.796296	0.780414	1.11837	1.20297	1.14283
Ndufv2	0.748051	0.698797	0.738249	0.870407	0.756036	0.805722	1.15513	1.18779	1.21773
Ndufb9	0.675818	0.697463	0.736481	0.746434	0.781089	0.789406	1.17629	1.14273	1.11306
Ndufa1	0.810858	0.708881	0.755641	0.590104	1.07418	0.927565	1.16059	1.37155	1.15224
Cox7B	0.554321	0.502398	0.641357	0.579155	0.591306	0.682503	0.859455	0.853355	1.02864
Cox7C	0.530167	0.535987	0.596696	0.62365	0.666473	0.691037	0.839271	0.899084	0.923366
Ndufs1	0.719182	0.701992	0.745854	0.833905	0.80998	0.801753	1.16797	1.13869	1.15912
Ndufb5	0.741433	0.753252	0.780767	0.87137	0.856967	0.843523	1.18801	1.16154	1.27627
Ndufs7	0.641939	0.741555	0.803173	0.83232	0.780705	0.829655	1.18534	1.08178	1.11857
Ndufb7	0.728584	0.648344	0.750115	0.857407	0.846432	0.781041	1.13242	1.02806	1.11485
Ndufs3	0.725275	0.663195	0.693664	0.856447	0.737211	0.797438	0.995342	1.0921	1.09958
Ndufb2	0.684412	0.734265	0.703914	0.853416	0.78551	0.829279	1.09183	1.07374	1.08099
Ndufb3	0.694822	0.666798	0.682447	0.849188	0.782707	0.727576	0.977867	1.01821	1.12403
Ndufs2	0.699636	0.74382	0.775979	0.833539	0.833275	0.834405	1.06119	1.0583	1.07464
Sdhd	0.779511	0.681987	0.690372	0.896965	0.761792	0.795412	1.15523	0.896656	1.0246
Ndufc2	0.805327	0.782881	0.835076	0.906001	0.872591	0.862294	1.12922	1.04008	1.15212
Ndufa11	0.535321	0.619847	0.673057	0.703047	0.690815	0.751809	0.693987	0.750393	0.915189
Cox7A2L	0.981406	0.918	0.934048	0.924629	0.868119	0.90713	1.18393	1.11767	1.18055
Sdhc	0.721223	0.762151	0.766872	1.03108	0.98094	1.00404	0.912256	0.875523	0.962895
Cox11	0.972395	0.925228	0.938258	1.07989	1.01746	1.06801	1.03036	1.11538	1.16127
Lhpp	1.12024	1.16169	1.22861	1.18409	1.16662	1.16618	1.24201	1.27845	1.2582
Atp6V1E1	0.986227	0.925291	1.01057	0.978179	0.984359	0.988899	0.974988	1.01346	1.02336
Atp6V1D	1.03815	1.02662	1.02669	1.03022	0.926911	0.958902	1.00446	0.986551	0.996584
Atp6V1F	0.895771	0.956341	1.05948	0.865241	0.892026	0.967706	0.892996	0.864097	1.0276
Atp6V1A	1.046	0.998421	1.04102	1.05444	1.01127	0.982675	0.951483	0.989527	0.987926
Atp6V1B2	1.01982	1.04087	1.03474	1.07895	1.04495	1.03467	0.93265	0.9493	0.992002
Cox4I2	1.08919	1.06944	1.16245	1.06462	1.1242	1.29711	1.02415	1.03637	0.835997
Atp6V1C1	1.10398	1.10674	1.18285	1.26721	1.27619	1.27457	0.951394	0.984601	1.01471
Tcirg1	1.17817	1.13481	0	1.32109	1.26628	0	1.00821	0.971757	0
Ndufa4L2	1.63042	1.45908	1.51487	1.82898	1.55152	1.40701	1.31244	1.24452	1.32208
Atp6V0D1	1.08515	0.992094	1.1313	1.25339	1.05014	1.16645	0.859497	0.860179	0.937716
Atp12A	1.12408	1.08904	1.03592	1.45712	1.38735	1.16404	0.797718	0.831929	0.781944
Atp6V1H	1.17928	1.31505	1.23768	1.3891	1.41002	1.30061	0.823462	0.859416	0.934432
Atp6V0A2	1.18629	1.21337	1.29595	1.42525	1.36287	1.35821	0.835571	0.88651	0.855006

## Sheet: Sheet 4
Glycolysis-related protein expression in the heatmap of Fig. 1c (right)
	Normalized Intensity
Gene Symbol	E18.5d			P1d			P7d
Pfkl	1.53897	1.52416	1.49655	1.77176	1.65814	1.5353	0.76671	0.761689	0.820327
Pfkp	1.65305	1.53758	1.476	1.8865	1.71632	1.51404	0.79962	0.773827	0.91912
Pgam1	1.16009	1.13955	1.22532	1.24472	1.09995	1.15948	0.669435	0.740242	0.736397
Aldoc	1.5047	1.46833	1.44502	1.56259	1.46433	1.33336	0.876433	0.871948	0.987037
Ldha	1.30656	1.30653	1.35794	1.45611	1.47106	1.43076	0.840559	0.870087	0.918689
Pklr	1.02054	1.08313	1.12389	1.0978	1.01934	1.13714	0.783702	0.767373	0.787856
Hk2	0.878428	0.855685	0.932909	0.990004	0.959272	0.986709	0.679572	0.721824	0.784841
Hk1	1.25899	1.20313	1.2526	1.50017	1.39898	1.37563	1.02119	1.01209	1.02049
Pkm	1.16189	1.03796	1.12585	1.20118	1.07043	1.04533	0.937554	1.04	1.04508
Aldoa	0.992574	1.01291	1.02176	1.06155	0.968006	0.963283	0.938803	0.923223	0.995592
Pgk2	0.774033	0.854989	0	0.853192	0.744724	0	0.762647	0.780209	0
Pfkm	0.844389	0.815011	0.909397	0.883406	1.05182	0.975914	0.896618	0.91646	0.806657
Tpi1	1.12287	1.07931	1.13864	1.18321	1.10241	1.12868	1.12242	1.12668	1.18264
Pgam2	1.01109	1.0173	1.03863	0.984512	1.06242	1.05408	1.19283	1.15827	1.02505
Ldhb	0.958612	0.984326	0.959728	1.12566	1.05459	1.01612	1.06558	1.06482	1.16763
Eno1	0.935826	0.96328	1.04472	0.957344	1.07185	1.11772	1.37621	1.33292	1.17792
Eno2	0.699214	0.800268	0.754677	0.800641	0.89141	0.908862	1.33397	1.07812	1.2797
Pdhb	0.647599	0.721139	0.711747	0.777067	0.77274	0.764547	1.2539	1.16069	1.25786
Pdha1	0.693548	0.646204	0.697836	0.812448	0.740593	0.734669	1.28838	1.24452	1.29817
Eno3	0.738887	0.647373	0.668283	0.81124	0.714083	0.737284	1.39491	1.38082	1.18004

## Sheet: Sheet 5
KEGG Cell cycle-related protein expression in the heatmap of Fig. 1d (right)
	Normalized Intensity
Gene Symbol	E18.5d			P1d			P7d
Bub1	1.11128	0	1.17539	1.0022	0	0.639361	0.511876	0	0.682425
Ccnb1	1.10473	1.12063	1.08765	1.11393	1.08293	1.0217	0.702514	0.562955	0.783646
Atr	1.1358	1.00145	1.15756	0.946371	0.712952	1.03539	0.836496	0.622822	0.762776
Ccnd3	1.08414	0.998727	1.22556	1.10048	0.992066	1.08372	0.69396	0.786907	0.7772
Ccna2	1.13312	1.22769	1.14698	1.21472	1.08296	1.1324	0.849005	0.791575	0.843877
Anapc2	1.23908	1.17693	1.18254	1.39148	1.27505	1.20329	0.823776	0.863746	0.917454
Plk1	0.959336	1.07132	1.02937	1.03782	1.0724	0.982503	0.726097	0.70433	0.828896
Anapc1	1.18545	1.08511	1.22244	1.35369	1.20465	1.26963	0.874885	0.840022	0.890908
Chek1	0.985193	0.940036	1.12336	0.861115	0.793747	0.827312	0.726582	0.739922	0.818682
Cdc27	0.921092	0.931663	1.02591	0.912477	0.87482	0.953503	0.718525	0.692046	0.786366
Cdkn1C	0.5668	0.70222	0.708839	0.471209	0.591313	0.643451	0.372836	0.514949	0.624944
Cdkn1A	0	1.14878	1.09885	0	1.00347	0.956773	0	0.842394	0.894809
Cdk1	0.981534	0.999342	0.980917	1.06032	1.06437	0.955238	0.692629	0.71247	0.886027
Cdk7	0.992859	1.00529	1.065	0.971305	0.963455	0.930533	0.794552	0.761198	0.833229
Stag1	1.10789	1.16957	1.18922	1.33827	1.32584	1.32133	0.877708	0.899322	0.942382
Cdk4	0.86272	0.892511	0.824632	0.854671	0.869699	0.855797	0.680422	0.656368	0.691999
Cul1	1.04748	1.06544	1.12489	1.24505	1.21559	1.22621	0.850397	0.826751	0.889983
Prkdc	1.02542	1.0597	1.16148	1.16001	1.14558	1.26204	0.766513	0.983807	0.846854
Cdc20	0.974901	0.889135	0.997706	0.909621	0.848811	0.851154	0.764408	0.838129	0.702678
Tgfb2	0.728952	0.758307	0.856658	0.679347	0.699245	0.778009	0.582637	0.630926	0.683372
Pcna	0.936678	0.970546	1.02378	0.874978	0.845204	0.81703	0.728466	0.75052	0.898917
Mcm4	0.913677	0.936401	0.979444	0.854352	0.839279	0.891276	0.737815	0.734841	0.852154
Mcm3	0.943529	0.948328	0.981663	0.974544	0.968266	0.98553	0.757464	0.803214	0.821449
Skp2	0.70968	1.06697	1.07147	0.688011	1.04271	1.29724	0.568067	0.825671	0.979111
Rb1	1.18959	1.10018	0	1.3664	1.13664	0	0.928259	1.00678	0
Tfdp1	0.830924	0.910198	1.29102	0.81127	0.797278	1.04477	0.854843	0.862693	0.875932
Sfn	1.06484	1.10302	1.01673	1.02616	1.06497	1.04162	0.908236	0.877005	0.94068
Ywhah	1.14536	1.13858	1.21325	1.23238	1.14548	1.1887	0.99056	0.990636	1.01458
Orc5	0	0.83819	0.933552	0	1.00478	1.00368	0	0.742318	0.776784
Hdac1	0.909904	0.804565	0.976732	0.79746	0.952096	0.919514	0.752186	0.742216	0.822344
Ywhaz	1.04087	1.07983	0.998334	1.09029	1.07577	0.978052	0.89461	0.853343	0.94871
Anapc7	0.963451	0.874572	1.00497	1.0404	0.918738	1.00912	0.813168	0.771957	0.882277
Wee1	1.02121	1.05368	0.980745	0.875003	0.945479	0.953169	0.836552	0.840473	1.00174
Mcm2	0.942425	0.912956	0.906706	0.886382	0.942684	0.837325	0.768763	0.862577	0.811423
Ccnd2	0.811283	0.758803	0.864666	0.737594	0.734977	0.821457	0.682519	0.650847	0.829324
Smad4	0.924287	0.927764	0.966708	0.903167	0.87525	0.894665	0.822905	0.876205	0.897143
Anapc10	0.759327	0.762732	1.09792	0.917272	0.785432	0.710585	0.830353	0.688613	0.907516
Smad3	0.959825	0.869369	1.02821	0.942503	0.882759	0.874793	0.834115	0.930966	0.916902
Gsk3B	1.02411	0.993214	0.97572	1.12358	1.14683	1.10281	0.961651	0.963136	0.946736
Ccnd1	0.828795	0.945544	0.997012	0.809635	0.877651	0.926162	0.904196	0.870014	0.913518
Crebbp	0.953292	0.951045	1.00018	1.01616	0.90121	0.959097	0.93827	0.915292	0.974675
Cdc26	0.869889	0.868617	0.87161	0.92611	0.849098	0.875499	0.84642	0.845879	0.895592
Ep300	0.932788	0.922047	0.995311	0.838538	0.925705	0.94502	0.839232	0.98308	1.01201
Ywhae	0.99201	1.0166	1.06386	1.06395	1.00026	1.04208	1.02628	1.04588	1.05682
Anapc13	0.939498	0.986171	0.939439	0.891715	1.02805	0.867578	0.826426	1.12073	0.971758
E2F3	0.818579	0.826816	0	0.843844	0.839013	0	0.810834	0.866311	0
Rbx1	0.942637	0.951558	0.95317	1.07668	1.0108	0.979813	0.917899	0.976589	1.01163
Smc1A	0.875269	0.888625	0.927719	0.89862	0.879319	0.894339	0.890893	0.936759	0.937631
Tgfb1	0.742152	0.790929	0.800611	0.78791	0.973773	0.898059	0.756795	0.888093	0.760603
E2F4	0.842757	1.02555	0.874498	0.859318	1.07975	0.875898	0.861082	1.10068	0.903568
Mad1L1	0.822124	0.767818	0.912834	0.848681	0.770203	0.861633	0.801011	1.02994	0.871477
Ccnb2	0.991968	1.10255	0	1.01889	1.14053	0	0.85852	1.43925	0
Anapc11	0.966592	0.746614	0.75015	0.928505	0.721984	0.720599	0.847585	0.920071	1.04172
Cdkn1B	0.881794	0.938617	1.00976	0.950356	1.00365	1.02676	1.16468	1.10477	1.14838
Cdkn2C	1.03121	0.917175	1.01882	1.01733	0.999273	1.02199	1.62318	1.50352	1.3132

## Sheet: Sheet 6
Ketone body metabolism-related protein expression in the heatmap of Fig. 2a (right)
		Normalized Intensity
	Gene Symbol	E18.5d			P1d			P7d
GO Ketone body biosynthetic process	Hmgcs2	0.354589	0.368403	0.427399	0.197959	0.276781	0.308388	5.12433	4.71853	4.75974
	Acat1	0.6779	0.656692	0.713914	0.822345	0.730427	0.742714	1.40186	1.32007	1.38569
	Acss3	1.00219	0.914195	1.01704	1.20964	0.934792	1.27146	1.51282	0.97469	1.53823
	Hmgcl	0.87338	0.858895	0.916966	0.938311	0.949764	0.927223	1.14642	1.15781	1.14767
	Bdh1	0.642928	0.676809	0.675013	0.717128	0.753685	0.673667	0.490507	0.51997	0.543807
	Aacs	1.31176	1.28521	1.24687	1.39763	1.33015	1.03736	0.744664	0.822941	1.22862
GO Ketone catabolic process	Kyat1	0.803644	0.768172	0.853992	0.893196	0.819198	0.857971	1.46595	1.36301	1.43438
	Cbr3	0.619822	0.759843	0.806924	0.737131	0.760545	0.704778	1.18096	1.2657	1.29316
	Hagh	1.03297	0.791691	0.837518	1.23417	0.837779	0.834017	1.08036	1.24559	1.25871
	Oxct1	0.702571	0.749447	0.769581	0.771589	0.830106	0.808895	0.990429	0.98575	0.998572
	Pnkd	1.11962	1.16917	1.08657	1.29938	1.19954	1.03831	0.830355	0.904883	0.997781
