# Supplementary material for: Neonatal ketone body elevation regulates postnatal heart development by promoting cardiomyocyte mitochondrial maturation and metabolic reprogramming
Source: Cell Discov. 2022 Oct 11;8:106. doi: 10.1038/s41421-022-00447-6 (PMC9553951; doi:10.1038/s41421-022-00447-6)
Supplement: Supplementary file 4 — Table S3 [file 41421_2022_447_MOESM4_ESM.xlsx]

## Sheet: Sheet 1
Supplementary Table S3. Metabolomic changes in the mouse heart during perinatal period
Abbreviations: Embryonic day 18.5 (E18.5d), postnatal day 1 (P1d), postnatal day 7 (P7d)
	Normalized Abundance
Metabolite Names	E18.5d-1	E18.5d-2	E18.5d-3	P1d-1	P1d-2	P1d-3	P7d-1	P7d-2	P7d-3
Urea	0.000189952	0.000306945	0.000179345	0.000154593	0.000188289	0.000126301	0.000138656	0.000143916	0.000134592
2-Amino-2-methyl-1,3-propanediol	0.000127047	0.000151762	0.000107288	0.000110075	0.000138524	0.000139403	9.47852e-05	0.00011997	9.62927e-05
Dimethylformamide	0.000165233	0.000143335	0.000123774	0.000267907	0.000252364	0.000248912	0.000389446	0.000300235	0.000438087
Glutaraldehyde	3.60236e-05	1.33207e-05	1.85695e-05	2.02624e-05	2.06766e-05	2.27133e-05	1.08468e-05	1.21582e-05	1.07789e-05
Succinic semialdehyde	0.000143934	0.000177635	0.00012188	0.000182095	0.000186928	0.000165766	0.000145094	0.000169151	0.000186099
Diacetyl	2.94713e-05	2.92038e-05	2.55779e-05	3.5716e-05	4.12094e-05	3.8374e-05	2.76798e-05	3.96809e-05	2.0195e-05
L-Alanine	0.00225515	0.0031251	0.00257954	0.00279818	0.00327877	0.00317572	0.00298647	0.00298991	0.00269934
2(1H)-Pyridinone	0.000215989	0.000207089	0.000152089	0.000195487	0.000218296	0.000214518	0.000266587	0.000196409	0.000248027
DL-2,4-Diaminobutyric acid	0.000142608	0.000142916	0.000136646	0.000177885	0.000142254	0.000171737	0.000154394	0.000105983	0.000126645
L-.alpha.-Amino-.gamma.-butyrolactone	5.51708e-05	8.2182e-05	7.29042e-05	7.35598e-05	8.37024e-05	7.5833e-05	7.94128e-05	5.2834e-05	9.9615e-05
Betaine aldehyde	0.000756884	0.00079402	0.000713436	0.000934852	0.000962707	0.000962692	0.000905932	0.000905035	0.000937907
Dimethylglycine	0.00513059	0.00020657	0.000152546	5.28479e-05	0.000104033	5.77933e-05	0.00914221	3.46382e-05	2.34827e-05
Choline	0.00227698	0.00179135	0.00213474	0.00285946	0.00276246	0.0025648	0.00314257	0.00290793	0.00318847
Picolinic acid	0.000162044	0.000135782	0.000108524	0.000136699	0.000137704	0.000138488	0.000153382	0.000131714	0.000154892
L-Serine	6.52023e-05	7.97647e-05	5.51013e-05	5.70271e-05	6.31908e-05	6.55707e-05	5.44896e-05	4.45211e-05	5.70422e-05
Diethanolamine	4.69659e-05	2.23716e-05	3.73617e-05	3.66839e-05	3.63049e-05	4.43016e-05	4.72794e-05	4.74953e-05	4.45722e-05
para-Phenylenediamine	6.19973e-05	6.64686e-05	4.44691e-05	5.02148e-05	8.68425e-05	6.12861e-05	5.45459e-05	6.31719e-05	7.31905e-05
Hypotaurine	2.13764e-05	2.48245e-05	2.44077e-05	3.95238e-05	3.65153e-05	3.77821e-05	4.56775e-05	4.09797e-05	4.65502e-05
Cytosine	0.000499259	0.00061271	0.000458918	0.000484666	0.000474894	0.000427397	0.000755562	0.000675315	0.000786616
Histamine	0.000309959	0.000209991	0.000218592	0.000268343	0.000302267	0.000241784	0.000202579	0.00023888	0.000258459
Uracil	0.00101908	0.00162774	0.00108296	0.000680935	0.000831949	0.00077454	0.00131569	0.00116271	0.00183895
N-Acetyl-L-alanine	4.77686e-05	5.56768e-05	3.29903e-05	4.66419e-05	6.63566e-05	5.73838e-05	3.87849e-06	2.20912e-06	5.20477e-05
Creatinine	0.00254996	0.00331672	0.00264864	0.00250522	0.00377032	0.00255036	0.0020566	0.00210013	0.00228996
epsilon-Caprolactam	0.000108851	0.00019031	0.000160771	0.00024347	0.000241028	0.000227514	0.000239014	0.000260897	0.000237599
N-Methylhydantoin	8.82221e-05	0.000116525	0.000102923	9.76841e-05	0.000130868	0.000118255	0.000122581	0.000111678	0.000100475
Ornithine	4.95711e-05	5.02739e-05	3.96378e-05	4.5764e-05	5.43048e-05	5.00264e-05	4.23084e-05	5.75256e-05	3.66326e-05
L-Proline	4.71386e-05	0.000197606	4.55142e-05	0.000231439	6.83205e-05	6.46764e-05	5.859e-05	5.58537e-05	5.10937e-05
Methyl acetoacetate	2.58357e-05	2.76165e-05	2.42481e-05	2.92645e-05	3.72092e-05	3.00252e-05	4.00305e-05	3.48752e-05	3.92911e-05
Glycine	8.90173e-05	9.55135e-05	7.54015e-05	0.00012093	0.000143331	0.000143437	0.000143803	0.000125233	0.000130519
Guanidoacetic acid	2.44878e-05	2.22593e-05	3.13116e-05	1.8874e-05	3.19577e-05	3.54308e-05	3.31098e-05	3.85687e-05	2.24616e-05
L-Valine	0.00035093	0.000444419	0.000397003	0.000427126	0.000432398	0.000452137	0.000558823	0.000371863	0.000414734
Betaine	0.0633536	0.0821025	0.0700676	0.0714725	0.0636595	0.0652433	0.0493347	0.0407439	0.0444021
Methylmalonic acid	0.000230623	0.000266341	0.000236323	0.000220481	0.000236162	0.000501092	0.000293798	0.000212165	0.000293315
Phenylacetic acid	2.69211e-05	2.73038e-05	2.60143e-05	3.12388e-05	2.76746e-05	3.23032e-05	2.91869e-05	2.86215e-05	4.00337e-05
2-Methyl-3-hydroxybutyric acid	6.44638e-05	5.82197e-05	6.14342e-05	7.97327e-05	8.79833e-05	8.75363e-05	8.94014e-05	8.36143e-05	8.70766e-05
2-Hydroxy-3-methylbutyric acid	2.02713e-05	1.77524e-05	2.44244e-05	2.37412e-05	2.88964e-05	2.0787e-05	2.59534e-05	2.24722e-05	2.42083e-05
L-Threonine	0.000263931	0.000198714	0.000150686	0.000452489	0.000414651	0.000736454	0.000521358	0.000521497	0.000725481
Guanidine	6.12546e-06	5.96216e-06	5.04985e-06	6.77775e-06	7.73419e-06	5.00371e-06	6.58706e-06	7.04304e-06	7.92353e-06
Tyramine	0.00121247	0.00136307	0.00127458	0.00161205	0.00205783	0.00149604	0.00197886	0.00152328	0.00203859
Nicotinamide	0.0858574	0.0690341	0.0588654	0.0910404	0.0829603	0.0743699	0.0947682	0.0787014	0.0926935
Taurine	0.0150864	0.0165021	0.0145394	0.0173737	0.0188295	0.0157735	0.0174847	0.0190458	0.0169031
5-Methylcytosine	3.81807e-05	4.25771e-05	3.41488e-05	2.51669e-05	3.45815e-05	2.62384e-05	7.15723e-05	7.15545e-05	6.73727e-05
1-Methylhistamine	0.000400326	0.000356896	0.000318698	0.000420885	0.000335152	0.000271058	0.00019917	0.000303836	0.000294968
Imidazoleacetic acid	0.000421737	0.000427932	0.000412597	0.000147773	0.000165029	0.000137866	3.61779e-05	3.86101e-05	4.5143e-05
Crotonic acid	6.35553e-05	0.000530603	4.69675e-05	6.56507e-05	6.4569e-05	8.89851e-05	9.05417e-05	6.34986e-05	7.4026e-05
Imidazole	0.000239259	0.00024841	0.000198526	0.000302927	0.000320973	0.000307193	0.000228212	0.000273017	0.000215008
(+-)-Mevalonolactone	0.000618519	0.000356305	0.000390098	0.00046737	0.000337378	0.000253847	0.000752127	0.000416301	0.000384388
.beta.-Homoproline	6.72059e-05	7.44027e-05	6.89149e-05	0.000130049	0.00011812	7.11235e-05	0.000122577	0.000119751	9.34598e-05
D-Pipecolinic acid	1.79557e-05	1.98127e-05	1.51564e-05	2.43453e-05	3.83851e-05	3.46208e-05	3.50131e-05	5.84884e-05	2.44618e-05
Citraconic acid	2.41028e-05	1.14221e-05	1.23038e-05	2.44324e-05	1.39572e-05	3.03563e-05	3.1196e-05	2.92496e-05	2.80246e-05
Phenyllactic acid	2.07189e-05	2.39945e-05	2.03695e-05	2.46072e-05	3.26227e-05	2.44818e-05	2.50321e-05	2.19856e-05	2.69436e-05
Creatine	5.71546e-05	6.18578e-05	5.9476e-05	7.183e-05	7.33089e-05	6.692e-05	8.76967e-05	8.67145e-05	8.97854e-05
L-Leucine	0.000266461	0.000300062	0.000262097	0.00040646	0.000551424	0.000381748	0.000467623	0.000385637	0.000514369
3-Ureidopropionate	2.44249e-05	3.30421e-05	2.57846e-05	2.34055e-05	2.17043e-05	1.88729e-05	2.23868e-05	2.09082e-05	2.51417e-05
L-Asparagine	6.28096e-05	4.96628e-05	5.20667e-05	6.18729e-05	6.07879e-05	7.33482e-05	6.09404e-05	5.12674e-05	6.11639e-05
Butoxyacetic acid	2.65939e-05	2.68294e-05	1.54116e-05	3.71375e-05	4.05242e-05	3.5426e-05	1.22171e-05	1.76577e-05	4.27353e-05
D-Aspartic acid	0.000411427	0.000360416	0.000317989	0.000185788	0.000171916	0.000183838	0.000261565	0.000266569	0.000291406
Adenine	0.00437077	0.00475209	0.00488191	0.00730952	0.00778966	0.00939499	0.00928282	0.00658496	0.00464439
Hypoxanthine	0.00126866	0.0011938	0.000685747	0.000282466	0.000267907	0.000331918	0.000593794	0.000418641	0.000792843
1-Methylnicotinamide	0.00102156	0.000380645	0.000473957	0.00106277	0.00113039	0.00115912	0.0009732	0.000925996	0.00110049
Anthranilic acid (Vitamin L1)	0.000571365	0.00059846	0.000407052	0.000459751	0.000532116	0.000753491	0.000544714	0.00057991	0.000515779
Urocanic acid	0.000115791	0.000194632	0.000110751	0.000103376	0.000103329	0.0001054	1.68578e-05	1.54332e-05	1.70837e-05
N,N-Dimethylaniline	4.31155e-05	4.51765e-05	4.75031e-05	4.52497e-05	5.17067e-05	4.74532e-05	6.20644e-05	5.07818e-05	5.19799e-05
Gaboxadol	0.000896928	0.00120564	0.00081556	0.000791097	0.000948059	0.00067762	0.000272088	0.000293299	0.000374489
L-Histidinol	3.29338e-06	1.31756e-05	1.00771e-05	1.38225e-05	1.41596e-05	9.09849e-06	1.93031e-05	1.54919e-05	1.5661e-05
O-Phosphoethanolamine	6.61894e-05	2.39565e-05	4.13578e-05	6.42452e-05	4.86179e-05	5.94701e-05	6.23722e-05	6.1745e-05	6.33817e-05
1-Aminocyclopropanecarboxylic acid	0.000293119	0.0003431	0.000289418	0.000162383	0.000163564	0.00015152	8.77341e-05	9.49422e-05	0.000106906
Methacholine	0.000173544	0.000187776	2.63266e-06	0.000111539	9.04885e-05	8.16295e-05	5.2511e-05	4.62089e-05	2.42645e-06
1-Aminocyclohexanecarboxylic acid	2.83181e-05	2.55523e-05	6.45778e-05	2.64908e-05	2.9125e-05	2.69158e-05	2.41747e-05	2.57135e-05	2.4982e-05
L-(-)Sorbose	0.00147118	0.00150677	0.00153343	0.00134021	0.00146813	0.00113042	0.00120121	0.00118551	0.000895311
Oxyquinoline	6.96375e-05	0.000102671	0.000110025	6.5158e-05	0.000121938	7.59801e-05	0.000164686	0.000104614	0.000105465
Dihydro-4,4-dimethyl-2,3-furandione	0.000469802	0.000497148	0.00043798	0.000434752	0.000454426	0.000361551	0.000408887	0.000420758	0.000460338
4-Guanidinobutyric acid	0.000221133	0.000155981	0.000164114	0.000244557	0.000289156	0.000219854	0.000257852	0.000227123	0.000228931
(3-Carboxypropyl)trimethylammonium cation	0.0106693	0.0128073	0.0106383	0.00817705	0.00906532	0.00708052	0.00392547	0.00487953	0.00439797
Acetylcholine	0.000167333	0.000154452	0.000141121	0.000202293	0.000215089	0.000195967	0.000130413	0.000204709	8.14709e-05
L-Glutamine	8.83285e-05	6.99459e-05	5.70915e-05	7.27066e-05	6.92779e-05	7.42353e-05	7.73901e-05	8.87921e-05	8.92319e-05
Formylanthranilic acid	5.52658e-05	4.85425e-05	3.92309e-05	6.52598e-05	0.00010228	5.52801e-05	5.081e-05	3.22573e-05	4.35485e-05
L-Glutamate	4.34851e-05	3.51914e-05	3.62201e-05	5.86512e-05	6.12461e-05	5.70369e-05	5.47404e-05	5.90522e-05	6.65921e-05
Anethole	4.22704e-05	5.81972e-05	1.92128e-05	3.97931e-06	3.30089e-05	2.14686e-05	1.94371e-05	1.7723e-05	2.05997e-05
DL-a-Hydroxybutyric acid	0.000724564	0.000788954	0.000862637	0.000922533	0.00102617	0.0010137	0.00131048	0.000928449	0.0013316
trans-cinnamate	2.26337e-05	2.63103e-05	2.32228e-05	2.77361e-05	4.20853e-05	2.90691e-05	2.70441e-05	2.54242e-05	2.82331e-05
Dihydroxyfumarate	1.59773e-05	1.93091e-05	1.78161e-05	1.73658e-05	2.20978e-05	2.00474e-05	1.50794e-05	1.92931e-05	1.67222e-05
L-Methionine	0.000109715	7.31427e-05	8.26733e-05	0.000302389	0.000329903	0.000274204	0.000221168	0.000212207	0.000255603
Triethanolamine	3.19336e-05	1.7147e-05	7.21884e-06	2.45871e-05	2.53497e-05	4.02262e-05	2.60202e-05	2.88552e-05	1.75638e-05
2-Hydroxyadenine	0.000209066	0.000173755	0.000260042	0.000341736	0.00051177	0.000452863	0.00039096	0.000439152	0.000417901
Pyrocatechol	0.000172107	0.000234305	0.000195105	0.000381455	0.000180416	0.000410754	0.00043544	0.000201098	0.000412848
N-Methylanthranilic Acid	7.3003e-05	8.50424e-05	7.04413e-05	7.55672e-05	8.99798e-05	8.12203e-05	0.000100621	7.9022e-05	7.97308e-05
Xanthine	6.81415e-06	9.19079e-06	8.67515e-06	7.32455e-06	8.65397e-06	9.84305e-06	6.39887e-06	8.14275e-06	5.86668e-06
Diaminopimelic acid	3.79905e-05	7.90323e-05	3.05044e-05	1.63021e-05	5.02001e-05	2.9581e-05	1.93949e-05	2.25269e-05	3.48748e-05
L-Histidine	0.000337857	0.000117215	0.000189698	0.000345844	0.000533297	0.000520746	0.000472772	0.000568085	0.000459436
Maleic acid	3.79702e-05	6.68526e-05	4.14862e-05	4.88851e-05	5.02836e-05	4.64983e-05	5.81738e-05	5.25832e-05	4.62831e-05
Phenylacetylglycine	4.06832e-05	3.33937e-05	2.73466e-05	3.22743e-05	7.63209e-05	4.68364e-05	5.48428e-05	4.23604e-05	4.95319e-05
N-Carboxyethyl-.gamma.-aminobutyric acid	9.96684e-06	1.15864e-05	9.79579e-06	1.93254e-05	1.92627e-05	1.49109e-05	2.50114e-05	2.54527e-05	2.66524e-05
D-Glucuronate	0.000364321	0.000444687	0.000330825	0.000269381	0.000271617	0.000299116	0.000360313	0.000263284	0.000455526
Phenelzine	0.000354105	0.000364145	0.000332893	0.000431438	0.00044908	0.000401237	0.000578357	0.000532642	0.000603728
Cyclohexylamine	0.0214126	0.0197802	0.0181096	0.0254578	0.0307405	0.0251174	0.017072	0.0221145	0.0177488
D-Alanyl-D-alanine (D-Ala-D-Ala)	6.90619e-06	3.40761e-05	8.45926e-06	1.1103e-05	8.18787e-06	1.26464e-05	1.33617e-05	9.08561e-06	8.6558e-06
DL-2-Aminoadipic acid	1.67995e-05	2.26769e-05	2.35195e-05	0.0016156	3.49946e-05	3.31248e-05	4.79495e-05	4.08012e-05	3.55942e-05
L-Carnitine	0.000290685	0.000286649	0.00028076	0.000223834	0.000214047	0.000174055	0.000195387	0.000488803	0.00018832
Erythrono-1,4-lactone	8.22157e-06	6.98512e-06	3.75929e-06	6.1503e-06	1.08536e-05	6.68248e-06	8.4378e-06	9.33771e-06	7.71307e-06
4-Hydroxyphenylpyruvate	6.69806e-05	9.01053e-05	7.85246e-05	9.63559e-05	0.000118606	8.39597e-05	0.000114697	0.000100117	0.000104917
Coumarin	1.5119e-05	1.22041e-05	1.22169e-05	2.78352e-05	2.99079e-05	3.1639e-05	1.73957e-05	1.46828e-05	2.07679e-05
2-Phenylbutyric acid	1.11937e-05	9.57871e-06	1.29747e-05	1.45743e-05	1.66475e-05	1.74024e-05	1.44297e-05	1.45898e-05	1.46233e-05
trans-2-Hydroxycinnamic acid	0.000120164	0.000125855	0.000104672	0.000154095	0.000173464	0.000149581	0.000140561	0.000140221	0.000156351
DL-Methionine sulfoxide	7.22514e-05	9.0123e-05	6.81068e-05	7.96824e-05	0.00013964	9.97714e-05	9.0112e-05	6.31866e-05	0.000108962
Atrolactic acid	0.00012905	3.23681e-05	6.43984e-05	0.000215346	0.000138475	0.000170852	0.000147053	0.000135684	0.000173863
(S)-Citramalic acid	0.000150746	0.000214445	0.000154631	0.000140425	0.000180519	0.000129258	0.000130669	0.000124183	0.000129974
L-Phenylalanine	0.000576462	0.000610922	0.000566086	0.0007776	0.000944641	0.000740056	0.00087972	0.000704805	0.000908177
Valeric acid	5.30488e-05	6.09294e-05	4.98166e-05	5.27174e-05	7.42658e-05	5.33123e-05	7.33889e-05	5.85259e-05	6.87462e-05
3-Mercapto-2-butanone	7.62739e-05	7.49977e-05	7.17836e-05	8.80502e-05	9.65938e-05	7.2201e-05	8.67447e-05	8.6829e-05	8.02764e-05
(R)-3-Hydroxybutyric acid	1.73963e-05	1.70815e-05	1.69174e-05	2.63675e-05	2.69481e-05	2.14037e-05	2.65926e-05	2.18482e-05	3.46942e-05
Indoleacrylic acid	1.06594e-05	1.03289e-05	8.84005e-06	1.32193e-05	1.52875e-05	9.65554e-06	1.43789e-05	1.93937e-05	1.63013e-05
6-Hydroxydopamine	8.27515e-06	1.21335e-05	8.46526e-06	9.71868e-06	1.15239e-05	1.04773e-05	8.72993e-06	8.49921e-06	1.02832e-05
3-Methylhistidine	0.00124841	0.000600649	0.000617843	0.00209869	0.00250469	0.00235586	0.0016813	0.00146559	0.00187835
3-Hydroxyanthranilic acid	3.65975e-05	4.72056e-05	2.41326e-05	5.28103e-06	5.67848e-05	3.39084e-05	1.0231e-05	1.71104e-05	4.74555e-05
Azelaic acid	2.76864e-05	3.05039e-05	2.41701e-05	3.01462e-05	2.22561e-05	3.15995e-05	2.32722e-05	3.36141e-05	4.73672e-06
N-Acetyl-L-glutamate	1.03578e-05	1.76752e-05	6.10796e-06	1.01572e-05	1.50063e-05	1.26822e-05	2.02636e-05	1.88474e-05	1.58404e-05
Glycerol 3-phosphate	3.15407e-05	2.23874e-05	2.0728e-05	3.155e-05	5.43706e-05	4.23028e-05	1.92644e-05	5.8377e-05	2.06431e-05
5-Methyl-5,6-Dihydrouracil	1.46837e-05	1.20927e-05	1.09887e-05	1.43029e-05	1.81149e-05	1.67776e-05	1.69256e-05	2.28169e-05	1.53485e-05
L-Kynurenine	4.58957e-05	4.03971e-05	2.62575e-05	2.24341e-05	3.47468e-05	5.68309e-05	5.72815e-05	5.50621e-05	5.52904e-05
Pro-Gly	1.0884e-05	1.27267e-05	1.15896e-05	1.1949e-05	1.55315e-05	1.48243e-05	1.90108e-05	1.29983e-05	1.4646e-05
L-Arginine	3.05248e-05	3.46444e-05	2.96057e-05	2.39954e-05	2.89172e-05	2.13788e-05	2.15182e-05	2.38644e-05	2.10341e-05
N2-Acetyl-L-ornithine	5.44201e-05	4.64826e-05	5.89112e-05	8.78771e-05	8.21012e-05	6.92133e-05	8.12486e-05	7.90688e-05	6.49177e-05
Gly-Val	2.49673e-06	3.70526e-06	3.51394e-06	3.27302e-06	3.29269e-06	4.62103e-06	9.54324e-07	1.86385e-06	5.20727e-06
N-Acetyl-L-aspartic acid	4.81818e-05	4.90183e-05	3.08906e-05	4.89389e-05	4.92015e-05	6.04194e-05	4.02295e-05	5.22739e-05	5.57152e-05
L-Citrulline	0.00043545	0.00044716	0.000347284	0.000384511	0.000469194	0.000491707	0.000338681	0.000518081	0.000308763
epsilon-Captrolactone	9.0914e-05	9.51169e-05	8.25743e-05	0.000100914	0.000140695	9.96013e-05	7.28287e-05	6.72198e-05	6.84827e-05
Mexiletine	0.000728508	0.000220296	0.000355067	0.000796875	0.000637907	0.000574236	0.000674023	0.000676781	0.00104255
beta-Hydroxyisovaleric acid	0.000152438	0.000276266	0.000203384	0.000166769	0.000136748	0.000197831	0.000286758	0.000109613	0.000184022
L-Tyrosine	0.000169452	0.000173775	0.000132699	0.000192794	0.000239761	0.000195429	0.000186145	0.000193939	0.000225938
4-Isopropylbenzoic acid	3.11119e-05	3.9195e-05	3.31254e-05	2.22452e-05	5.24049e-05	5.14462e-05	3.49452e-05	4.47376e-05	7.85231e-05
Niacinamide	3.33151e-05	4.26515e-05	4.31073e-05	5.93878e-05	6.21469e-05	5.60144e-05	6.22057e-05	5.70081e-05	5.675e-05
L-homocysteic acid	1.51947e-05	1.82859e-05	2.67091e-05	6.76971e-06	1.10676e-05	1.60664e-05	1.2671e-05	9.96618e-06	1.34239e-05
4-Pyridoxic acid	3.57385e-05	5.76542e-05	5.84474e-05	0.000220706	0.000366236	0.000149959	2.82029e-05	2.31602e-05	2.7877e-05
4-Pyridinecarboxylic acid	1.08886e-05	1.00902e-05	9.89337e-06	1.44898e-05	1.7134e-05	1.88622e-05	2.04514e-05	2.21367e-05	1.66722e-05
Niacin (Nicotinic acid)	1.43147e-05	1.02323e-05	1.26232e-05	1.70823e-05	2.91801e-06	4.06056e-06	1.32376e-05	1.24577e-05	1.67162e-05
Phosphorylcholine	0.0819266	0.0245991	0.0363477	0.111697	0.079185	0.0965027	0.0938293	0.0982524	0.117959
D-4-Hydroxyphenylglycine	3.87414e-05	3.59879e-05	3.20338e-05	4.11892e-05	3.53313e-05	3.47253e-05	2.46017e-05	2.81661e-05	3.56177e-05
N-Acetylmannosamine	3.93255e-05	3.26198e-05	3.57366e-05	5.32525e-05	5.08109e-05	4.10013e-05	5.41689e-05	5.02984e-05	6.0742e-05
Pelletierine	1.73818e-06	1.80787e-06	2.30394e-06	1.35231e-06	4.10882e-06	2.59265e-06	1.18579e-06	1.49307e-06	2.94383e-06
N-Acetylcadaverine	0.000109076	7.62236e-05	9.19948e-05	7.0302e-05	9.8669e-05	5.5785e-05	6.92443e-05	6.68477e-05	0.000124423
Pro-Ala	0.000108045	0.000110332	0.000101462	0.000114978	0.000145873	0.000115041	0.000136564	0.000122829	0.00015273
DL-Indole-3-lactic acid	0.000608479	0.00060943	0.000561548	0.000831713	0.00094743	0.000674191	0.00110468	0.00115124	0.00136203
Monomethyl glutaric acid	5.9366e-05	7.61518e-05	6.0334e-05	8.82038e-05	8.7963e-05	7.58641e-05	0.000105707	0.000121941	0.000108817
N6-Acetyl-L-lysine	9.63089e-06	4.98198e-06	5.59908e-06	1.10853e-05	7.45575e-06	1.11639e-05	8.49411e-06	1.2251e-05	1.24921e-05
Val-Ala	1.87409e-05	2.70081e-05	2.09872e-05	1.31461e-05	1.85327e-05	1.48169e-05	2.16377e-05	1.34181e-05	3.08932e-05
N.alpha.-Acetyl-L-lysine	3.83206e-05	4.00496e-05	5.52239e-05	4.59194e-05	4.36455e-05	7.33602e-05	3.30174e-05	3.25877e-05	3.89843e-05
L-NG-Monomethylarginine	3.7759e-05	1.5462e-05	8.54884e-06	4.2028e-05	4.15782e-05	3.19071e-05	3.88247e-05	3.85181e-05	4.4717e-05
N6,N6,N6-Trimethyl-L-lysine	0.000845751	0.00103234	0.000942209	0.000853103	0.00106994	0.000792065	0.00117894	0.00113593	0.00109704
L-Pyroglutamic acid	2.74418e-05	4.93826e-06	4.47141e-06	8.00953e-06	8.76376e-06	8.71107e-06	1.22087e-05	9.89526e-06	1.03748e-05
Quinaldic acid	0.000118515	0.000108373	9.82785e-05	0.000108692	0.000119614	0.000112678	0.000180834	0.000136481	0.0001678
L-Arabinose	1.49012e-05	1.46238e-05	9.67095e-06	1.61065e-05	1.72357e-05	1.80945e-05	2.01315e-05	1.91591e-05	2.12125e-05
Diethyltoluamide	3.7201e-05	2.15142e-05	2.595e-05	3.21634e-05	4.02453e-05	4.33565e-05	3.05501e-05	3.46421e-05	2.78615e-05
4-Hydroxybutanoic acid lactone	7.25861e-06	7.45492e-06	7.38663e-06	1.04559e-05	1.64022e-05	1.12843e-05	1.30599e-05	7.67232e-06	1.26226e-05
Caffeine	1.07096e-05	1.19085e-05	1.05841e-05	1.24254e-05	1.13839e-05	1.18035e-05	1.07025e-05	8.76661e-06	1.19896e-05
Ethyl 3-hydroxybutyrate	5.01721e-05	4.91661e-05	4.62089e-05	4.77768e-05	5.1161e-05	4.20491e-05	5.0489e-05	5.51592e-05	5.06929e-05
D-Ornithine	3.58398e-05	8.59388e-05	2.01792e-05	9.71772e-06	2.73688e-05	1.40585e-05	1.18132e-05	5.08259e-06	1.86325e-05
Phosphoglycolic acid	3.62982e-05	2.88606e-05	2.91774e-05	3.96479e-05	3.71824e-05	4.03139e-05	3.28109e-05	4.07691e-05	3.5101e-05
N-Acetyl-L-Histidine	2.85119e-05	1.5526e-05	1.8215e-05	3.54929e-05	3.93212e-05	2.41425e-05	3.18048e-05	4.11149e-05	2.97319e-05
IS	0.0029596	0.0025702	0.00289933	0.00377547	0.00412706	0.00396069	0.00405015	0.00390063	0.00389497
p-CHLOROPHENYLALANINE	3.87525e-05	3.78676e-05	3.95886e-05	4.41198e-05	5.38582e-05	5.75192e-05	3.767e-05	5.54147e-05	5.12541e-05
5-L-Glutamyl-L-alanine	1.006e-05	8.40286e-06	7.57321e-06	1.02533e-05	1.21032e-05	1.24175e-05	9.42477e-06	1.08712e-05	8.11095e-06
3-Hydroxybenzoate	0.000804332	0.000699488	0.000758836	0.00103255	0.00109129	0.0010891	0.00107164	0.00105702	0.00105762
Simazine	0.00010481	8.6348e-05	8.96796e-05	0.000129578	0.000138709	0.000101336	0.000127553	0.000148408	8.05305e-05
Pro-Ser	3.40257e-05	1.83164e-05	3.87912e-05	2.44368e-05	2.86166e-05	2.87077e-05	3.4474e-05	2.63898e-05	2.59048e-05
Ala-Leu	1.53197e-05	2.09343e-05	1.69583e-05	9.89944e-06	1.53789e-05	1.12109e-05	1.44429e-05	1.29744e-05	2.40241e-05
Ile-Ala	1.42918e-05	1.88843e-05	1.3563e-05	9.10937e-06	1.19862e-05	1.37225e-05	1.34816e-05	1.12111e-05	2.43316e-05
Gly-Gln	1.17807e-05	5.17202e-05	4.55073e-05	3.64329e-05	5.26591e-05	3.27389e-05	3.26179e-05	3.24613e-05	2.34684e-05
Acetylcarnitine	0.108118	0.106243	0.120065	0.107543	0.108519	0.0923709	0.0829472	0.0828376	0.0680144
L-Tryptophan	0.000123884	0.000116486	8.66054e-05	0.000181329	0.000229191	0.000131889	0.000235369	0.000291096	0.000311845
Xanthurenic acid	7.09919e-06	3.32655e-06	2.34974e-06	1.19495e-05	1.04501e-05	8.8144e-06	9.7549e-06	1.11264e-05	1.60009e-05
Pantothenol	9.89307e-05	0.000120306	9.249e-05	0.000106628	0.000111486	0.000109779	0.000114941	0.000117687	0.000118117
Glycyl-L-leucine	9.56263e-05	6.34533e-05	5.5593e-05	2.81258e-05	0.000133694	4.01298e-05	0.000125146	0.000116884	0.000118595
2-Hydroxy-3-methoxybenzoic acid	7.50551e-05	5.96214e-05	6.90002e-05	4.84649e-05	2.97716e-05	4.69734e-05	5.43914e-05	4.95895e-05	0.000109737
Ser-Thr	1.15492e-05	1.02601e-05	8.6333e-06	6.22433e-06	1.4115e-05	1.15313e-05	1.26243e-05	1.02788e-05	1.65867e-05
L-Lysine	7.48406e-05	8.58728e-05	9.00133e-05	7.39223e-05	8.76999e-05	6.06083e-05	6.50659e-05	6.56303e-05	5.08062e-05
Dihydrolipoate (dihydrolipoic acid)	3.59131e-05	6.31219e-05	2.35278e-05	6.45016e-06	2.51051e-05	1.29349e-05	2.08466e-05	1.2957e-05	2.99378e-05
Molsidomine	1.92838e-05	2.41031e-05	1.7179e-05	2.28087e-05	1.44735e-05	5.76292e-05	3.76602e-05	3.72458e-05	4.1875e-05
5-Hydroxyindoleacetate	1.36037e-05	1.23996e-05	1.18891e-05	3.66893e-05	2.67695e-05	2.29426e-05	3.11053e-05	4.25273e-05	3.74961e-05
2,2-Dimethyl Succinic acid	2.06579e-05	1.69835e-05	8.66464e-06	2.39211e-05	2.43276e-05	0.000292973	1.38486e-05	1.75826e-05	3.81751e-05
Phosphocreatine	2.52346e-05	5.67525e-06	1.66597e-05	5.12583e-05	8.55522e-05	1.49891e-05	9.57957e-05	0.000135904	1.88211e-05
D-Ribulose 5-phosphate	0.000113456	0.000110107	0.000112979	8.97216e-05	6.91096e-05	0.000100303	0.000109389	9.53152e-05	0.000144236
Pro-Val	2.46375e-05	3.28218e-05	2.1735e-05	1.45793e-05	1.99659e-05	2.13425e-05	1.87992e-05	1.91605e-05	2.57044e-05
sn-Glycerol 3-phosphoethanolamine	0.000114575	7.98109e-05	9.12813e-05	0.000132797	0.000111905	9.90123e-05	0.000127593	0.000133245	0.000141582
Glu-Ser	6.87582e-05	5.23488e-05	5.524e-05	0.000282491	0.000319133	0.000302648	0.000306579	5.87645e-05	0.000304371
Pro-Thr	5.31532e-05	3.9356e-05	4.97998e-05	7.23567e-05	8.13148e-05	6.34172e-05	6.40881e-05	6.05947e-05	5.61208e-05
Val-Val	5.35771e-06	6.5397e-06	5.5489e-06	5.29267e-06	7.43173e-06	7.66955e-06	1.10394e-05	6.05437e-06	1.00997e-05
Thr-Val	2.30479e-05	1.92172e-05	2.18212e-05	7.74538e-06	2.32282e-05	1.58485e-05	1.68467e-05	1.31648e-05	1.59932e-05
Ala-Lys	0.000264575	9.50245e-05	0.000135188	0.000332067	0.000291196	0.000251804	0.000254552	0.000210015	0.000419094
N-Acetylserotonin	4.19668e-05	3.88607e-05	4.79883e-05	5.52157e-05	7.48084e-05	4.95473e-05	5.45967e-05	6.52775e-05	3.95504e-05
Val-Thr	3.82597e-05	5.4428e-05	4.42949e-05	2.56048e-05	3.17836e-05	3.19667e-05	4.4902e-05	3.00424e-05	7.94724e-05
Leu-Ser	2.25093e-05	2.56893e-05	2.22062e-05	2.68132e-05	2.94714e-05	2.36847e-05	1.53693e-05	1.54709e-05	1.31725e-05
Pantothenate	0.00167881	0.00218272	0.0017911	0.00237568	0.00332187	0.00220944	0.00186407	0.00192677	0.00207637
Pargyline	6.64698e-05	7.9501e-05	6.52971e-05	6.75165e-05	8.30289e-05	5.60333e-05	5.97777e-05	5.48767e-05	5.62124e-05
Thr-Thr	9.31353e-06	1.24501e-05	1.02959e-05	7.59516e-06	1.90632e-05	9.12077e-06	1.20077e-05	1.63698e-05	2.30715e-05
Phe-Gly	8.14472e-06	1.27878e-05	9.15298e-06	1.03023e-05	1.40667e-05	1.13316e-05	1.22976e-05	1.16003e-05	1.59202e-05
L-Iditol	2.42423e-05	2.68079e-05	2.59561e-05	2.51009e-05	2.98006e-05	2.28352e-05	2.50141e-05	3.06587e-05	2.42775e-05
Dimethyl sulfone	0.000389032	0.000122311	0.000172902	0.000369764	0.000393599	0.000210239	0.000369922	0.000411455	0.000492559
L-Carnosine	0.000252576	0.000185983	0.000144433	0.00028308	0.00040872	0.000399995	0.00029203	0.000258397	0.000346452
His-Ala	3.6026e-05	4.14162e-05	3.41211e-05	3.08257e-05	3.72625e-05	3.20895e-05	3.53064e-05	2.95897e-05	4.88892e-05
Propoxur	5.33987e-05	6.10444e-05	5.26563e-05	5.67188e-05	5.92084e-05	5.48114e-05	5.78998e-05	5.43906e-05	6.09752e-05
alpha-Guanidinoglutaric Acid	9.16553e-06	1.00486e-05	5.02454e-06	2.35671e-06	6.41297e-06	4.16804e-06	2.76801e-06	2.84066e-06	4.05716e-06
Lys-Val	9.4001e-05	3.24778e-05	4.89553e-05	0.000106598	8.55823e-05	7.65743e-05	8.72408e-05	9.01453e-05	0.000135166
Altretamine	0.000293203	0.000131685	0.000184883	0.00114199	0.000342507	0.00044099	0.00135508	0.000862576	0.000653542
Isopentenyl pyrophosphate	4.12549e-05	4.30524e-05	4.58269e-05	2.7657e-05	1.81609e-05	3.24043e-05	3.60464e-05	2.80746e-05	5.6607e-05
Pro-Met	2.82253e-06	3.47977e-06	3.36263e-06	5.32898e-06	6.00582e-06	5.16289e-06	6.82516e-06	4.96002e-06	7.21592e-06
Ergothioneine	0.000354633	0.000226864	0.000356056	0.000489003	0.000453721	0.000336189	0.000227653	0.00044992	0.000307891
Diphenylamine	1.26207e-05	1.53921e-05	8.57321e-06	6.90074e-06	8.92407e-06	1.12358e-05	1.56261e-05	1.22222e-05	1.2193e-05
Gly-His	0.000272815	0.000233376	0.000159784	0.00017176	0.000178514	0.000139761	0.00016225	0.000142762	0.000173716
3-Hydroxycapric acid	0.000179867	9.69682e-05	3.37473e-06	0.000203891	0.000628716	0.000194421	0.000163294	1.35473e-05	0.000252297
Pro-Asp	0.000442102	0.00037928	0.000374974	0.000502023	0.000476492	0.000420384	0.000443442	0.00051719	0.000516628
Quadrone	7.50188e-05	8.06459e-05	8.48659e-05	1.89318e-05	5.3664e-05	3.91825e-05	5.32708e-05	2.79542e-05	5.68242e-05
Val-Leu	3.5712e-05	5.43767e-05	4.28552e-05	2.54e-05	3.23594e-05	3.58405e-05	3.95347e-05	3.27667e-05	6.21675e-05
Metronidazole	2.00373e-05	1.63427e-05	1.8458e-05	2.40621e-05	2.5981e-05	2.02525e-05	1.69965e-05	2.40004e-05	1.92097e-05
Val-Asn	7.10635e-06	7.88644e-06	7.79872e-06	6.8687e-06	1.35113e-05	1.06279e-05	6.86794e-06	6.59781e-06	1.04249e-05
Val-Asp	1.12201e-05	9.83115e-06	1.1093e-05	5.76601e-06	8.49564e-06	1.04303e-05	8.28228e-06	8.24456e-06	9.877e-06
Thr-Leu	1.55096e-05	2.45355e-05	1.60712e-05	9.70555e-06	1.22878e-05	1.09317e-05	1.52454e-05	1.42979e-05	3.34887e-05
5-Methoxytryptamine	6.26169e-05	5.20852e-05	6.33665e-05	9.57336e-05	8.17129e-05	7.67879e-05	9.53289e-05	5.87317e-05	0.000103931
Cys-Asn	2.49307e-05	3.11396e-05	1.60012e-05	5.40282e-06	1.42111e-05	1.19609e-05	7.78048e-06	6.27676e-06	1.61875e-05
Ile-Ser	0.000691	0.0010174	0.000794554	0.000501878	0.000580017	0.000380452	0.0001514	0.000132613	0.000142141
Phe-Ala	1.31652e-05	1.63524e-05	1.14651e-05	8.98732e-06	9.33252e-06	9.36946e-06	1.08879e-05	1.07668e-05	2.16985e-05
Tyr-Gly	6.56724e-06	5.59312e-06	2.62271e-06	5.01199e-06	5.65969e-06	5.85042e-06	7.28321e-06	2.14749e-06	7.74648e-06
Lys-Lys	3.35091e-05	9.19201e-06	1.67518e-05	1.79642e-05	1.81371e-05	1.88809e-05	1.44087e-05	1.77723e-05	2.90411e-05
myo-Inositol	1.2687e-05	1.3489e-05	1.5332e-05	1.873e-05	1.54956e-05	1.83056e-05	2.56644e-05	1.62444e-05	1.8359e-05
L-Anserine	0.000167719	7.46944e-05	0.000101149	0.000210147	0.000283409	0.000241504	0.000186253	0.000221511	0.000189017
Nname,Clomipramine	8.73964e-05	6.04951e-05	7.84449e-05	0.000106884	9.68311e-05	7.72797e-05	0.000137167	9.87897e-05	0.000120628
Lumichrome	3.61032e-05	5.07163e-05	3.41211e-05	9.44837e-05	6.60021e-05	5.49346e-05	4.75833e-05	2.34461e-05	4.12681e-05
His-Ser	1.16327e-05	1.78327e-05	1.8289e-05	1.32009e-05	7.9294e-06	2.23274e-05	2.07694e-05	1.65204e-05	2.5896e-05
Lys-Asn	0.000104158	5.89008e-05	6.81066e-05	0.000116596	9.84632e-05	0.000104324	7.89271e-05	9.43934e-05	0.000110706
D-Mannose	5.63315e-05	6.48947e-05	6.10657e-05	4.54249e-05	6.09177e-05	4.52262e-05	5.20923e-05	3.66793e-05	6.74529e-05
Cytidine	0.00115095	0.00160363	0.00105115	0.000464013	0.000531956	0.000475728	0.000874955	0.000827749	0.0011296
Pro-Gln	7.82034e-05	8.03354e-05	6.86441e-05	0.000101593	0.000117745	0.000107279	0.000101126	9.98769e-05	0.000100368
Lys-Pro	7.2813e-05	2.54544e-05	2.64544e-05	7.58045e-05	4.77541e-05	4.38894e-05	3.25803e-05	5.88715e-05	8.68238e-05
Pyrrole-2-carboxylic acid	3.63986e-05	3.95132e-05	3.89602e-05	5.50686e-05	5.59708e-05	5.55231e-05	7.09952e-05	5.40964e-05	5.94231e-05
Uridine	0.000167373	0.000203441	0.000154057	9.6736e-05	0.000112538	0.000110098	0.000151855	0.000121688	0.000202766
Indole-3-pyruvic acid	1.9143e-05	3.31085e-05	1.63663e-05	4.30157e-06	1.72586e-05	1.01997e-05	6.806e-06	4.82582e-06	1.01892e-05
3-Methoxy-4-hydroxyphenylethyleneglycol	0.00113073	0.00109775	0.00109916	0.00135984	0.00142178	0.00118605	0.000791967	0.00112515	0.000991467
Pro-Glu	0.000590793	0.0005269	0.000494154	0.000717961	0.000634921	0.000566593	0.000638438	0.000608896	0.000707975
Gly-Lys	2.71125e-05	4.05533e-05	1.97438e-05	1.83594e-05	1.76102e-05	1.25042e-05	1.25205e-05	1.57481e-05	1.39129e-05
Ile-Leu	4.30289e-05	6.30663e-05	5.07873e-05	4.41638e-05	4.77744e-05	5.97569e-05	5.86271e-05	3.88526e-05	6.59591e-05
Val-Gln	1.11848e-05	1.79413e-05	1.36885e-05	9.83768e-06	1.57669e-05	1.21549e-05	2.60151e-05	1.61565e-05	4.29837e-05
Arg-Ala	0.000183634	6.79082e-05	9.91009e-05	0.000185791	0.000206128	0.000175871	0.000165798	0.000148193	0.000255809
2-Methylbutyroylcarnitine	0.000994051	0.0021798	0.00078575	0.000822043	0.00112905	0.000695608	0.000484927	0.000480821	0.000419008
Myristic acid	1.27256e-05	2.9906e-06	1.02437e-05	1.929e-05	2.2957e-05	1.9298e-05	2.15099e-05	2.83792e-05	2.75176e-05
Marmesin	5.01723e-05	4.12614e-05	4.69027e-05	6.66405e-05	6.22768e-05	6.93483e-05	7.5282e-05	5.68891e-05	4.89737e-05
Pro-Asn	1.74184e-05	1.38845e-05	1.56387e-05	5.20854e-05	6.05262e-05	5.91977e-05	3.72795e-05	3.75167e-05	4.84285e-05
Lys-Thr	4.73297e-05	2.4442e-05	3.02745e-05	5.14364e-05	5.53679e-05	9.30461e-05	5.54109e-05	5.2168e-05	6.23771e-05
Thr-Lys	3.07876e-05	2.09273e-05	2.50668e-05	3.29301e-05	3.44449e-05	3.30914e-05	3.42058e-05	2.79559e-05	5.00277e-05
Monoethylglycylxylidide (MEGX)	1.62031e-05	2.84448e-05	1.48178e-05	1.6023e-05	2.12631e-05	1.47784e-05	1.2543e-05	1.23246e-05	1.20581e-05
N-Acetylglutamine	1.01787e-05	2.61735e-06	8.15335e-06	2.8301e-05	2.85923e-05	2.12849e-05	3.90054e-05	3.89397e-05	3.9256e-05
Thr-Glu	6.31489e-05	8.4475e-05	6.66154e-05	5.14746e-05	7.48774e-05	7.68886e-05	6.41702e-05	0.000105322	4.92648e-05
Val-Met	4.67112e-06	4.60126e-06	4.70757e-06	5.0635e-06	5.57577e-06	5.28302e-06	6.55858e-06	5.86324e-06	8.05543e-06
Desipramine	1.24739e-05	1.08166e-05	1.09511e-05	1.28404e-05	1.56017e-05	1.06752e-05	5.73753e-06	6.03008e-06	6.04284e-06
Thr-Met	9.923e-06	1.55712e-05	5.74921e-06	5.52455e-06	1.12237e-05	6.84552e-06	8.51822e-06	6.30941e-06	9.83392e-06
N-(omega)-Hydroxyarginine	3.60188e-05	1.96213e-05	2.45194e-05	2.83112e-05	3.23794e-05	2.27534e-05	1.79356e-05	5.54368e-05	2.26581e-05
Deoxyadenosine	9.71808e-05	0.000103078	0.000102149	0.000188768	0.000213437	0.000201676	0.000270176	0.000290542	0.000252949
5'-Deoxyadenosine	4.10155e-05	2.37482e-05	1.99088e-05	3.04533e-05	2.8727e-05	3.64977e-05	3.04183e-05	2.41441e-05	3.20779e-05
Ile-Cys	7.75067e-05	8.28389e-05	5.83468e-05	7.53238e-05	6.63867e-05	8.62294e-05	7.71486e-05	7.01331e-05	6.75322e-05
Deoxyinosine	2.01329e-05	2.14615e-05	2.01645e-05	3.31707e-05	3.33394e-05	2.57139e-05	6.31999e-05	4.34175e-05	7.56671e-05
5-Amino-4-carbamoylimidazole (AICA)	1.32561e-05	1.41562e-05	1.53355e-05	2.3394e-05	2.61163e-05	2.56609e-05	3.41455e-05	3.51551e-05	3.13377e-05
Ala-Tyr	5.63748e-06	6.24105e-06	5.15186e-06	4.32213e-06	5.06862e-06	4.92762e-06	5.96436e-06	3.8418e-06	9.12508e-06
Phe-Ser	1.27655e-05	1.60153e-05	1.87553e-05	8.20648e-06	9.37732e-06	9.90832e-06	1.20053e-05	1.15242e-05	2.19377e-05
N-Carbamylglutamate	4.75504e-06	7.55237e-06	2.782e-06	3.41994e-06	6.02644e-06	4.45347e-06	4.1332e-06	8.59191e-06	1.12813e-05
10-Hydroxycarbazepine	4.68179e-06	4.57578e-06	5.7584e-06	6.25869e-06	9.66112e-06	5.21602e-06	5.33672e-06	8.42291e-06	1.05385e-05
D-Pinitol	3.28863e-05	2.39673e-05	2.24709e-05	1.24281e-05	4.07231e-05	3.12204e-05	1.54515e-05	1.50655e-05	1.7845e-05
Leu-Thr	1.43028e-05	1.65155e-05	1.63945e-05	1.79988e-05	1.91218e-05	1.53765e-05	1.76978e-05	1.62992e-05	1.63952e-05
His-Val	3.15868e-05	3.47979e-05	3.19913e-05	2.5454e-05	2.7447e-05	3.25682e-05	3.38989e-05	2.8847e-05	6.04899e-05
5-Hydroxymethylcytidine	8.41975e-05	5.4691e-05	4.64628e-05	0.000121979	5.82372e-05	5.36063e-05	0.000124417	9.81983e-05	7.43396e-05
Pinocembrin	9.24497e-06	1.39699e-05	4.22595e-06	5.28509e-06	6.24796e-06	5.1092e-06	5.33147e-06	4.90743e-06	5.21881e-06
His-His	5.29364e-05	6.65016e-05	3.95473e-05	3.09944e-05	4.56186e-05	3.11e-05	2.21624e-05	2.337e-05	2.13495e-05
His-Thr	1.48758e-05	1.62022e-05	1.50372e-05	1.3141e-05	1.58634e-05	1.60398e-05	1.64951e-05	1.3294e-05	2.35676e-05
Glycerophosphocholine	0.110061	0.0908643	0.108535	0.144054	0.136929	0.117738	0.160771	0.14528	0.160368
2'-O-methylcytidine	1.06635e-05	1.03712e-05	9.39725e-06	3.47026e-05	2.74427e-05	3.42854e-05	3.33354e-05	2.9031e-05	2.57539e-05
Ribothymidine	3.73743e-05	2.98897e-05	2.29027e-05	4.36976e-05	3.88551e-05	3.10851e-05	8.45331e-06	1.10503e-05	1.438e-05
Acadesine (Drug)	4.52311e-06	7.35139e-06	5.63368e-06	3.99384e-06	6.3008e-06	5.91267e-06	4.97841e-06	5.52243e-06	6.5929e-06
Kinetin	1.14632e-05	9.31744e-06	1.27084e-05	1.39242e-05	1.36357e-05	1.25056e-05	1.52192e-05	1.64847e-05	1.57803e-05
Leu-Gln	1.47615e-05	2.0264e-05	9.92081e-06	5.49169e-06	1.21883e-05	2.82226e-06	1.57195e-05	3.82171e-06	2.0617e-05
Ile-Lys	6.65788e-06	9.22116e-06	1.24124e-05	1.26763e-05	1.45694e-05	1.64142e-05	2.00168e-05	1.53306e-05	2.16777e-05
D-Glucose 6-phosphate	0.000255886	0.000266328	0.000237026	0.000173202	0.000101846	0.000167964	0.000193214	0.000170949	0.000376117
Ala-Gln	0.000193566	0.00016674	0.00023079	0.00016972	0.000105032	0.000221905	7.82436e-05	0.000233665	0.000134555
D-Biotin	0.00869838	0.00926432	0.00745648	0.00465471	0.00580938	0.00472786	0.00320699	0.0060834	0.00365344
Ser-Arg	1.46551e-05	1.51313e-05	8.33957e-06	1.2841e-05	1.63253e-05	1.21559e-05	1.20366e-05	2.49707e-05	1.15016e-05
Pro-Phe	1.46596e-05	1.76262e-05	1.40981e-05	1.51427e-05	1.49747e-05	1.2064e-05	1.66576e-05	1.62481e-05	2.01802e-05
Ile-Met	7.18358e-06	6.68368e-06	6.19806e-06	8.89419e-06	6.19488e-06	8.69522e-06	8.91546e-06	7.32689e-06	1.21687e-05
3-Methoxy-4-Hydroxyphenylglycol Sulfate	6.71054e-05	8.68156e-05	5.96284e-05	6.33391e-05	7.58565e-05	8.03249e-05	8.73328e-06	7.53871e-05	6.28066e-06
Tetramisole	4.17317e-05	4.13445e-05	6.1209e-05	2.96303e-05	2.72555e-05	2.27612e-05	3.28947e-05	4.06155e-05	2.84969e-05
Tyr-Thr	3.89036e-06	6.58773e-06	5.05182e-06	4.2333e-06	2.69089e-06	3.91815e-06	6.46766e-06	4.5575e-06	5.78382e-06
Oleic acid	9.76855e-05	0.000116001	9.63852e-05	0.000117276	0.000121976	0.000114286	0.000182493	0.000129883	0.000127695
Indolelactic acid	3.07898e-05	3.6535e-05	4.3637e-05	2.75754e-05	2.83704e-05	2.32452e-05	3.49807e-05	3.62831e-05	3.44075e-05
His-Gln	4.49484e-06	5.9848e-06	3.55495e-06	9.61944e-06	3.72828e-06	2.8632e-06	1.11587e-05	9.29424e-06	8.77922e-06
Phe-Thr	5.15777e-05	1.08188e-05	3.43293e-05	1.11401e-05	1.04175e-05	1.30232e-05	2.5974e-05	1.85923e-05	4.06675e-05
Nordihydroguaiaretic Acid	1.92804e-05	2.27166e-05	2.064e-05	2.90645e-05	3.23644e-05	2.262e-05	1.77774e-05	1.58748e-05	1.42818e-05
N-Acetyl-L-tyrosine	3.29435e-05	2.85332e-05	3.62898e-05	2.74075e-06	2.6034e-06	2.27784e-05	2.28797e-05	2.73056e-05	1.82289e-05
Adenosine	0.0710687	0.0623701	0.0932541	0.0402767	0.0430314	0.0378971	0.0496945	0.0567742	0.0369755
Myristoleic acid	2.00039e-05	3.11652e-05	2.50925e-05	4.23246e-05	3.93474e-05	2.89928e-05	5.75095e-05	4.47236e-05	4.26008e-05
Inosine	0.00426706	0.00486506	0.00401211	0.00271874	0.00289087	0.00310274	0.00391254	0.00297876	0.00526522
2'-Deoxy-D-ribose	9.93715e-05	0.000150165	0.000107948	7.60237e-05	0.000162244	0.000138942	0.000206125	0.000229371	0.0001945
His-Asp	1.36718e-05	4.73495e-05	1.26718e-05	6.91548e-06	9.75543e-06	3.46693e-06	8.70501e-06	3.27795e-06	8.0275e-06
Pro-Arg	0.000108649	3.62323e-05	3.97575e-05	0.000137509	0.000116986	9.7631e-05	8.89715e-05	0.000110274	0.000117333
Val-Arg	5.82675e-05	3.42856e-05	4.976e-05	8.61206e-05	9.17648e-05	7.45487e-05	9.07298e-05	7.55329e-05	0.000124445
Arg-Val	2.25959e-05	1.75583e-05	1.94858e-05	2.61384e-05	2.80923e-05	2.62438e-05	2.15538e-05	2.28355e-05	2.92208e-05
Palmitic acid	0.000464806	0.000255389	0.000333411	0.000610511	0.000996107	0.000478611	0.00045087	0.000667201	0.000791467
1,2,3-Benzenetriol	4.04808e-06	6.12868e-06	5.49726e-06	4.83468e-06	8.73936e-06	5.93404e-06	1.07081e-05	6.77438e-06	6.19941e-06
Ser-Lys	6.97584e-05	2.8755e-05	2.2763e-05	7.44692e-05	9.51574e-05	6.20643e-05	7.78509e-05	8.78289e-05	0.000117776
.gamma.-L-Glu-.epsilon.-L-Lys	8.06569e-05	4.98776e-05	5.10144e-05	6.17683e-05	4.37315e-05	5.9898e-05	5.13713e-05	4.68813e-05	0.000115057
Thr-Arg	4.73804e-05	2.98503e-05	3.5155e-05	4.72924e-05	4.85686e-05	4.36072e-05	4.67328e-05	3.54745e-05	6.9409e-05
Lys-Phe	8.0781e-06	7.93987e-06	3.77761e-05	9.6804e-06	1.02782e-05	9.03272e-06	8.54584e-06	6.9147e-06	1.18088e-05
gamma-L-Glutamyl-L-glutamic acid	4.01847e-05	0.000111864	4.55901e-05	2.67126e-05	3.06198e-05	2.79261e-05	2.68757e-05	2.72848e-05	4.76163e-05
Ser-Gln	7.76543e-06	1.86404e-05	7.69098e-06	3.17155e-06	5.53411e-06	3.7736e-06	1.02393e-06	1.8763e-06	5.58294e-06
Phthalic acid Mono-2-ethylhexyl Ester	0.000364959	0.000407015	0.00110025	0.000369859	0.000434093	0.000387712	0.000300882	0.000369858	0.000357569
Phe-Ile	0.000136945	0.000136055	0.00011576	0.000135837	0.000172828	0.000153378	0.000157717	0.00013823	0.000137432
3-Deoxy-2-keto-6-phosphogluconic acid	0.00041628	0.000557022	0.000224545	4.90464e-05	0.000225648	9.9819e-05	6.10763e-05	4.87471e-05	0.000120114
1-Methyladenosine	0.000341614	0.00021289	0.000248217	0.00029846	0.000277758	0.000342377	0.000231323	0.000254179	0.000348461
Chlorpromazine	3.74165e-05	4.27848e-05	3.74288e-05	2.80752e-05	2.89583e-05	2.30588e-05	2.48347e-05	2.19831e-05	1.99967e-05
Ile-Glu	7.74375e-05	6.26357e-05	5.82759e-05	6.18288e-05	5.05772e-05	5.77213e-05	6.9406e-05	6.58566e-05	7.48533e-05
trans-Zeatin	7.77045e-05	4.55698e-05	4.85195e-05	3.81269e-05	2.99659e-05	2.82093e-05	4.92971e-05	4.41269e-05	4.49227e-05
Guanosine	0.000100787	7.51158e-05	8.55719e-05	4.53133e-05	5.31179e-05	4.33499e-05	6.69705e-05	7.97901e-05	6.38585e-05
Ile-Asn	0.000947177	0.000755253	0.000862917	0.00121056	0.00111655	0.00104661	0.00128926	0.00117309	0.00132383
Promethazine	4.60967e-06	4.25667e-06	1.15072e-05	1.80599e-05	3.66566e-06	2.13142e-05	2.08826e-05	1.9227e-05	1.44301e-05
3-Hydroxykynurenine	8.62924e-05	7.73054e-05	8.88521e-05	0.000142601	0.000120331	0.000115874	0.000127707	0.000121464	0.000129331
Glu-His	6.93166e-06	6.44144e-06	9.62317e-06	4.89309e-06	1.17568e-05	7.10389e-06	8.56469e-06	7.89469e-06	1.19634e-05
His-Glu	4.52293e-06	7.47025e-06	9.17729e-06	4.05557e-06	6.48327e-06	1.0471e-05	3.01583e-06	5.89155e-06	3.08818e-06
His-Phe	1.35062e-05	1.57112e-05	1.33478e-05	1.6287e-05	2.12564e-05	1.83225e-05	1.99463e-05	1.82283e-05	2.25706e-05
Glycerol 1-myristate	3.93e-05	5.01603e-05	4.33258e-05	3.49533e-05	3.12788e-05	3.02882e-05	3.58691e-05	3.28582e-05	2.65618e-05
N4-Acetylcytidine	4.03149e-05	5.08285e-05	3.92806e-05	1.97629e-05	2.80347e-05	1.85927e-05	2.20225e-05	1.97734e-05	2.02935e-05
Etomidate	1.60254e-05	1.70115e-05	1.52104e-05	1.59753e-05	1.76968e-05	1.56793e-05	2.35394e-05	2.61082e-05	2.65691e-05
Met-His	2.40685e-05	2.6802e-05	1.46592e-05	6.25495e-06	2.24799e-05	1.08622e-05	1.00387e-05	6.68244e-06	1.97298e-05
Arachidonic Acid (peroxide free)	6.36647e-05	7.55857e-05	6.43702e-05	6.63969e-05	9.51358e-05	8.4134e-05	9.90789e-05	0.000118539	8.1839e-05
Leu-Arg	7.67478e-05	4.86196e-05	6.57545e-05	7.27005e-05	8.82544e-05	7.75592e-05	8.10473e-05	5.44201e-05	0.000113894
Arg-Ile	4.06985e-05	2.78678e-05	2.97517e-05	4.16866e-05	5.15535e-05	4.37985e-05	5.25109e-05	3.46553e-05	5.75596e-05
Heptadecanoic acid	0.000759813	0.000757427	0.000761076	0.000959052	0.00104164	0.000879231	0.00106075	0.00119672	0.00123715
Deoxyguanosine	2.22585e-05	2.69548e-05	1.79901e-05	3.78576e-05	3.27012e-05	2.99869e-05	3.5618e-05	5.6428e-05	4.1752e-05
Arg-Asp	5.67188e-05	4.78975e-05	3.59455e-05	4.89867e-05	3.19594e-05	4.59284e-05	4.76543e-05	3.06891e-05	7.23937e-05
Asp-Arg	4.52408e-05	1.57016e-05	3.3773e-05	4.2292e-05	5.55571e-05	3.7931e-05	3.87541e-05	2.57933e-05	3.71344e-05
Sotalol	1.87814e-05	1.63715e-05	1.5103e-05	9.30953e-06	1.02187e-05	1.21477e-05	6.52916e-06	7.80677e-06	4.93479e-06
Asp-Pro	7.6181e-06	1.00193e-05	1.12855e-05	1.02055e-05	1.17221e-05	7.83153e-06	1.3348e-05	7.5681e-06	6.84795e-06
Argininosuccinic acid	0.000146288	4.89403e-05	0.000123114	5.29084e-05	3.08879e-05	6.62821e-05	4.03984e-05	3.78894e-05	0.000132203
Leu-Val	2.63863e-06	2.71788e-06	1.87902e-06	2.79687e-06	3.28855e-06	3.45188e-06	2.99421e-06	3.56295e-06	2.98508e-06
N-Acetylneuraminic acid	2.64615e-05	1.85616e-05	1.17864e-05	2.43609e-05	1.3655e-05	2.04177e-05	1.59763e-05	1.9911e-05	2.97488e-05
DL-Homocysteine	8.28825e-06	3.93992e-06	6.71368e-06	5.13468e-06	6.25504e-06	5.86465e-06	6.30972e-06	5.61963e-06	3.48772e-06
(-)-Medicarpin	1.44736e-05	1.3823e-05	1.27565e-05	1.854e-05	1.88982e-05	1.73468e-05	1.68821e-05	1.67755e-05	1.88297e-05
Stearidonic Acid	6.31249e-05	0.000108618	7.45219e-05	0.000174908	0.000177468	9.66409e-05	0.000481712	0.000195241	0.00018541
Phe-Glu	1.46976e-05	1.74782e-05	1.51204e-05	1.21929e-05	1.41861e-05	1.47348e-05	1.74951e-05	1.32443e-05	2.68715e-05
Tyr-Ile	1.0975e-05	1.41819e-05	1.26816e-05	1.05354e-05	1.28986e-05	1.27393e-05	1.10406e-05	1.17767e-05	1.51901e-05
16-Hydroxypalmitic acid	8.92544e-05	8.59991e-05	0.000101302	6.20434e-05	6.48548e-05	6.2569e-05	9.16223e-05	0.00010273	0.000100615
cis-9-Palmitoleic acid	0.000168567	0.000274276	0.000190257	0.000529964	0.000490807	0.000271647	0.00155587	0.000587722	0.000556888
Phe-Met	3.97005e-06	5.54204e-06	3.25623e-06	6.5207e-06	4.79988e-06	8.91335e-06	7.30409e-06	5.11337e-06	1.0999e-05
2-Amino-1-phenylethanol	1.88477e-05	2.69545e-05	3.12668e-05	1.8896e-05	1.4785e-05	1.04688e-05	1.01918e-05	8.93941e-06	1.04184e-05
S-Methyl-5'-thioadenosine	0.00221526	0.00687123	0.004757	0.00403226	0.00387879	0.00353827	0.00668522	0.00406996	0.00556111
1-methylguanosine	0.00015603	0.000215508	0.000152659	0.000139286	0.000187765	0.000128595	0.000131584	0.000134737	0.00013374
7-Methylguanosine	5.21889e-06	9.70195e-06	1.16088e-05	9.68445e-06	8.48797e-06	7.99839e-06	7.91043e-06	8.52177e-06	8.93907e-06
Linoleic acid	3.42449e-05	5.25345e-05	5.07691e-05	4.65735e-05	1.79632e-05	3.91047e-05	4.32142e-05	5.42161e-05	5.62236e-05
2'-O-methyladenosine	1.32518e-05	1.30585e-05	2.4796e-05	2.1833e-05	3.27438e-05	1.32708e-05	2.76548e-05	2.05688e-05	2.10588e-05
2'-O-methylinosine	5.75019e-06	5.97559e-06	6.06267e-06	6.36372e-06	5.44241e-06	5.82397e-06	5.94764e-06	5.91007e-06	5.6776e-06
Sphingosine	8.16338e-05	6.00742e-05	6.33967e-05	6.1087e-05	0.000114684	0.000102474	0.000107735	0.000108777	0.000105736
Palmitoyl ethanolamide	0.000211178	0.000189723	0.000172149	6.01901e-05	7.71636e-05	6.02827e-05	7.82325e-05	8.05694e-05	7.72248e-05
L-Norleucine	8.49148e-05	1.8944e-05	1.3561e-05	9.72111e-05	0.000116214	8.89281e-05	0.000122628	0.000111056	0.000127656
Pro-Trp	9.34035e-05	0.000124204	9.89539e-05	5.40294e-05	6.04978e-05	5.89421e-05	9.1264e-05	8.38578e-05	0.000105318
Sphinganine	6.0504e-06	5.80132e-06	5.12091e-06	5.15114e-06	6.8485e-06	1.09403e-05	4.61979e-06	5.49305e-06	6.31509e-06
Lys-Asp	3.57508e-06	3.15721e-06	5.12078e-06	3.88681e-06	5.26995e-06	4.38899e-06	5.40772e-06	4.01781e-06	4.42119e-06
Arg-Gln	8.74136e-05	3.89713e-05	4.22584e-05	9.61416e-05	8.49006e-05	8.57191e-05	0.000136741	7.0948e-05	0.000115248
20-Hydroxyarachidonic acid	0.000119072	0.000121961	9.63676e-05	4.03105e-05	7.59553e-05	4.59346e-05	0.000137441	0.000145948	0.000197342
Arg-Glu	0.000218671	0.00016411	0.000154405	0.000217264	0.00023742	0.000214397	0.000213745	0.000175562	0.000333385
Iminodiacetic acid	0.00027781	0.000205139	0.000212674	0.000164917	0.000124128	0.00016609	0.000218387	0.000265957	0.000163628
N-Acetylaspartylglutamate (NAAG)	9.23615e-05	7.88501e-05	7.40501e-05	0.000137694	0.000122858	0.000113764	0.000156297	0.000151193	0.000179194
Clofibrate	5.74264e-05	4.16995e-05	4.34286e-05	7.29581e-05	6.37725e-05	5.67186e-05	7.75039e-05	7.12917e-05	7.98117e-05
2'-Deoxycytidine 5'-monophosphate (dCMP)	1.13485e-05	8.57709e-06	7.69703e-06	1.73564e-05	1.61841e-05	1.66532e-05	2.23349e-05	1.9353e-05	2.22616e-05
Glutathione	0.000123234	5.69486e-05	7.17114e-05	0.000173229	0.000127488	0.000128139	0.000103954	0.00014104	0.000136789
Tyr-Ser	7.48458e-06	1.10189e-05	7.93746e-06	5.8173e-06	6.65152e-06	8.01457e-06	8.12539e-06	8.22909e-06	1.04371e-05
Tyr-Phe	2.5213e-05	2.67979e-05	2.28726e-05	3.3975e-05	4.14455e-05	3.45066e-05	6.15664e-05	4.52692e-05	8.94343e-05
(4Z,7Z,10Z,13Z,16Z,19Z)-4,7,10,13,1 6,19-Docosahexaenoic acid	0.000120471	9.96967e-05	8.56141e-05	7.79771e-05	7.39969e-05	7.1994e-05	0.000111774	0.000130565	0.000119992
Tyr-Met	0.000136447	0.000105685	0.000134437	9.02068e-05	0.000105803	7.66009e-05	0.000112547	0.00011834	8.65133e-05
N2,N2-Dimethylguanosine	1.67171e-05	2.02028e-05	1.57957e-05	2.99779e-05	3.40977e-05	2.99093e-05	5.02897e-05	5.03599e-05	4.93197e-05
Phe-Phe	1.00897e-05	1.43584e-05	1.25785e-05	1.39958e-05	9.30001e-06	1.26483e-05	2.777e-05	1.37931e-05	1.51805e-05
1-Palmitoylglycerol	0.000276737	0.000386649	0.000254716	0.000164675	0.000177577	0.00018699	0.000252664	0.000189059	0.000189987
Isoimperatorin	8.41172e-06	1.14504e-05	1.15043e-05	1.50733e-05	1.26271e-05	2.34815e-05	2.01951e-05	2.048e-05	1.56281e-05
EDTA	0.000770998	0.000309237	0.00051801	0.000876388	0.000962919	0.000843986	0.000492493	0.001462	0.000629092
Decanoyl-L-carnitine	0.000627885	0.000892518	0.00112473	0.000545997	0.000678114	0.00028524	0.000213436	0.000207981	4.94892e-05
Pristanic acid	0.000148531	0.000188381	0.000158866	0.000237695	0.000258429	0.000210701	0.000256996	0.000314846	0.000336794
D-Xylose	1.01344e-05	1.13388e-05	9.43132e-06	1.91067e-05	1.19077e-05	2.55232e-05	3.20785e-05	2.04072e-05	1.59706e-05
Tyr-His	1.45892e-05	7.58491e-06	1.40518e-05	1.46691e-05	1.5298e-05	1.6619e-05	1.46139e-05	1.5301e-05	2.68779e-05
12-oxo-ETE	4.21821e-05	4.62198e-05	4.34477e-05	2.09702e-05	3.66233e-05	2.50638e-05	4.77444e-05	4.75471e-05	6.49832e-05
Erucic acid	4.59956e-05	2.82473e-05	5.42093e-05	6.15129e-05	7.10475e-05	0.000104281	7.29883e-05	7.63698e-05	7.74537e-05
Fenbendazole	2.05691e-05	1.68094e-05	1.71878e-05	3.87028e-05	2.36827e-05	2.12845e-05	2.39164e-05	2.66499e-05	2.61431e-05
Clopidogrel	0.000103606	4.76587e-05	8.30567e-05	0.00013423	0.000110159	0.000131161	0.000227272	0.000162201	0.00027497
Phe-Arg	4.65092e-05	4.38477e-05	3.46873e-05	3.33796e-05	3.29107e-05	3.71627e-05	3.38921e-05	2.70242e-05	5.97767e-05
Arg-Phe	8.94001e-06	8.36429e-06	8.62937e-06	8.86455e-06	1.32164e-05	1.07995e-05	1.2758e-05	9.17851e-06	1.16828e-05
E-64	3.43365e-06	3.98319e-05	4.47624e-06	4.85846e-06	4.181e-06	4.35908e-06	6.63435e-06	5.5646e-06	8.10629e-06
D-Fructose 1,6-bisphosphate	4.0482e-05	1.84198e-05	2.27018e-05	3.87973e-05	3.28278e-05	5.16049e-05	3.29272e-05	3.06362e-05	4.56926e-05
Cytidine 5'-monophosphate	0.000100558	7.89902e-05	8.47473e-05	0.000102388	8.60608e-05	9.47661e-05	0.000100486	0.000117348	0.000114051
Linoleoyl ethanolamide	7.42172e-05	0.000115787	6.42224e-05	5.08786e-05	6.64981e-05	6.02728e-05	9.36567e-05	7.6397e-05	0.00012514
Uridine 5'-monophosphate (UMP)	0.000222469	0.000169021	0.000181785	0.000252807	0.000243543	0.000247378	0.000237166	0.000264603	0.000254769
Fenofibrate	5.65075e-06	6.24682e-06	7.3339e-06	1.89733e-05	1.66532e-05	1.89974e-05	6.34076e-05	5.70633e-05	6.42663e-05
Eicosapentaenoic acid	2.56169e-05	2.36148e-05	2.43601e-05	1.79286e-05	2.39358e-05	2.38957e-05	3.76802e-05	3.57624e-05	3.28039e-05
N-Oleoylethanolamine	0.000206847	0.000334367	0.000257923	9.52208e-05	0.000124405	0.000111612	0.000126983	0.000126416	0.000137057
L-Fucose	2.55834e-05	2.55728e-05	2.65104e-05	2.41586e-05	4.99909e-05	3.46449e-05	6.61456e-05	3.51643e-05	4.80001e-05
Dopamine	8.55481e-06	1.00675e-05	7.64339e-06	8.02549e-06	1.04027e-05	1.11267e-05	1.41117e-05	1.47882e-05	1.27836e-05
Adenosine 2',3'-cyclic monophosphate	1.03587e-05	1.0564e-05	9.5523e-06	1.04549e-05	1.61311e-05	9.55785e-06	1.13618e-05	1.09473e-05	9.37207e-06
Eicosapentaenoic Acid ethyl ester	2.86129e-05	3.86984e-05	8.4893e-06	2.32263e-05	2.88264e-05	2.46947e-05	6.18515e-05	6.27528e-05	4.91828e-05
2'-Deoxyadenosine 5'-monophosphate (dAMP)	0.000120394	0.000242549	9.20783e-05	0.000270935	0.000227726	0.00026607	0.000293472	0.000294887	0.000312694
beta-Nicotinamide D-ribonucleotide	1.58084e-05	8.45067e-06	9.86182e-06	1.46417e-05	1.77498e-05	1.94676e-05	1.28166e-05	2.40675e-05	1.58215e-05
Primaquine	0.000244885	0.00027738	0.000275585	0.000331865	0.000302207	0.000308499	0.000364879	0.000320598	0.000344328
Arg-Tyr	2.82741e-05	1.49434e-05	2.05918e-05	1.63863e-05	2.07779e-05	2.27192e-05	1.63027e-05	1.66018e-05	2.07413e-05
Erucamide	0.00306807	0.00164725	0.00359267	0.00372817	0.00505341	0.00689936	0.00469556	0.00425843	0.00506537
Norepinephrine	1.58847e-05	1.5237e-05	1.19216e-05	2.01224e-05	1.978e-05	1.71219e-05	2.54915e-05	2.58344e-05	3.06231e-05
Cytidine 5'-monophosphate (CMP)	6.95741e-05	9.32508e-05	3.54008e-05	5.16512e-05	7.77313e-05	8.10367e-05	5.48994e-05	5.01049e-05	5.69111e-05
1-Stearoyl-rac-glycerol	1.02375e-05	1.13705e-05	1.1948e-05	9.78116e-06	1.1336e-05	1.66195e-05	1.79912e-05	1.77015e-05	2.07513e-05
Capecitabine	6.12227e-05	6.3301e-05	5.74507e-05	2.78323e-05	3.39821e-05	3.44641e-05	4.76281e-05	3.95974e-05	6.74368e-05
Ile-Phe	2.64875e-05	2.78971e-05	1.88945e-05	1.26618e-05	1.31684e-05	1.34684e-05	2.15669e-05	1.58831e-05	2.7406e-05
(-)-Usnic acid	5.86333e-05	5.02592e-05	4.88979e-05	5.78995e-05	4.68979e-05	7.32706e-05	5.88664e-05	5.21482e-05	5.52945e-05
Tyr-Pro	0.000140558	8.75185e-05	0.000105014	0.000136358	0.000128457	0.000169541	0.000160269	0.000150516	0.00014549
3'-O-methyladenosine	8.5386e-06	6.68868e-06	5.92206e-06	6.1061e-06	1.13217e-05	0.000129226	7.96962e-06	8.67557e-06	6.66766e-06
Glycylproline	3.29049e-05	2.99353e-05	3.27484e-05	4.11458e-05	4.91291e-05	4.0752e-05	3.53634e-05	3.37068e-05	3.08331e-05
trans-Vaccenic acid	9.70739e-06	1.49147e-05	1.03815e-05	5.99166e-06	3.80632e-06	1.40932e-05	1.9607e-05	9.12478e-06	1.51424e-05
Nalidixic acid	2.09353e-06	2.94261e-06	2.55297e-06	4.61987e-06	7.14168e-06	6.12705e-06	1.86241e-06	6.85664e-06	1.30187e-06
Adenosine monophosphate (AMP)	0.0442649	0.0301751	0.0388802	0.0523641	0.0519077	0.0570628	0.0499388	0.061714	0.0497788
Prostaglandin I2	2.78441e-05	3.69699e-05	3.05803e-05	2.19069e-05	2.64151e-05	2.30996e-05	2.65292e-05	2.59889e-05	3.01787e-05
Jasmine lactone	4.71152e-05	5.77892e-05	4.60079e-05	2.57236e-05	4.03329e-05	3.86151e-05	6.05965e-05	5.58667e-05	5.97845e-05
Phytanic acid	5.8166e-05	4.22315e-05	0.000152872	8.69386e-05	0.000100798	0.000106839	0.000134089	0.000114208	0.000107627
MG(18:2(9Z,12Z)/0:0/0:0)[rac]	9.78158e-05	0.000112565	8.67202e-05	6.07058e-05	8.12452e-05	8.79825e-05	8.40704e-05	0.000101151	9.43531e-05
Tyr-Val	4.29275e-06	3.69494e-06	1.30324e-05	2.61271e-06	3.58924e-06	3.35839e-06	4.00766e-06	4.85175e-06	2.40868e-06
Propoxyphene	0.00820248	0.00220935	0.00386824	0.00917789	0.0071757	0.00641254	0.0076684	0.00723863	0.011886
Trehalose	7.70297e-05	7.48132e-05	6.52115e-05	5.34631e-05	7.78253e-05	5.48995e-05	5.73682e-05	5.8291e-05	6.4803e-05
Pyridoxine	1.11116e-05	1.00112e-05	1.22426e-05	1.05462e-05	1.55672e-05	1.21464e-05	2.21753e-05	1.82269e-05	2.26983e-05
Arachidonoylglycine	5.6415e-05	7.83636e-05	6.42897e-05	3.21763e-05	3.54694e-05	4.32581e-05	6.09439e-05	8.12315e-05	0.000143592
Famciclovir	1.25648e-05	5.3278e-06	1.38438e-05	2.14735e-05	1.95542e-05	1.79581e-05	1.52956e-05	2.03413e-05	2.03482e-05
Guanosine 5'-monophosphate (GMP)	0.000244961	0.000193538	0.000189796	0.000236371	0.000193376	0.000233657	0.000209174	0.00022986	0.000175985
3',5'-Cyclic guanosine monophosphate	0.000103145	0.000106165	8.30965e-05	6.02853e-05	4.22369e-05	5.33485e-05	6.46022e-05	7.08772e-05	0.000124567
Cyclopentolate	3.99648e-05	3.50776e-05	3.73821e-05	4.33544e-05	4.42143e-05	4.03518e-05	6.32902e-05	4.57514e-05	4.33555e-05
Lathosterol	5.3886e-05	9.53351e-05	9.13082e-05	7.85828e-05	7.29911e-05	0.000236458	8.4491e-05	6.07999e-05	6.71778e-05
Tyr-Leu	0.00014537	0.000143431	0.000139731	0.00013325	0.000144411	6.51581e-05	0.000144377	0.000161716	0.000118582
Ser-Ala	1.21075e-05	9.0045e-06	4.9268e-06	5.5852e-06	6.23992e-06	1.552e-05	1.30674e-05	1.5489e-05	1.6357e-05
Arg-Arg	7.05214e-06	3.72296e-06	4.45442e-06	1.0054e-05	8.49676e-06	9.23251e-06	6.30226e-06	9.76442e-06	1.75258e-05
Arg-His	0.000143532	0.000143014	0.000134668	0.000144608	0.000167879	0.000146696	0.000116425	0.000122767	0.000116233
2E-Eicosenoic acid	2.51237e-05	1.59779e-05	5.08202e-06	2.13881e-05	1.99114e-05	2.38306e-05	2.21005e-05	3.52906e-05	2.58016e-05
Pregnenolone	0.000179612	0.000188671	0.000148324	0.000152343	0.000192298	0.000156901	0.000293748	0.000318846	0.000259545
S-Lactoylglutathione	0.000102869	0.000116693	8.10783e-05	0.00011442	8.92921e-05	0.000113206	0.000149291	0.000195233	0.000168151
1-Stearoyl-sn-glycerol	7.58006e-05	9.46409e-05	7.65356e-05	7.57489e-05	9.72442e-05	0.000106021	9.42852e-05	0.0001225	0.000108947
Fluvoxamine	7.23104e-06	7.91115e-06	7.1495e-06	1.21502e-05	7.4014e-06	1.65906e-05	3.93811e-05	2.27398e-05	1.34717e-05
25-hydroxyvitamin D3	0.000117702	0.000142889	0.000126504	0.000174585	0.000203414	0.000179245	0.000166284	0.000194756	0.000163772
S-Adenosyl-L-homocysteine	0.000139938	0.000253963	0.000197754	0.000240073	0.000242584	0.000164921	0.000284293	0.00026992	0.000300999
Desmosterol	5.73133e-05	7.58445e-05	6.38397e-05	0.000117841	0.000101261	0.000141983	0.000102409	9.50162e-05	0.00364327
Cytidine 5'-diphosphate (CDP)	7.47943e-05	5.06871e-05	6.00826e-05	8.68512e-05	9.10967e-05	8.81981e-05	7.54624e-05	7.26061e-05	8.09705e-05
2'-Deoxyguanosine 5'-monophosphate (dGMP)	9.31178e-05	6.43036e-05	5.62216e-05	9.24593e-05	3.99484e-05	7.90628e-05	8.28823e-05	6.66121e-05	0.00017363
Adenosine 3',5'-cyclic phosphate (cAMP)	8.30906e-05	6.92928e-05	8.6257e-05	6.70528e-05	8.11268e-05	3.04926e-05	8.41202e-05	9.49741e-05	6.83843e-05
Dioctyl phthalate	0.001078	0.000181774	0.000124642	0.000159241	0.000207735	9.76059e-05	0.000578424	0.000243883	0.000140159
Adenosine 3'-monophosphate	0.000150053	0.00014235	0.000136645	0.00018335	0.000140315	0.000173469	0.000182815	0.000150154	0.000173978
N1-Acetylspermidine	5.86293e-06	2.91357e-06	1.41349e-06	9.28324e-06	4.50682e-06	5.90035e-06	5.68664e-06	7.24322e-06	3.94952e-06
DL-Vanillylmandelic acid	2.53251e-05	3.62493e-05	1.72877e-05	6.68624e-06	1.32215e-05	1.3215e-05	1.14091e-05	3.18551e-06	4.66565e-06
S-Adenosylmethionine	0.00117585	0.000634532	0.000329922	0.00133161	0.00110843	0.00117074	0.000902481	0.000903477	0.00112123
24,25-Hydroxyvitamin D3	0.000139918	0.000190651	0.000153346	0.000194377	0.000292884	0.000187873	0.000259824	0.000415179	0.000276091
L-Palmitoylcarnitine	0.047185	0.124091	0.11352	0.020788	0.0388552	0.018649	0.0194776	0.0200514	0.00863512
Pentamidine	5.15144e-05	4.83049e-05	4.36202e-05	5.71935e-05	5.34015e-05	5.2305e-05	6.30928e-05	6.15548e-05	6.15926e-05
7-Oxocholesterol	0.000133459	0.000191509	0.00017036	0.000510154	0.000496028	0.00052765	0.000379734	0.00040477	0.000317998
Tyr-Arg	0.000349208	0.000325107	0.000403408	0.000123594	0.00014362	0.0001888	0.000154733	0.000184208	0.000215466
Sebacic acid	0.00044842	4.77569e-06	0.00034327	1.23164e-05	0.000212451	7.53467e-06	0.000254467	0.000349325	1.09149e-05
Triflupromazine	7.84332e-06	5.0955e-06	7.80073e-06	1.95871e-05	1.56985e-05	1.30553e-05	1.59496e-05	1.53308e-05	1.90646e-05
Solasodine	2.27551e-05	3.80896e-05	3.26936e-05	4.60689e-05	7.24924e-05	4.10274e-05	0.000100707	0.000156078	0.000114588
Podophyllotoxin (Podophyllum)	9.7922e-06	7.77529e-06	7.13783e-06	9.83339e-06	1.52733e-05	1.43767e-05	1.47413e-05	2.81411e-05	1.47854e-05
Lithocholic acid	0.000150097	0.000184664	0.000217168	8.89549e-05	8.65574e-05	8.07419e-05	0.000134443	9.02255e-05	0.000149271
Uridine 5'-diphosphate (UDP)	8.73445e-06	1.73883e-05	9.71844e-06	1.47281e-05	1.27688e-05	1.0198e-05	1.36366e-05	1.17855e-05	1.85062e-05
Flurazepam	7.9699e-06	1.13127e-05	7.81508e-06	5.6098e-06	7.52e-06	6.47958e-06	9.11967e-06	7.83021e-06	1.08788e-05
Cholic acid	2.66544e-05	7.83258e-06	8.75071e-06	8.75252e-06	1.44546e-05	1.01582e-05	5.28205e-06	9.70361e-06	5.03402e-06
Adenosine 5'-diphosphate (ADP)	0.000107963	7.26626e-05	9.76713e-05	0.000128915	0.000137387	0.000134875	0.000117975	0.000155514	0.00011332
Stearoylcarnitine	0.0103626	0.013799	0.0152821	0.00775048	0.00902554	0.00678551	0.00535806	0.00396371	0.00321397
alpha-Tocopherol (Vitamin E)	0.00029451	0.000398287	0.000342984	0.000267783	0.000403058	0.000302214	0.000400703	0.000278212	0.00046321
Minoxidil	5.4539e-05	5.23541e-05	6.29625e-05	5.42974e-05	9.08208e-05	6.52231e-05	0.000105167	0.000117807	9.67703e-05
Hexacosanoic acid	2.70285e-05	3.92159e-05	3.1835e-05	4.82181e-05	5.65971e-05	4.53121e-05	8.64623e-05	0.000103429	8.44303e-05
Guanosine 5'-diphosphate (GDP)	1.34352e-05	1.02101e-05	1.28225e-05	1.5051e-05	1.18163e-05	1.53835e-05	1.35948e-05	1.63341e-05	1.59575e-05
25-Hydroxycholesterol	6.10461e-05	7.36023e-05	7.73514e-05	5.48647e-05	6.55493e-05	0.000136069	7.00742e-05	5.35176e-05	6.61127e-05
CDP-ethanolamine	9.06405e-05	7.96637e-05	8.50182e-05	9.88712e-05	9.96646e-05	8.95585e-05	7.58769e-05	8.45996e-05	8.74696e-05
Adenosine 3',5'-diphosphate (PAP)	0.000106117	4.15705e-05	5.39553e-05	4.01612e-05	0.000122069	9.4816e-05	8.56555e-05	5.70681e-05	7.86457e-05
Cyclopamine	9.86098e-06	4.36422e-06	3.58477e-06	7.74582e-06	6.25811e-06	9.62915e-06	7.92515e-06	2.44971e-05	8.02985e-06
1-Palmitoyl-2-hydroxy-sn-glycero-3-phosphoethanolamine	0.000630818	0.000764518	0.000596789	0.000591559	0.000653298	0.000644558	0.00067247	0.000800626	0.000906803
Terfenadine	3.67295e-05	0.000317408	0.000216043	0.000267154	0.000310592	0.000293596	0.000328588	0.000164478	6.68881e-05
Deoxycytidine	7.89196e-05	9.49442e-05	6.25974e-05	6.08691e-05	6.75991e-05	4.40552e-05	0.000158696	0.000206752	0.000237063
Fexofenadine	2.91687e-05	1.18699e-05	1.59926e-05	1.30398e-05	1.01316e-05	1.5758e-05	2.17969e-05	1.30568e-05	2.19932e-05
isocarboxazid	6.49573e-06	9.27892e-06	9.05407e-06	8.0048e-06	6.5384e-06	1.84948e-05	8.81979e-06	5.46287e-06	3.218e-05
1-Stearoyl-2-hydroxy-sn-glycero-3-phosphoethanolamine	0.00051382	0.00055878	0.00052365	0.000523829	0.00059567	0.000627406	0.000650683	0.000703056	0.000791707
Adenylsuccinic acid	1.27153e-05	1.40246e-05	9.15477e-06	1.09786e-05	1.02273e-05	1.80791e-05	1.01372e-05	1.18129e-05	1.29458e-05
Squalene	2.20871e-05	2.92714e-05	1.02448e-05	8.24305e-06	9.94198e-06	8.07242e-06	2.08331e-05	1.22407e-05	1.38947e-05
Cytidine 5'-diphosphocholine (CDP-choline)	0.000279177	0.000126694	0.000218245	0.000648828	0.000758347	0.000716759	0.000549123	0.000617025	0.000627219
1-Eicosatrienoyl-sn-glycero-3-phosphoethanolamine	9.4555e-05	0.000177576	9.70836e-05	0.000109148	0.000130754	0.000125793	0.000151412	0.000201919	0.000155214
1-Myristoyl-sn-glycero-3-phosphocholine	3.39586e-05	2.8541e-05	2.39435e-05	2.39871e-05	2.90821e-05	3.38578e-05	3.03483e-05	3.78942e-05	4.08372e-05
1-Stearoyl-2-hydroxy-sn-glycero-3-phosphocholine	6.48183e-05	0.00012904	7.31854e-05	8.08508e-05	0.000113928	8.6806e-05	9.55616e-05	0.000102554	7.53177e-05
Maltotriose	0.000163227	0.0002278	0.000144657	0.000126453	0.000152453	9.14344e-05	0.000145347	0.000144528	0.000283507
1-Stearoyl-sn-glycerol 3-phosphocholine	0.020911	0.0247913	0.0169632	0.0165775	0.0247804	0.0238034	0.0203903	0.027765	0.0278186
Taurocholate	3.36114e-05	3.37768e-05	4.00778e-05	1.65335e-05	4.24302e-05	2.03115e-05	1.56132e-05	1.53275e-05	1.12408e-05
1-Palmitoyllysophosphatidylcholine	6.52192e-05	8.03069e-05	7.47366e-05	2.58585e-05	3.40877e-05	3.23665e-05	3.28471e-05	4.42623e-05	3.57496e-05
N-Palmitoylsphingosine	2.1017e-05	2.49716e-05	4.06561e-05	1.97579e-05	3.02234e-05	0.000133566	3.94642e-05	1.80168e-05	2.41565e-05
.alpha.-L-Glu-L-Asp	3.61555e-05	3.18528e-05	4.86111e-05	2.08629e-05	1.94841e-05	1.3704e-05	2.33318e-05	3.02096e-05	1.69634e-05
Tyr-Ala	0.000127304	0.000112789	0.000195138	6.32249e-05	7.17395e-05	4.22262e-05	6.93512e-05	9.83929e-05	5.52939e-05
1-Oleoyl-sn-glycero-3-phosphocholine	0.00690092	0.00682804	0.00810786	0.00299508	0.00537058	0.00376379	0.0070597	0.00896906	0.00896574
Cer(d18:1/18:1(9Z))	3.70248e-05	4.05861e-05	4.9926e-05	3.31807e-05	2.81947e-05	0.000168001	4.96275e-05	2.83796e-05	4.30929e-05
1-O-Octadecyl-sn-glyceryl-3-phosphorylcholine	8.74346e-06	2.25145e-05	1.5737e-05	2.0527e-05	2.75797e-05	2.2175e-05	3.56257e-05	3.85103e-05	2.34712e-05
1-O-(cis-9-Octadecenyl)-2-O-acetyl-sn-glycero-3-phosphocholine	0.000201954	0.000272188	0.000221714	0.000109447	0.00017844	0.000143013	0.000155162	0.000186682	0.000178506
ADP-ribose	8.8137e-05	9.55974e-05	0.000102711	9.84341e-05	9.35265e-05	8.61821e-05	7.16571e-05	0.000103683	8.45665e-05
N-Stearoylsphingosine (Ceramide C18)	2.82212e-05	9.56546e-06	1.22257e-05	2.63571e-05	1.80601e-05	3.95042e-05	1.00894e-05	1.60225e-05	1.57499e-05
Retinol (Vitamin A)	4.86851e-05	8.54426e-05	7.98013e-05	0.000130998	0.00015312	0.000177168	9.66575e-05	0.000106401	9.11548e-05
Uridine 5'-diphosphoglucuronic acid (UDP-D-glucuronate)	1.33703e-05	1.72181e-05	1.40299e-05	9.59791e-06	1.04326e-05	1.12564e-05	1.32954e-05	1.33091e-05	8.48668e-06
Biliverdin	1.71765e-05	1.91386e-05	2.00324e-05	2.50362e-05	4.40534e-05	3.59932e-05	4.56284e-05	4.5785e-05	5.20833e-05
UDP-D-Galactose	3.84296e-05	2.5671e-05	2.99489e-05	4.22047e-05	5.21226e-05	4.26155e-05	4.72902e-05	6.33741e-05	3.86075e-05
Geranylgeraniol	9.50524e-05	9.47315e-05	9.03548e-05	7.6227e-05	0.000111092	0.000119149	0.000127757	8.85689e-05	0.000127134
Stearic acid	0.00010399	0.000107661	8.96408e-05	0.000110289	0.000136693	0.000166275	0.000124702	0.000155289	0.00014339
UDP-N-acetylglucosamine	0.000252127	0.000222933	0.000187831	0.000316745	0.000389005	0.000306058	0.00033039	0.000356793	0.000330629
Glutathione disulfide	0.000155566	8.77332e-05	9.04142e-05	4.09184e-05	0.000124726	0.000120946	0.000124654	0.000129135	0.000135902
Cytidine monophosphate N-acetylneuraminic acid	2.55136e-05	1.94271e-05	2.17189e-05	3.03061e-05	3.14431e-05	2.96565e-05	3.14027e-05	3.77897e-05	3.86982e-05
1-Stearoyl-2-arachidonoyl-sn-glycerol	0.00168035	0.00196806	0.00194729	0.0026678	0.00241218	0.00645847	0.00331056	0.00221678	0.00306296
N-Lignoceroylsphingosine	3.92762e-06	4.84041e-06	1.13156e-05	4.7422e-06	7.51494e-06	4.41679e-05	1.00428e-05	1.32399e-05	1.38213e-05
Nicotinic acid adenine dinucleotide (NAAD)	0.000316829	0.000177847	0.000172698	0.000502129	0.000928469	0.000510678	0.000253686	0.00101885	0.000250366
Nicotinamide adenine dinucleotide (NAD)	0.000317382	0.000180964	0.000184046	0.000508501	0.000912414	0.000457006	0.000266484	0.0010243	0.000236534
Reduced nicotinamide adenine dinucleotide (NADH)	5.35272e-06	5.03249e-06	5.36387e-06	6.92807e-06	1.10552e-05	9.68088e-06	5.3018e-06	1.80769e-05	5.78342e-06
Stachyose	3.84726e-05	4.90481e-05	3.0496e-05	3.04106e-05	3.24834e-05	2.03649e-05	2.95283e-05	3.45225e-05	6.34172e-05
Inosine 5'-monophosphate (IMP)	2.1218e-05	2.40293e-05	6.91735e-06	6.23688e-06	6.45619e-06	7.29209e-06	8.19583e-06	9.04014e-06	1.10247e-05
1-Palmitoyl-2-oleoyl-sn-glycero-3-phosphoethanolamine	0.000112434	0.00013165	0.000158073	0.000243619	0.000265876	0.000926602	0.000221948	0.00012679	0.00017425
Sphingomyelin (d18:1/18:0)	9.17747e-05	0.000114039	0.000134364	6.27114e-05	6.77942e-05	0.000893475	0.000114865	0.000104152	9.39778e-05
PC(16:0/16:0)	0.0041578	0.00430618	0.00451699	0.00730742	0.00735758	0.0303787	0.00817285	0.00624815	0.00673261
Diadenosine triphosphate	5.0386e-05	3.06071e-05	4.15607e-05	5.77956e-05	6.02348e-05	6.92845e-05	5.66275e-05	6.36616e-05	5.32206e-05
Nicotinamide adenine dinucleotide phosphate (NADP)	1.66703e-05	1.09429e-05	1.25886e-05	1.89095e-05	2.22593e-05	2.22606e-05	1.34672e-05	3.07973e-05	1.1064e-05
Thioetheramide-PC	0.00108511	0.0230176	0.016329	0.000752187	0.00332349	0.00198767	0.00286144	0.00665119	0.00134652
Flavin adenine dinucleotide (FAD)	0.000109429	9.02011e-05	9.65496e-05	6.9922e-05	0.000108372	5.71294e-05	9.72106e-05	0.000131422	4.57856e-05
N-Docosanoyl-4-sphingenyl-1-O-phosphorylcholine	4.09332e-06	2.23175e-05	5.20962e-05	8.61519e-06	2.23978e-05	0.000212603	4.13195e-05	5.05717e-05	2.40492e-06
N-(15Z-Tetracosenoyl)-1-.beta.-galactosylsphing-4-enine	1.06169e-05	1.39109e-05	1.92072e-05	1.40478e-05	1.97791e-05	1.69885e-05	2.10114e-05	1.2532e-05	1.40345e-05
1,2-dioleoyl-sn-glycero-3-phosphatidylcholine	0.0143723	0.0125443	0.0119293	0.0117353	0.0132624	0.012918	0.0124884	0.012314	0.0122946
Acetyl coenzyme A (Acetyl-CoA)	2.42546e-05	1.74326e-05	1.78448e-05	1.48584e-05	2.15711e-05	1.59518e-05	1.55103e-05	3.11635e-05	1.13308e-05
N-Tetracosanoyl-4-sphingenyl-1-O-phosphorylcholine	7.49228e-06	2.7401e-05	4.6652e-05	1.63737e-05	3.04651e-05	0.000354729	3.72302e-05	2.75243e-05	1.51941e-05
PC(20:5(5Z,8Z,11Z,14Z,17Z)/20:5(5Z,8Z,11Z,14Z,17Z))	2.06373e-05	1.73248e-05	1.55946e-05	3.47954e-05	2.93012e-05	2.2703e-05	2.77022e-05	3.06785e-05	2.76089e-05
1-Stearoyl-2-oleoyl-sn-glycerol 3-phosphocholine (SOPC)	0.0058912	0.00464516	0.00468923	0.00544946	0.0063864	0.00555477	0.00573094	0.00580482	0.00574842
Maltopentaose	1.95824e-05	6.27175e-06	6.73963e-06	1.40432e-05	1.32358e-05	1.16937e-05	1.55726e-05	1.65825e-05	3.03881e-05
2-Oleoyl-1-stearoyl-sn-glycero-3-phosphoserine	7.05847e-05	7.37971e-05	3.7717e-05	7.7938e-05	8.92277e-05	7.2336e-05	9.19163e-05	0.000107125	9.67639e-05
1-Palmitoyl-sn-glycero-3-phosphocholine	4.8091e-05	0.000103902	7.2021e-05	6.79832e-05	0.000108936	0.000121893	7.59713e-05	0.000135649	8.85858e-05
Palmitoyl CoA	6.91324e-06	1.00773e-05	7.78485e-06	5.70831e-06	7.79775e-06	6.65236e-06	4.76723e-06	8.55777e-06	2.91164e-06
Oleoyl-CoA	1.65481e-05	2.00554e-05	1.83352e-05	9.15817e-06	1.17948e-05	1.07797e-05	6.27972e-06	1.44618e-05	3.88648e-06
Dihydroxyacetone	0.000115234	0.000147486	0.000127736	4.56851e-05	0.000102688	7.23399e-05	5.43431e-05	6.25943e-05	0.000106575
Glyoxylate	0.002246	0.00325965	0.00182145	0.000145458	0.0015834	0.00183964	0.000511495	0.000770572	0.00225037
Propionic acid	0.00028597	0.00046122	0.00052402	0.000428918	0.000322903	0.000729768	0.000485596	0.000436577	0.000348859
Acetohydroxamic acid	0.000169745	0.000370209	0.000307638	0.000301197	0.000292713	0.000395119	0.000393724	0.000364574	0.000428095
DL-lactate	0.00831998	0.00985488	0.00863453	0.0191955	0.0254723	0.0193815	0.0153078	0.0138137	0.0147987
Phenol	1.85698e-05	3.1792e-05	1.35789e-05	2.56591e-05	1.94877e-05	2.94433e-05	2.62234e-05	2.6298e-05	2.63988e-05
DL-Homoserine	4.19767e-05	4.95944e-05	3.15106e-05	1.29616e-05	4.23397e-05	2.54506e-05	1.75762e-05	2.09066e-05	4.60721e-05
Malonic acid	7.37397e-05	9.1872e-05	6.8609e-05	5.0756e-05	0.000103158	4.76698e-05	0.000144895	0.000128124	0.000148819
2-hydroxy-butanoic acid	2.26438e-05	4.48878e-05	2.85962e-05	8.00715e-05	0.000104068	7.82545e-05	0.000220189	0.000162573	0.000146693
D(-)-beta-hydroxy butyric acid	8.43594e-06	7.67414e-06	1.03095e-05	5.66278e-06	5.97793e-06	6.82107e-06	5.17979e-06	6.91568e-06	9.03237e-06
Maleamic acid	0.000114884	0.00010915	9.19019e-05	7.1299e-05	6.25008e-05	6.91213e-05	0.000100576	8.16759e-05	9.67488e-05
Succinate	0.000467758	0.000539888	0.000479811	0.00082656	0.00107742	0.000919138	0.000392084	0.00100618	0.000311251
Benzoic acid	0.000141911	0.000187273	0.000223419	0.000160911	0.000161413	0.000161464	0.000161046	0.000138227	0.000144746
Thymine	0.00032067	0.00057548	0.000356533	0.000125399	0.000134012	0.000115114	0.000415094	0.000300573	0.00046052
Beta-Alanine	2.86466e-05	4.03066e-05	2.02802e-05	1.94841e-05	3.03377e-05	9.35917e-06	1.82873e-05	3.1102e-05	2.2698e-05
Ammelide	2.78117e-05	2.34374e-05	2.24356e-05	3.65871e-05	3.68983e-05	2.97773e-05	4.12736e-05	3.28017e-05	3.46098e-05
2-Furoic acid	7.31598e-05	8.38373e-05	3.40898e-05	4.00304e-06	6.20875e-05	3.181e-05	6.66692e-06	7.71243e-06	4.00902e-05
L-Pipecolic acid	4.52345e-05	5.36846e-05	3.50562e-05	0.000102595	0.000142971	0.000105401	4.47272e-05	4.11315e-05	4.98181e-05
Hydroxyproline	2.06694e-05	3.015e-05	2.15173e-05	3.97754e-05	4.22459e-05	3.10286e-05	3.77517e-05	4.46122e-05	4.21382e-05
Hydroxyisocaproic acid	5.22497e-05	0.00010069	4.58027e-05	9.40743e-05	0.000206887	9.46021e-05	0.000104921	7.1572e-05	7.32524e-05
L-Aspartate	0.000137743	0.000224816	0.000143306	0.000147881	0.000122356	0.000114308	0.000755128	0.000124602	0.000141544
L-Malic acid	0.00058315	0.000535167	0.000568592	0.000642339	0.000581122	0.000658793	0.000701775	0.000614336	0.000684384
Dithiothreitol (DTT)	9.6959e-06	1.10252e-05	4.4959e-05	8.8355e-06	9.62957e-05	5.86979e-05	1.41316e-05	2.97824e-05	2.8591e-06
L-Threonate	0.00143495	0.000524762	0.000684679	0.000595665	0.000489308	0.00125594	0.00133213	0.00121236	0.00094063
L-Cysteine	1.78936e-05	0.00016072	5.30623e-05	1.61092e-05	8.04173e-05	3.68164e-05	2.33143e-05	1.25558e-05	1.01969e-05
Acetyl phosphate	0.000191605	0.000179914	0.000234041	0.000130802	0.000130693	0.0001583	3.28288e-05	0.00014462	0.00025367
2-Oxoadipic acid	0.00941102	0.003333	0.00449184	0.00863527	0.00869551	0.00547792	0.00929607	0.00973719	0.0114578
5-Hydroxymethyluracil	1.8567e-05	1.71049e-05	1.0052e-05	7.40989e-05	1.17525e-05	8.19638e-06	7.73051e-05	6.48534e-05	1.13256e-05
Barbituric acid	0.000121965	0.000164071	0.000173534	0.000198389	0.00020217	0.000172954	0.000300017	0.000214958	0.000305651
alpha-ketoglutarate	0.000133585	0.000126405	0.000112291	0.000207649	0.000222921	0.000197892	0.000216723	0.000196949	0.000205171
Adipic acid	9.80497e-06	1.24095e-05	1.0769e-05	2.99591e-05	3.08927e-05	3.47259e-05	2.81262e-05	2.04699e-05	1.99703e-05
D-Arabinono-1,4-lactone	0.000186242	0.000209632	0.000150018	0.000243151	0.000211728	0.000188711	0.000239134	0.000224024	0.000210726
(S)-2-Hydroxyglutarate	8.35294e-05	9.69524e-05	9.21185e-05	7.83853e-05	8.10958e-05	0.000101339	0.000108913	7.61779e-05	0.000105077
Mevalonic acid	2.56208e-05	2.38972e-05	2.07221e-05	2.50133e-05	3.20218e-05	2.74092e-05	3.35736e-05	3.50272e-05	2.56047e-05
Cyanuric acid	1.48208e-05	1.2008e-05	1.67632e-05	4.82902e-06	5.40393e-06	7.39077e-06	9.06891e-06	8.5949e-06	5.71975e-06
Ribitol	0.000374073	0.000430755	0.000397495	0.000485231	0.000490042	0.000504743	0.000554787	0.000445592	0.00048543
3-Hydroxyisovaleric acid	2.55703e-05	4.22203e-05	2.41659e-05	1.63928e-05	1.66731e-05	1.11164e-05	2.40274e-05	2.18299e-05	2.42559e-05
Allantoin	0.000721365	0.00106046	0.000730353	0.000372959	0.000429257	0.000266434	0.000228811	0.000183159	0.000205526
(R)-2-Hydroxycaprylic acid	7.42953e-06	9.02469e-06	8.19953e-06	7.09209e-06	7.20888e-06	6.44085e-06	8.75939e-06	6.64708e-06	7.23398e-06
Glucosamine	7.99534e-05	0.000117868	7.10939e-05	0.000138527	0.000148354	8.4911e-05	8.14402e-05	0.000102982	9.26955e-05
Theobromine	9.26422e-05	0.000101075	7.57021e-05	8.59166e-05	8.47139e-05	6.82997e-05	8.87947e-05	9.31443e-05	9.78741e-05
D-Fructose	3.34645e-05	2.66056e-05	1.11767e-05	2.31237e-06	1.86244e-05	8.36693e-06	4.97564e-06	4.10935e-06	1.30905e-05
Ethosuximide	5.00336e-05	5.39873e-05	5.42298e-05	5.75223e-05	7.41992e-05	6.93244e-05	7.44367e-05	7.03564e-05	6.491e-05
D-Sorbitol	2.85387e-05	3.14615e-05	2.39722e-05	6.22861e-05	9.79759e-05	6.48861e-05	8.43514e-05	6.65994e-05	5.79592e-05
Pyridoxal (Vitamin B6)	5.82374e-05	5.04943e-05	4.87904e-05	4.96682e-05	7.08282e-05	6.93951e-05	5.84873e-05	6.36776e-05	6.51261e-05
Uric acid	7.72901e-05	8.63542e-05	7.28504e-05	0.000122427	0.000128358	9.76525e-05	0.000108154	7.67086e-05	7.5456e-05
3-Guanidinopropanoate	0.000766367	0.000631154	0.000603242	0.000941616	0.00102695	0.000920216	0.000843053	0.00116374	0.000798774
O-Acetyl-L-serine	6.77492e-05	3.9314e-05	5.53654e-05	6.18423e-05	6.37011e-05	6.40224e-05	6.10422e-05	7.50908e-05	5.79226e-05
Capric acid	0.000704866	0.000726182	0.000828324	0.000237459	0.00082985	0.00027291	0.000825076	0.000279865	0.000259042
cis-Aconitate	0.000184757	0.000252586	0.000211234	7.1483e-05	2.63626e-05	0.000264643	4.88355e-05	0.000204158	0.000239588
Dihydrouracil	0.000622505	0.00076861	0.000352263	0.000107991	0.000460209	0.000272996	0.000218976	0.000202569	0.000331329
N-Acetylaspartate	2.62762e-05	2.78966e-05	6.24055e-05	1.39361e-05	2.48876e-05	2.85193e-05	2.87742e-05	2.46466e-05	4.3857e-05
Fosfomycin	0.000390761	0.000435841	0.000370652	5.60589e-05	0.000476135	0.000201926	0.000533659	0.000446163	0.000486079
1,2-Diacetylhydrazine	8.95991e-06	9.80146e-06	7.76695e-06	8.76485e-06	1.03918e-05	8.99975e-06	7.79383e-06	8.01439e-06	1.57255e-05
N-Formylmethionine	4.31828e-05	4.25689e-05	3.82338e-05	4.63318e-05	0.000138703	9.66532e-05	6.76516e-05	7.46684e-05	0.000128522
Indole	3.10264e-05	2.37401e-05	1.7903e-05	9.67608e-06	3.29744e-05	2.00095e-05	1.36971e-05	1.56981e-05	3.31476e-05
L-Gulonic gamma-lactone	2.21396e-05	2.50488e-05	1.5249e-05	1.88692e-05	2.16961e-05	1.61898e-05	2.03618e-05	1.01151e-05	1.24294e-05
Cyclohexylsulfamate	7.90694e-05	0.000188208	0.000134399	5.7273e-05	0.000127699	6.05545e-05	0.000108318	0.000142143	8.72868e-05
Caffeic Acid	0.000188217	0.000250613	0.000111499	0.000228877	0.000104237	0.000135508	0.000163776	0.000234903	0.000108588
CITIOLONE	3.72386e-05	4.92497e-05	4.59073e-05	4.91571e-05	3.59415e-05	2.7618e-05	5.48054e-05	5.3964e-05	4.83602e-05
Acamprosate	0.000267349	0.000346036	0.000125986	9.36092e-05	0.000291174	0.000126228	0.000127431	0.000145681	0.0001846
Hydroxyphenyllactic acid	6.40521e-05	0.000119721	6.08534e-05	8.34568e-05	9.48163e-05	7.12827e-05	7.41377e-05	6.37039e-05	6.38727e-05
Saccharin	0.000186525	0.000159969	8.10362e-05	7.95936e-05	0.000167287	0.000148889	0.000130481	0.00020328	0.0001436
DL-2-Phosphoglycerate	0.000111959	2.03797e-05	3.17552e-05	0.000107693	8.01358e-05	9.43066e-05	5.89748e-05	9.04076e-05	0.000100875
L-Cysteic acid	3.47144e-05	1.03128e-05	1.72277e-05	7.63112e-06	1.20681e-05	2.49083e-05	2.85863e-05	2.01254e-05	2.70085e-05
alpha-N-Acetyl-L-glutamine	5.01833e-05	6.8452e-05	2.83462e-05	2.64081e-05	4.59089e-05	2.7015e-05	4.06306e-05	3.22206e-05	3.42321e-05
N-Acetyl-DL-methionine	3.21792e-05	4.07938e-05	4.30719e-05	5.67501e-05	5.6604e-05	5.47414e-05	8.59259e-05	7.04025e-05	9.61683e-05
Propionylglycine	5.86497e-06	9.26252e-06	3.11213e-06	5.80034e-05	6.07161e-05	6.02194e-05	6.7274e-05	6.58478e-05	6.72835e-05
D-Galactarate	0.000281564	0.000180617	0.000320205	0.0008814	0.000220146	0.000518766	0.000725101	0.000449777	0.000253942
Citrate	0.000174749	0.000233547	0.000142477	0.000127933	0.000218276	0.000209258	0.000132188	0.000135352	0.000240562
Isocitrate	4.77042e-05	2.52973e-05	1.24237e-05	6.17812e-06	1.66929e-05	4.28732e-05	1.52504e-05	2.56486e-05	1.49072e-05
Oxaloacetate	0.000230879	0.000280434	5.0091e-05	1.76998e-05	7.35399e-05	6.8615e-05	1.93732e-05	2.5172e-05	0.000104088
Quinate	2.34513e-05	3.26708e-05	2.64396e-05	2.92049e-05	3.09344e-05	3.21905e-05	3.67235e-05	3.96205e-05	3.15535e-05
D-galacturonic acid	6.02908e-05	5.94086e-05	4.92816e-05	4.98814e-05	5.272e-05	4.26877e-05	7.40156e-05	5.71225e-05	6.29012e-05
Galactonic acid	8.73232e-05	5.51405e-05	8.98161e-05	0.000133536	0.000101697	0.000123822	9.78914e-05	9.84952e-05	0.000103875
1,3-Dimethyluric acid	3.39844e-05	3.29858e-05	2.62706e-05	3.81411e-05	3.9034e-05	2.3735e-05	4.12377e-05	3.3371e-05	4.3862e-05
D-Erythrose 4-phosphate	0.000154846	0.000149028	0.000164845	0.000110214	6.33824e-05	0.000172798	0.000121611	8.53199e-05	0.000202479
Dodecanoic acid	0.00499725	0.00502769	0.00371633	0.00197135	0.00170514	0.00117069	0.00301006	0.00255431	0.00241194
Aklomide	3.44012e-05	4.91844e-05	1.6718e-05	4.12498e-06	2.46078e-05	2.54946e-05	1.26176e-05	5.29886e-06	1.98538e-05
Dicamba	7.02651e-05	6.95663e-05	5.56108e-05	7.67859e-05	0.000103803	4.76476e-05	9.54872e-05	9.94085e-05	0.000105234
Phenylpropionylglycine	3.11653e-06	8.27733e-06	3.03829e-06	3.73309e-06	2.1727e-06	3.11589e-06	6.15522e-06	5.44207e-06	3.62551e-06
D-Ribose	0.000390419	0.000458183	0.000506231	0.000207055	0.000204651	0.000143475	0.000283152	0.000252697	0.000354516
3-Indolepropionic acid	6.25409e-05	8.21292e-05	3.75874e-05	4.02658e-06	7.3819e-05	3.27466e-05	0.000205795	6.89087e-06	4.78831e-05
Indoxyl sulfate	0.00013243	0.000103628	3.93481e-05	4.99832e-05	0.000101861	5.28137e-05	0.000152985	0.000131111	0.000112532
m-Chlorohippuric acid	0.000202694	0.000199666	0.000229004	7.37201e-05	8.5874e-05	5.59887e-05	0.000113411	8.97631e-05	0.000145151
Serotonin	3.45793e-05	3.98652e-05	3.10836e-05	3.77443e-05	4.2697e-05	3.61815e-05	4.00615e-05	3.36893e-05	3.96985e-05
O-Phospho-L-threonine	0.000121817	0.00016115	6.86236e-05	2.56696e-05	0.000132764	4.67442e-05	2.95042e-05	3.52849e-05	0.000100792
3-Hydroxydodecanoic acid	0.000272396	0.000274204	0.000320373	0.000138014	0.000169523	0.000132127	0.000293069	0.000252565	0.000272068
Glucosaminic acid	2.02203e-05	2.17484e-05	1.85682e-05	5.94447e-05	2.80207e-05	2.49982e-05	3.21767e-05	3.45956e-05	3.2041e-05
N,N-Bis(2-hydroxyethyl)glycine	3.27211e-05	3.40297e-05	3.14793e-05	2.71394e-05	2.90276e-05	2.47331e-05	3.22594e-05	3.58852e-05	2.74543e-05
D-Quinovose	3.07062e-05	3.69812e-05	4.78645e-05	6.95467e-05	0.000109085	6.44413e-05	8.07667e-05	6.55817e-05	5.92462e-05
Sedoheptulose	1.56201e-05	9.51341e-06	1.23173e-05	9.87407e-06	1.29127e-05	1.08705e-05	6.41191e-06	1.0455e-05	9.6087e-06
Phosphoenolpyruvate	0.000497411	0.000586953	0.000611768	0.000369894	0.000238558	0.000378218	0.000507614	0.000242273	0.000692812
Zoxazolamine	6.53341e-05	5.48182e-05	1.48844e-05	4.45386e-06	2.69861e-05	3.22881e-05	2.84159e-05	1.05901e-05	5.14738e-05
2'-Deoxyuridine	0.000900983	0.00155618	0.000915822	0.0003883	0.000657952	0.000330764	0.00157011	0.00104162	0.00121746
N-Tris[hydroxymethyl]methyl-2-aminoethanesulfonic acid [TES]	5.41145e-06	0.000314788	0.000390869	0.00109138	0.000391969	0.00115736	0.00333299	0.00244417	0.00234189
Dihydroxyacetone phosphate	0.000583416	0.000474537	0.000543047	0.000371557	0.000230459	0.000393628	0.000412107	0.000343321	0.000647854
2-keto-D-Gluconic acid	3.01944e-05	4.20272e-05	2.39856e-05	1.62291e-05	2.21009e-05	1.10662e-05	6.61113e-06	1.58228e-05	1.81293e-05
Homoveratric acid	0.00015823	0.000183248	0.000209328	9.18192e-05	0.000155726	8.70595e-05	6.48847e-05	0.000134479	0.000183282
Confertifoline	0.000126263	0.000133744	0.000122178	0.000223092	9.75682e-05	0.000141396	0.000246178	0.000141449	0.000168224
N-carbamoyl-L-aspartate	5.32284e-05	7.71872e-05	5.48581e-05	2.72311e-05	2.80912e-05	2.55731e-05	5.09815e-05	3.23424e-05	4.70722e-05
Thymidine	1.43609e-05	1.06413e-05	1.16961e-05	2.59474e-06	1.17291e-05	9.51917e-06	1.47631e-05	1.66306e-05	1.34829e-05
Pentadecanoic Acid	0.00152155	0.00133106	0.00139038	0.00217488	0.00176485	0.00191573	0.00246868	0.00200402	0.00214404
L-Fucose-1-phosphate	7.53732e-05	5.39277e-05	4.71623e-05	9.80067e-05	6.19367e-05	6.83093e-05	8.96677e-05	0.00010883	0.000122699
3,3',4,5'-Tetrahydroxy-trans-stilbene	0.000136187	4.90167e-05	5.59891e-05	9.47249e-05	7.85116e-05	6.46479e-05	0.000163683	0.000134968	0.00010603
Helenalin	3.95697e-05	3.16169e-05	3.09966e-05	3.8069e-05	4.09695e-05	3.43579e-05	3.72338e-05	4.08003e-05	4.07578e-05
alpha-hydroxy myristic acid	0.000390637	0.000386126	0.000448272	0.000394159	0.000367201	0.000305364	0.000582728	0.00052268	0.000465014
3-Phosphoserine	7.6098e-05	6.47091e-05	8.25771e-05	4.10358e-05	3.42583e-05	4.77743e-05	5.8314e-05	4.43523e-05	9.54498e-05
Bufexamac	1.95734e-05	2.65901e-05	2.33054e-05	2.65377e-05	3.13695e-05	2.33384e-05	1.48548e-05	1.71374e-05	1.64334e-05
Stavudine	4.10772e-05	5.79138e-05	3.22629e-05	9.54519e-05	0.000151107	7.62069e-05	7.17514e-05	7.61555e-05	5.16713e-05
Floxuridine	1.22193e-05	1.55582e-05	8.07176e-06	6.03234e-06	1.41843e-05	1.16117e-05	1.05809e-05	1.06537e-05	3.35853e-05
D-Neopterin	1.92236e-05	6.09618e-05	5.20916e-05	2.23156e-05	1.49832e-05	1.87661e-05	2.76032e-05	1.80882e-05	1.26254e-05
Daidzein	4.14868e-05	6.45776e-05	5.28922e-05	1.696e-05	4.47681e-05	1.77757e-05	8.71162e-05	6.06335e-05	6.35874e-05
Primidone	0.000143857	0.000131421	8.86437e-06	0.00017428	9.81695e-05	0.000204741	0.000177392	0.000253925	7.83411e-05
6-Phospho-D-gluconate	9.30856e-05	9.43488e-05	9.92083e-05	6.19766e-05	4.52697e-05	7.52934e-05	7.82652e-05	6.58067e-05	0.00012267
2'-O-Methyluridine	3.09173e-05	3.75193e-05	2.55181e-05	4.85074e-05	5.56222e-05	4.42274e-05	6.38784e-05	5.25106e-05	5.23576e-05
D-Glucosamine 1-phosphate (Glucosamine-1P)	7.37974e-05	2.7191e-05	4.44755e-05	6.51117e-05	3.56768e-05	6.05679e-05	6.45092e-05	4.28736e-05	8.44593e-05
Dioxybenzone	3.32843e-05	2.01415e-05	1.63769e-05	6.63376e-05	6.28588e-05	6.58752e-05	8.27265e-05	8.13964e-05	8.61325e-05
2-Deoxy-D-glucose 6-phosphate	8.55597e-06	1.03399e-05	1.09188e-05	1.5155e-05	1.30289e-05	1.26961e-05	1.59966e-05	1.18665e-05	1.72049e-05
Lamivudine	9.58197e-06	1.2357e-05	6.09153e-06	3.29174e-06	5.64066e-06	6.07209e-06	4.62697e-06	3.96415e-06	6.80464e-06
Hexadecanedioic acid	0.000293296	0.000305513	0.000328546	0.000192231	0.000214472	0.000175604	0.000266907	0.000187393	0.000338778
Genistein	2.22298e-05	2.70837e-05	2.04297e-05	2.53014e-05	2.65911e-05	2.16429e-05	3.62939e-05	3.07905e-05	3.28659e-05
1-Deoxy-D-xylulose 5-phosphate	1.66736e-05	1.24101e-05	3.00889e-05	2.52394e-05	4.48358e-05	2.76895e-05	6.46114e-05	3.74793e-05	3.08417e-05
O-Phosphotyrosine	0.000180165	0.00035146	0.000206317	7.55703e-05	8.67265e-05	7.65186e-05	0.000241853	0.000186765	0.000292451
Pantetheine	0.000121172	0.000253445	8.03154e-05	9.18572e-05	9.03536e-05	7.94041e-05	2.67769e-05	0.000134275	0.000125421
all cis-(6,9,12)-Linolenic acid	0.00529126	0.00474412	0.00483057	0.00437358	0.00457066	0.0045759	0.0061812	0.00499331	0.00582602
alpha-Linolenic acid	3.48219e-05	3.19004e-05	3.8572e-05	3.49613e-05	4.76929e-05	3.85171e-05	3.41113e-05	3.0165e-05	5.27129e-05
alpha-D-Galactose 1-phosphate	6.6856e-05	5.32376e-05	7.23134e-05	4.85542e-05	2.89775e-05	4.70271e-05	5.64834e-05	4.63471e-05	9.16777e-05
3'-O-Methylinosine	3.79699e-05	4.12729e-05	2.90283e-05	8.06811e-06	1.12431e-05	5.73879e-06	2.78262e-05	2.14469e-05	3.99396e-05
Alloxan	2.09683e-05	7.85733e-06	8.53954e-06	8.97591e-06	9.82286e-06	9.95727e-06	2.50328e-05	1.88796e-05	1.10237e-05
Xanthosine	1.50094e-05	9.79027e-06	1.05634e-05	1.04322e-05	1.2895e-05	1.78638e-05	1.01972e-05	9.68943e-06	1.45645e-05
Oxazepam	1.86047e-05	1.7217e-05	1.42052e-05	2.58521e-05	2.91924e-05	2.46372e-05	2.90285e-05	3.65945e-05	2.48237e-05
D-Ribose 5-phosphate	0.000114977	0.000101165	0.000104735	4.63952e-05	4.61806e-05	4.01718e-05	4.46248e-05	3.52318e-05	6.9001e-05
gamma-L-Glutamyl-L-phenylalanine	1.43393e-05	1.50695e-05	1.25285e-05	8.45229e-06	1.30857e-05	1.04077e-05	1.4027e-05	1.08726e-05	2.27221e-05
Embelin	0.000679098	0.000830495	0.000741459	0.000883352	0.000847296	0.000767319	0.0011283	0.000896637	0.000830503
9(S)-HODE	0.00154664	0.00147278	0.00132388	0.000923398	0.000919876	0.000805317	0.00146391	0.00150225	0.00161293
9R,10S-EpOME	1.97295e-05	6.69821e-05	4.57966e-05	1.17634e-05	1.65013e-05	1.2895e-05	1.67536e-05	1.43706e-05	8.7449e-06
2-Methylguanosine	2.67382e-05	3.4415e-05	2.74711e-05	2.55201e-05	3.05206e-05	2.72491e-05	2.83887e-05	2.28124e-05	2.52079e-05
Nname,cis-9,10-Epoxystearic acid	7.47702e-05	7.68165e-05	7.05836e-05	8.39329e-05	8.23901e-05	8.72383e-05	0.000114905	0.000106021	0.00010649
L-Cystine	3.14161e-05	2.63414e-05	2.9439e-05	3.15777e-05	6.36124e-05	4.95398e-05	8.24468e-05	5.58831e-05	6.35465e-05
gamma-Glutamyl-L-methionine	7.22552e-06	6.86994e-06	7.27144e-06	1.06339e-05	2.06875e-05	1.21044e-05	2.72666e-05	2.30686e-05	1.95115e-05
Palmitaldehyde	2.4116e-05	3.68989e-05	2.69e-05	1.93531e-05	1.91245e-05	1.80017e-05	2.00842e-05	1.4154e-05	1.79487e-05
N-Acetylglucosamine 1-phosphate	8.73609e-05	7.24762e-05	6.12643e-05	7.6683e-05	8.44148e-05	5.90175e-05	7.82971e-05	5.90302e-05	8.87645e-05
12-Oxo-2,3-dinor-10,15-phytodienoic acid	6.34832e-05	8.18594e-05	5.40261e-05	9.61164e-05	0.000134075	5.03722e-05	9.07566e-05	6.15834e-05	9.52108e-05
Isopimaric acid	0.00554604	0.00556559	0.0048297	0.00187251	0.00185991	0.00178518	0.00278432	0.00254416	0.00249369
Xylitol	1.65432e-05	2.4345e-05	1.72571e-05	1.96465e-05	1.48935e-05	1.81734e-05	2.91939e-05	1.76596e-05	4.08903e-05
Dihomo-gamma-Linolenic Acid	0.0157901	0.0186945	0.0135812	0.00847875	0.00897226	0.0107504	0.0124906	0.0121511	0.0125172
11(Z),14(Z),17(Z)-Eicosatrienoic Acid	5.21923e-05	7.57399e-05	5.71302e-05	2.73254e-05	3.62366e-05	2.08867e-05	1.89669e-05	1.97219e-05	1.54708e-05
Pyridoxal Phosphate	2.71177e-05	7.05297e-06	1.20282e-05	3.62261e-05	3.93953e-05	3.55055e-05	2.21522e-05	3.10998e-05	3.73098e-05
11(Z),14(Z)-Eicosadienoic Acid	0.00624272	0.00644509	0.00505589	0.00527727	0.00581969	0.00665156	0.00759532	0.00702411	0.00704832
Pyridoxine 5-phosphate	5.45146e-06	4.02013e-06	1.1473e-05	1.75867e-05	1.64362e-05	7.19063e-06	1.37898e-05	1.76372e-05	1.96152e-05
Muramic acid	3.01225e-05	3.27303e-05	2.9257e-05	3.05453e-05	3.29589e-05	3.32925e-05	3.38116e-05	2.9601e-05	3.25488e-05
Meclofenamate	3.34916e-05	2.69344e-05	3.01029e-05	1.44831e-05	1.76901e-05	1.2194e-05	2.08668e-05	2.03999e-05	2.42513e-05
Arachidic acid	0.000322052	0.000277109	0.000253069	0.00040781	0.000363362	0.00046454	0.00045122	0.000444832	0.000350647
Zearalenone	2.29064e-05	4.35475e-05	3.99061e-05	4.04156e-05	4.39205e-05	7.31222e-05	6.72646e-05	6.1075e-05	6.47043e-05
5-Oxo-ETE	0.000324572	0.00038765	0.000368297	0.000146295	0.000119921	0.000240179	0.000494178	0.000284062	0.000323223
Hesperetin	0.000187591	0.000142941	0.000178064	0.000266631	0.000249068	0.000200794	0.000265106	0.000239656	0.000268787
5(S)-HETE	0.000707949	0.000640566	0.000544519	0.000251447	0.000385987	0.000312021	0.000705384	0.000773661	0.0011425
Deoxythymidine 5'-phosphate (dTMP)	6.8963e-05	5.71639e-05	4.44398e-05	6.68218e-05	8.10222e-05	8.91192e-05	0.000114643	0.000121141	0.000108077
Heneicosanoic acid	2.02267e-05	1.69439e-05	1.33563e-05	1.90726e-05	1.01959e-05	1.13672e-05	4.78889e-06	1.60629e-05	1.5742e-05
7Z, 10Z, 13Z, 16Z, 19Z-Docosapentaenoic acid	0.0264133	0.0252416	0.0176275	0.0160712	0.0130135	0.0144623	0.0312912	0.0337456	0.0304791
Triadimefon	3.90029e-05	5.07993e-05	0.000131404	3.9469e-05	0.000112773	0.000154306	7.58693e-05	0.000129202	0.000238368
6-Methylmercaptopurine	0.000120987	6.4797e-05	7.97097e-05	0.000121719	0.000148423	0.000106556	0.000146225	0.000187437	0.000132606
Adrenic Acid	0.0340597	0.0295026	0.0305806	0.0237908	0.0195996	0.0314756	0.020551	0.042323	0.0450056
Prostaglandin D2(PGD2)	6.75823e-05	0.000142072	9.97365e-05	3.40785e-05	3.80409e-05	3.01123e-05	4.08657e-05	4.2487e-05	3.4113e-05
Docosatrienoic Acid	0.00376227	0.00371923	0.00311222	0.00233876	0.0027117	0.00319708	0.00309778	0.00375384	0.00389996
S-Nitroso-L-glutathione	9.97679e-06	9.01424e-06	7.90641e-06	1.3912e-05	7.17835e-06	1.21982e-05	1.56404e-05	1.15342e-05	1.26544e-05
Salidroside	0.000181181	0.00019896	0.000162967	0.000256545	0.000250344	0.000270823	0.000271132	0.00024767	0.000257414
5'-Phosphoribosyl-5-amino-4-imidazolecarboxamide (AICAR)	2.6731e-05	1.41762e-05	2.06947e-05	2.67875e-05	1.37065e-05	1.83722e-05	1.47859e-05	2.40224e-05	3.07309e-05
Sulfamethoxypyridazine	5.97617e-06	7.53211e-06	7.68623e-06	4.73256e-06	7.33617e-06	9.8878e-06	1.40865e-05	9.20004e-06	1.21613e-05
Norethindrone Acetate	0.000125472	4.98593e-05	3.96988e-05	8.33508e-05	5.72125e-05	0.000104171	6.2408e-05	0.000221537	5.11498e-05
Behenic acid	7.62078e-05	7.09004e-05	7.70655e-05	7.99796e-05	6.14342e-05	0.000114629	9.39107e-05	8.72469e-05	9.03399e-05
Sucrose	9.03596e-05	6.60486e-05	4.30818e-05	5.55592e-05	5.70662e-05	8.2208e-05	6.57176e-05	0.000203782	8.23328e-05
Cellobiose	9.6414e-05	0.00012975	8.97764e-05	8.12628e-05	9.53197e-05	6.19014e-05	9.92285e-05	8.0533e-05	0.000157948
Maltitol	3.12507e-05	2.54733e-05	2.27156e-05	3.06818e-05	4.00878e-05	3.72594e-05	3.35234e-05	4.55657e-05	2.41178e-05
Orotidine, 5'-phosphate (OMP)	1.10484e-05	1.42332e-05	1.06965e-05	1.27697e-05	1.27869e-05	1.24769e-05	1.19393e-05	1.15865e-05	1.21981e-05
Estrone 3-sulfate	2.55676e-05	2.82138e-05	2.25932e-05	1.11746e-05	1.14141e-05	1.61057e-05	1.79992e-05	1.27e-05	2.55109e-05
PGF2a	2.18725e-05	2.49361e-05	2.28778e-05	1.14587e-05	1.16523e-05	1.20105e-05	2.39375e-05	3.9949e-05	3.49198e-05
Tricosanoic acid	1.02507e-05	8.9948e-06	8.50494e-06	1.12099e-05	9.26316e-06	1.30485e-05	8.40875e-06	7.69281e-06	6.36676e-06
5(S)-HpETE	0.000174937	6.67314e-05	5.92043e-05	0.000240979	0.00025428	0.000249246	0.000108483	0.000394343	7.16367e-05
Eicosapentaenoic Acid	1.00556e-05	2.97432e-05	2.53225e-05	6.50505e-06	1.37675e-05	9.00086e-06	7.14239e-06	8.23372e-06	4.98408e-06
Nervonic acid	0.000742615	0.000629366	0.000528488	0.000477184	0.000525962	0.000707548	0.000635612	0.000602909	0.000596909
Tetracosanoic acid	7.97508e-05	6.15815e-05	4.60156e-05	8.33036e-05	6.46567e-05	0.000145727	9.99361e-05	8.4389e-05	7.62825e-05
Androsterone sulfate	0.000364647	0.000525865	0.000523096	0.000799765	0.000794623	0.000596596	0.0010969	0.00100162	0.000996612
6-Keto-PGF1a	4.98252e-05	7.88123e-05	6.04798e-05	4.8248e-05	4.17667e-05	4.03043e-05	4.95977e-05	4.82086e-05	5.01802e-05
5(S),14(R)-Lipoxin B4	0.000100516	0.000112692	0.000115526	0.000146217	9.7525e-05	0.000135656	0.000229329	0.000172499	0.000156171
N-Acetyl-D-lactosamine	4.90369e-05	7.48077e-05	7.60404e-05	9.16733e-05	9.2322e-05	7.99463e-05	0.000116842	0.000139554	0.000112759
Deoxycholic acid	1.28361e-05	1.29126e-05	1.91257e-05	2.29624e-05	1.88016e-05	2.16552e-05	3.60099e-05	5.10288e-05	1.89436e-05
Estradiol Cypionate	9.3851e-06	1.13114e-05	1.06706e-05	3.44764e-06	1.51606e-05	1.31994e-05	1.46846e-05	1.13246e-05	6.30508e-06
S-Adenosylhomocysteine	7.92695e-06	5.54986e-06	1.66869e-06	6.14499e-06	6.71867e-06	7.17337e-06	1.54555e-05	1.3072e-05	9.95903e-06
1-Palmitoyl Lysophosphatidic Acid	1.40225e-05	1.56253e-05	1.7484e-05	1.30896e-05	2.06027e-05	1.59123e-05	1.86382e-05	1.87748e-05	1.23423e-05
Ramipril	0.000276327	0.00036708	0.000168993	4.40716e-05	0.000211975	9.85615e-05	7.34252e-05	0.000103313	0.000176464
Perseitol	2.15767e-05	2.1582e-05	2.27592e-05	2.16647e-05	3.73385e-05	2.21384e-05	3.54332e-05	2.77308e-05	2.4312e-05
Octacosanoic acid	1.03769e-06	3.78845e-06	2.10416e-06	3.9132e-06	2.75367e-06	4.07972e-06	3.70143e-06	3.00834e-06	2.63392e-06
1-Oleoyl-sn-glycerol 3-phosphate	8.27296e-05	5.45419e-05	8.39997e-05	2.95727e-05	5.71482e-05	6.59888e-05	6.87058e-05	8.72477e-05	0.000111092
Troglitazone	2.36646e-05	2.36578e-05	2.38927e-05	7.73318e-06	6.93013e-06	4.17949e-06	1.01647e-05	1.14764e-05	1.36025e-05
1-Oleoyl-L-.alpha.-lysophosphatidic acid	1.46816e-05	1.84453e-05	1.43687e-05	1.43812e-05	1.49492e-05	1.87594e-05	2.36566e-05	1.84497e-05	1.86718e-05
hydrocortisone 21-acetate	9.5952e-05	0.000114306	7.12665e-05	2.13552e-05	6.37755e-05	4.06254e-05	2.66022e-05	2.85723e-05	5.44095e-05
ponasterone A	1.19437e-05	1.92724e-05	2.14756e-05	7.37828e-06	7.13681e-06	9.51233e-06	4.98254e-06	3.03459e-06	3.4168e-06
Adenosine 5'-phosphosulfate (APS)	8.02673e-05	3.32347e-05	6.57869e-05	5.7864e-05	5.20003e-05	7.48623e-05	4.67393e-05	0.000100262	6.13106e-05
Taurochenodeoxycholate	7.17747e-05	4.93938e-05	5.65947e-05	3.85273e-05	7.3922e-05	4.18173e-05	6.22391e-05	6.75636e-05	4.40643e-05
Salsalate	7.83181e-05	0.000144007	0.000128551	0.000110926	0.000101563	0.00011599	0.000202557	0.000128426	8.29586e-05
Adynerin	0.000119742	0.000161737	0.000186599	0.00021488	0.000249168	0.000173687	7.84412e-05	8.98744e-05	7.49257e-05
Amentoflavone	9.88806e-05	0.000204567	0.000161321	0.000154016	0.000139846	0.000158507	0.000304319	0.000156884	0.000128212
Cyclic adenosine diphosphate ribose	0.000137052	8.52923e-05	8.66203e-05	0.000207746	0.000343713	0.000203124	0.000127344	0.000376768	0.00010583
2-C-Methyl-D-erythritol 2,4-cyclodiphosphate	1.34735e-05	1.04734e-05	9.44469e-06	1.09664e-05	1.54115e-05	1.49053e-05	1.58816e-05	1.47808e-05	1.94058e-05
Protoporphyrin IX	2.22681e-05	4.01045e-05	1.64957e-05	4.33322e-05	2.9828e-05	3.01921e-05	2.68375e-05	0.00010396	4.86555e-05
Uridine diphosphate glucose(UDP-D-Glucose)	0.000659194	0.000376635	0.00054672	0.000831286	0.000980977	0.000758621	0.000898202	0.00138835	0.000572073
Acetylvalerenolic acid	1.48939e-05	2.12932e-05	1.96986e-05	1.05531e-05	2.08851e-05	1.69638e-05	2.60503e-05	7.89098e-06	1.59765e-05
GDP-L-Fucose	1.8006e-05	1.65379e-05	1.56552e-05	2.08459e-05	1.76829e-05	1.96632e-05	2.44184e-05	1.84502e-05	2.58246e-05
ADP-glucose	5.3419e-06	7.81017e-06	8.14551e-06	5.29292e-06	4.69495e-06	8.37792e-06	6.37546e-06	1.12576e-05	5.32188e-06
Guanosine diphosphate mannose	3.74505e-05	1.96054e-05	3.40114e-05	4.03468e-05	4.78751e-05	4.38088e-05	3.58586e-05	5.76827e-05	4.10181e-05
1-Palmitoyl-2-linoleoyl-sn-glycero-3-phosphate	9.71371e-05	0.000113077	9.91159e-05	0.000167053	0.000189363	0.000137732	0.0001587	0.000158616	0.00015393
1-Palmitoyl-2-oleoyl-sn-glycero-3-phosphate	3.3981e-05	0.000119982	7.97979e-05	4.51816e-05	5.20852e-05	9.59374e-05	7.0884e-05	4.64184e-05	3.78277e-05
deoxyguanosine 5'-monophosphate (dGMP)	0.000549254	0.000127188	0.000393135	0.000721981	0.000612323	0.000916979	0.000462462	0.00136423	0.000393533
1,2-Distearoyl-sn-glycerol 3-phosphate	1.3854e-06	4.34552e-06	2.11745e-06	4.66333e-06	4.07761e-06	6.99569e-06	4.72579e-06	3.82785e-06	3.24429e-06
Sinigrin	1.41025e-05	1.9662e-05	7.3987e-06	7.14659e-06	6.64465e-06	8.46532e-06	9.04257e-06	9.19524e-06	9.43931e-06
PS(16:0/16:0)	2.39315e-06	3.41107e-06	4.07817e-06	8.79212e-06	6.17866e-06	1.44346e-05	8.59021e-06	4.92195e-06	5.82985e-06
1-Palmitoyl-2-oleoyl-phosphatidylglycerol	0.0156219	0.0202788	0.0178482	0.0241678	0.0214099	0.0579494	0.0196843	0.0156646	0.0166988
Sphingosine-1-phosphate	8.53792e-05	0.000175874	0.000171396	0.000183032	0.000187309	0.000326667	0.000136871	0.000161273	0.000157278
2-Oleoyl-1-palmitoyl-sn-glycero-3-phosphocholine(PC(16:0/18:1(9Z)))	1.69945e-05	6.03832e-05	3.62008e-05	2.04764e-05	2.43575e-05	4.73054e-05	3.48577e-05	1.81447e-05	1.92204e-05
P1,P4-Diadenosine 5'-tetraphosphate	1.63034e-07	1.4593e-06	4.855e-06	4.20742e-07	9.60872e-07	2.90508e-05	4.25659e-07	4.6235e-07	8.08669e-07
Linoleoyl-CoA	6.97072e-06	7.44482e-06	7.5052e-06	5.38556e-06	6.12574e-06	5.46964e-06	4.8154e-06	6.75694e-06	2.27977e-06
