# Supplementary material for: Neonatal ketone body elevation regulates postnatal heart development by promoting cardiomyocyte mitochondrial maturation and metabolic reprogramming
Source: Cell Discov. 2022 Oct 11;8:106. doi: 10.1038/s41421-022-00447-6 (PMC9553951; doi:10.1038/s41421-022-00447-6)
Supplement: Supplementary file 5 — Table S4 [file 41421_2022_447_MOESM5_ESM.xlsx]

## Sheet: Sheet1
Table S4. List of primers used in this study
mus Rplp0 F	GAAACTGCTGCCTCACATCCG
mus Rplp0 R	GCTGGCACAGTGACCTCACACG
mus Cpt2 F	CCAAAGAAGCAGCGATGG
mus Cpt2 R	TAGAGCTCAGGCAGGGTGA
mus Acaa2 F	CTGCTACGAGGTGTGTTCATC
mus Acaa2 R	AGCTCTGCATGACATTGCCC
mus Cpt1b F	TGCCTTTACATCGTCTCCAA
mus Cpt1b R	GGCTCCAGGGTTCAGAAAGT
mus Acadm F	CGAACACAACACTCGAAAGC
mus Acadm R	CTGCTGTTCCGTCAACTCAA
mus Acadl F	TGGGGACTTGCTCTCAACA
mus Acadl R	GGCCTGTGCAATTGGAGTA
mus Hk1 F	CGGAATGGGGAGCCTTTGG
mus Hk1 R	GCCTTCCTTATCCGTTTCAATGG
mus Aldoa F	CGTGTGAATCCCTGCATTGG
mus Aldoa R	CAGCCCCTGGGTAGTTGTC
mus Pgk1 F	ATGTCGCTTTCCAACAAGCTG
mus Pgk1 R	GCTCCATTGTCCAAGCAGAAT
mus Eno1 F	TGCGTCCACTGGCATCTAC
mus Eno1 R	CAGAGCAGGCGCAATAGTTTTA
mus Pfkp F	GAAACATGAGGCGTTCTGTGT
mus Pfkp R	CCCGGCACATTGTTGGAGA
mus Uqcrq F	CGGAAGTGACGGGCGAAA
mus Uqcrq R	GTAGGAGATCACGTGCCGTA
mus Uqcr11 F	TGCACATGCGTAGTGCTCCA
mus Uqcr11 R	GAATCCAGTTTCTGGCCAGTTC
mus Hmgcs2 F	GAAGAGAGCGATGCAGGAAAC
mus Hmgcs2 R	GTCCACATATTGGGCTGGAAA
mus Nppa F	CACAGATCTGATGGATTTCAAGA
mus Nppa R	CCTCATCTTCTACCGGCATC
mus Nppb F	GTCAGTCGTTTGGGCTGTAAC
mus Nppb R	AGACCCAGGCAGAGTCAGAA
mus Myh7 F	ACTGTCAACACTAAGAGGGTCA
mus Myh7 R	TTGGATGATTTGATCTTCCAGGG
mus Oxct1 F	CATAAGGGGTGTGTCTGCTACT
mus Oxct1 R	GCAAGGTTGCACCATTAGGAAT
mus Ndufa3 F	ATGGCCGGGAGAATCTCTG
mus Ndufa3 R	AGGGGCTAATCATGGGCATAAT
mus Ndufa10 F	ACCTTTCACTACCTGCGGATG
mus Ndufa10 R	GTACCCAGGGGCATACTTGC
mus Cox10 F	AGAAGAGCTATACAGGGATTGCC
mus Cox10 R	CTGTGTGACATACATGCGCTT
mus Chr6 F	ATGGAAAGCCTGCCATCATG
mus Chr6 R	TCCTTGTTGTTCAGCATCAC
mus mt-Atp6 F	CCATAAATCTAAGTATAGCCATTCCAC
mus mt-Atp6 R	AGCTTTTTAGTTTGTGTCGGAAG
mus mt-Co1 F	CAGACCGCAACCTAAACACA
mus mt-Co1 R	TTCTGGGTGCCCAAAGAAT
mus mt-Dloop F	GGTTCTTACTTCAGGGCCATCA
mus mt-Dloop R	GATTAGACCCGTTACCATCGAGAT
mus Bub1 F	AGAATGCTCTGTCAGCTCATCT
mus Bub1 R	TGTCTTCACTAACCCACTGCT
mus Mcm5 F	CAGAGGCGATTCAAGGAGTTC
mus Mcm5 F	CGATCCAGTATTCACCCAGGT
mus Cdk1 F	AGAAGGTACTTACGGTGTGGT
mus Cdk1 R	GAGAGATTTCCCGAATTGCAGT
mus Cdk2 F	CCTGCTTATCAATGCAGAGGG
mus Cdk2 R	TGCGGGTCACCATTTCAGC
mus Cdk4 F	ATGGCTGCCACTCGATATGAA
mus Cdk4 R	TCCTCCATTAGGAACTCTCACAC
mus Cdk5 F	CCCTGAGATTGTGAAGTCATTCC
mus Cdk5 R	CCAATTTCAACTCCCCATTCCT
mus Cdk6 F	GGCGTACCCACAGAAACCATA
mus Cdk6 R	AGGTAAGGGCCATCTGAAAACT
mus Cdk7 F	ACTGTCCGGTGGAGGCATTA
mus Cdk7 R	CTGCTCTTTTCCGCTTTGTTG
mus Ccna1 F	TGATGCTTGTCAAATGCTCAGC
mus Ccna1 R	AGGTCCTCCTGTACTGCTCAT
mus Ccna2 F	GCCTTCACCATTCATGTGGAT
mus Ccna2 R	TTGCTCCGGGTAAAGAGACAG
mus Ccnb1 F	AAGGTGCCTGTGTGTGAACC
mus Ccnb1 F	GTCAGCCCCATCATCTGCG
mus Ccnb2 F	GCCAAGAGCCATGTGACTATC
mus Ccnb2 R	CAGAGCTGGTACTTTGGTGTTC
mus Ccnd1 F	GCGTACCCTGACACCAATCTC
mus Ccnd1 R	CTCCTCTTCGCACTTCTGCTC
mus Ccnd2 F	GAGTGGGAACTGGTAGTGTTG
mus Ccnd2 R	CGCACAGAGCGATGAAGGT
mus Ccnd3 F	CGAGCCTCCTACTTCCAGTG
mus Ccnd3 R	GGACAGGTAGCGATCCAGGT
mus Ccne1 F	GTGGCTCCGACCTTTCAGTC
mus Ccne1 R	CACAGTCTTGTCAATCTTGGCA
mus Ccne2 F	ATGTCAAGACGCAGCCGTTTA
mus Ccne2 R	GCTGATTCCTCCAGACAGTACA
mus Hand1 F	GGCAGCTACGCACATCATCA
mus Hand1 R	CCTGGCATCGGGACCATAG
mus Msx2 F	CAAGAAGCCGCCCAAGGAAT
mus Msx2 R	TGCTCCGTCTTCGGAATTTTC
mus Hey2 F	AAGCGCCCTTGTGAGGAAAC
mus Hey2 R	GGTAGTTGTCGGTGAATTGGAC
mus Idh2 F	GGAGAAGCCGGTAGTGGAGAT
mus Idh2 R	GGTCTGGTCACGGTTTGGAA
mus Mdh2 F	TTGGGCAACCCCTTTCACTC
mus Mdh2 R	GCCTTTCACATTTGCTCTGGTC
mus Sdha F	GGAACACTCCAAAAACAGACCT
mus Sdha R	CCACCACTGGGTATTGAGTAGAA
IDH2 F	CTAGCGTTTAAACTTAAGCTTATGGCCGGCTACCTGCGGGTCGT
IDH2 K263R F	GAAAGCCTACGATGGGCGTTTCAGGGACATCTTCCAGGAGATCTT
IDH2 K263R R	AAGATCTCCTGGAAGATGTCCCTGAAACGCCCATCGTAGGCTTTC
IDH2 R	CGATGTCATGATCTTTATAATCACCGTCATGGTCTTTGTAGTCCTGCCTGCCCAGGGCTCTGT
SDHA F	CTAGCGTTTAAACTTAAGCTTATGTCGGGGGTCCGGGGCCTGT
SDHA K179R F	CATTTGGTGGACAGAGCCTCAGGTTTGGAAAGGGCGGGCAGGC
SDHA K179R R	GCCTGCCCGCCCTTTCCAAACCTGAGGCTCTGTCCACCAAATG
SDHA R1	CCTTGTAATCGATGTCATGATCTTTATAATCACCGTCATGGTCTTTGTAGTCGTAGGAGCGAATGGCTGGCGGGA
rat Rn18s F	AAACGGCTACCACATCCAAG
rat Rn18s R	CCTCCAATGGATCCTCGTTA
rat Cd36 F	GGTCCTTACACATACAGAGT
rat Cd36 R	CACAGCCAGATTGAGAAC
rat Cpt1b F	GTGCTGGAGGTGGCTTTGGT
rat Cpt1b R	TGCTTGACGGATGTGGTTCC
rat Acadl F	CAGGACACAGCAGAACTA
rat Acadl R	ATGAACTCACAGGCAGAA
rat Acadm F	ATTACGGAAGAGTTGGCATA
rat Acadm R	CAGCAATAATCACAGGCAT
rat Slc2a4 F	AGTATGTTGCGGATGCTA
rat Slc2a4 R	AGGAAGGTGAAGATGAAGAA
rat Hk2 F	CCGTAGTGGACAAGATAAG
rat Hk2 R	TGGCAAAGTGAGGATGAA
rat Pfkm F	ATCGCCGTGTTGACCTCTGG
rat Pfkm R	GCCTCCCTGATGTGCTCTCC
rat Pkm F	GGTCATCTGTGCCAACCAGA
rat Pkm R	AGGGACAGGGGCTAGAAGAG
rat Hmgcs2 F	CCCCGGGGAAAGAATGTGAG
rat Hmgcs2 R	GATCCTATGGGGTCGCTGTGTCT
rat Oxct1 F	CACCTTGCTACCCACTCCTG
rat Oxct1 R	CACAACCCGAAACCACCAAC
