# Supplementary material for: Neonatal ketone body elevation regulates postnatal heart development by promoting cardiomyocyte mitochondrial maturation and metabolic reprogramming
Source: Cell Discov. 2022 Oct 11;8:106. doi: 10.1038/s41421-022-00447-6 (PMC9553951; doi:10.1038/s41421-022-00447-6)
Supplement: Supplementary file 6 — Table S5 [file 41421_2022_447_MOESM6_ESM.xlsx]

## Sheet: Sheet1
Table S5. Antibodies used in this study
Antibody name	Company	ID	Dilution
cTnT	Thermo Scientific, USA	MS-295-P0	1:400 (IF)
IDH2	Abclonal, China	A7190	1:1000 (WB)
MDH2	Proteintech, China	15462-1-AP	1:1000 (WB)
SDHA	Proteintech, China	14865-1-AP	1:1000 (WB)
Acetylated-Lysine (K-ac)	CST, USA	9441S	1:100 (IP)
			1:1000 (WB)
pHH3 (s10)	CST, USA	9701S	1: 300 (IF)
PCNA	CST, USA	13110S	1: 200 (IF)
Anti-β-hydroxybutyryllysine (K-bhb)	PTM BIO, China	PTM-1201	1:100 (IP)
			1:1000 (WB)
OXCT1	Proteintech, China	12175-1-AP	1: 1000 (WB)
HMGCS2	Abcam, USA	ab137043	1: 1000 (WB)
α-Tubulin	Solarbio, China	K200064M	1: 1000 (WB)
HSP60	CST, USA	12165	1: 2000 (WB)
GAPDH	Abclonal, China	A19056	1: 1000 (WB)
BrdU	Abclonal, China	A1482	1: 100 (IF)
